# Supplementary material for: Crystal structure and Hirshfeld surface analysis of 5-(3-nitro-1H-pyrazol-4-yl)-1H-tetra­zole
Source: Acta Crystallogr E Crystallogr Commun. 2025 Aug 21;81(Pt 9):861–4. doi: 10.1107/S2056989025007224 (PMC12412694; doi:10.1107/S2056989025007224)
Supplement: Supplementary file 1 [file e-81-00861-sup1.cif]

##############################################################################
#                                                                            #
# This CIF contains the data in a paper accepted for publication in          #
# Acta Crystallographica Section E. It conforms to the requirements of       #
# Notes for Authors for Acta Crystallographica Section E, and has been       #
# peer reviewed under the auspices of the IUCr Commission on Journals.       #
#                                                                            #
# Full details of the Crystallographic Information File format               #
# are given in the paper "The Crystallographic Information File (CIF):       #
# a New Standard Archive File for Crystallography" by S. R. Hall, F. H.      #
# Allen and I. D. Brown [Acta Cryst. (1991), A47, 655-685].                  #
#                                                                            #
# The current version of the core CIF dictionary is obtainable from          #
# ftp://ftp.iucr.org/pub/cif_core.dic.                                       #
#                                                                            #
# Software is freely available for graphical display of the structure(s)     #
# in this CIF. For information consult the CIF software page                 #
# http://www.iucr.org/resources/cif/software.                                #
#                                                                            #
# This file may be used for bona fide research purposes within the           #
# scientific community so long as proper attribution is given to the journal # 
# article from which it was obtained.                                        #
#                                                                            #
##############################################################################
data_I
_audit_creation_method     SHELXL-2019/3
_journal_date_recd_electronic     2025-07-13
_journal_date_accepted     2025-08-13
_journal_name_full     'Acta Crystallographica, Section E'
_journal_year     2025
_journal_volume     81
_journal_issue      1
_journal_page_first     0
_journal_page_last     0
_journal_paper_category     GO
_journal_paper_doi     10.1107/S2056989025007224
_journal_coeditor_code     WM5766
_publ_contact_author_name     'Kerr, Andrew T.'
_publ_contact_author_address
;
US Naval Research Laboratory
Center for Biomolecular Science and Engineering
4555 Overlook Ave., SW Washington, DC 20375
;
_publ_contact_author_email     andrew.t.kerr2.civ@us.navy.mil
_publ_section_title
;
Crystal structure and Hirshfeld surface analysis of
5-(3-nitro-1<i>H</i>-pyrazol-4-yl)-1<i>H</i>-tetrazole
;
_publ_section_title_footnote     .
loop_
    _publ_author_name
    _publ_author_footnote
    _publ_author_address
    'Creegan, Shannon E.' .
;
US Naval Research Laboratory
Center for Biomolecular Science and Engineering
4555 Overlook Ave., SW Washington, DC 20375
USA
;
    'Ridenour, James A.' .
;
US Naval Research Laboratory
Materials Chemistry and Dynamics Branch
4555 Overlook Ave., SW Washington, DC 20375
USA
;
    'Caruana, Patrick A.' .
;
US Naval Research Laboratory
Center for Biomolecular Science and Engineering
4555 Overlook Ave., SW Washington, DC 20375
USA
;
    'Giles, Ian D.' .
;
US Naval Research Laboratory
Center for Biomolecular Science and Engineering
4555 Overlook Ave., SW Washington, DC 20375
USA
;
    'Kerr, Andrew T.' .
;
US Naval Research Laboratory
Center for Biomolecular Science and Engineering
4555 Overlook Ave., SW Washington, DC 20375
USA
;
_publ_section_synopsis
;
5-(3-Nitro-1<i>H</i>-pyrazol-4-yl)tetrazole crystallizes with two molecules of
nearly identical conformation in the asymmetric unit.
;
_chemical_name_systematic
;
5-(3-Nitro-1<i>H</i>-pyrazol-4-yl)-1<i>H</i>-tetrazole
;
_chemical_name_common     ?
_chemical_formula_moiety     'C4 H3 N7 O2'
_chemical_formula_sum     'C4 H3 N7 O2'
_chemical_formula_iupac     'C4 H3 N7 O2'
_chemical_formula_weight     181.13
_chemical_melting_point     ?
_chemical_absolute_configuration     ad
_space_group_crystal_system     orthorhombic
_space_group_name_H-M_alt     'P 21 21 21'
_space_group_name_Hall     'P 2ac 2ab'
loop_
    _space_group_symop_operation_xyz
    'x, y, z'
    '-x+1/2, -y, z+1/2'
    '-x, y+1/2, -z+1/2'
    'x+1/2, -y+1/2, -z'
_cell_length_a     4.98180(10)
_cell_length_b     12.8064(3)
_cell_length_c     21.5978(5)
_cell_angle_alpha     90
_cell_angle_beta     90
_cell_angle_gamma     90
_cell_volume     1377.92(5)
_cell_formula_units_Z     8
_cell_measurement_reflns_used     9948
_cell_measurement_theta_min     4.01
_cell_measurement_theta_max     74.55
_cell_measurement_temperature     100(2)
_exptl_crystal_description     rod
_exptl_crystal_colour     colorless
_exptl_crystal_size_max     0.313
_exptl_crystal_size_mid     0.037
_exptl_crystal_size_min     0.036
_exptl_crystal_density_diffrn     1.746
_exptl_crystal_density_meas     ?
_exptl_crystal_density_method     ?
_exptl_crystal_F_000     736
_exptl_absorpt_coefficient_mu     1.266
_exptl_absorpt_correction_type     multi-scan
_exptl_absorpt_process_details
;
(SADABS; Krause <i>et al.</i>,  2015)
;
_exptl_absorpt_correction_T_min     0.6845
_exptl_absorpt_correction_T_max     0.7538
_diffrn_ambient_temperature     100(2)
_diffrn_source     '1uS microfocus'
_diffrn_radiation_type     CuK\a
_diffrn_radiation_wavelength     1.54178
_diffrn_radiation_monochromator     'Montel multilayer optics'
_diffrn_measurement_device_type     'Bruker Photon II CCD'
_diffrn_measurement_method     '\w scans'
_diffrn_detector_area_resol_mean     ?
_diffrn_reflns_number     14168
_diffrn_reflns_av_R_equivalents     0.0276
_diffrn_reflns_av_unetI/netI     0.0204
_diffrn_reflns_theta_min     4.013
_diffrn_reflns_theta_max     74.538
_diffrn_reflns_theta_full     67.679
_diffrn_measured_fraction_theta_max     0.998
_diffrn_measured_fraction_theta_full     0.998
_diffrn_reflns_limit_h_min     -5
_diffrn_reflns_limit_h_max     6
_diffrn_reflns_limit_k_min     -14
_diffrn_reflns_limit_k_max     16
_diffrn_reflns_limit_l_min     -22
_diffrn_reflns_limit_l_max     27
_diffrn_radiation_probe     ?
_refine_special_details     ?
_reflns_number_total     2819
_reflns_number_gt     2749
_reflns_threshold_expression     'I > 2\s(I)'
_refine_ls_structure_factor_coef     Fsqd
_refine_ls_matrix_type     full
_refine_ls_R_factor_all     0.0254
_refine_ls_R_factor_gt     0.0245
_refine_ls_wR_factor_gt     0.0602
_refine_ls_wR_factor_ref     0.0611
_refine_ls_goodness_of_fit_ref     1.071
_refine_ls_restrained_S_all     1.071
_refine_ls_number_reflns     2819
_refine_ls_number_parameters     235
_refine_ls_number_restraints     0
_refine_ls_hydrogen_treatment     constr
_refine_ls_weighting_scheme     calc
_refine_ls_weighting_details
              'w=1/[\s^2^(Fo^2^)+(0.0325P)^2^+0.3409P] where P=(Fo^2^+2Fc^2^)/3'
_atom_sites_solution_hydrogens     geom
_atom_sites_solution_primary     dual
_atom_sites_solution_secondary     ?
_refine_ls_shift/su_max     0.000
_refine_ls_shift/su_mean     0.000
_refine_diff_density_max     0.237
_refine_diff_density_min     -0.216
_refine_ls_extinction_method     none
_refine_ls_extinction_coef     .
_refine_ls_abs_structure_details
;
Flack <i>x</i> determined using 1109 quotients
[(<i>I</i>^+^)-(<i>I</i>^-^)]/[(<i>I</i>^+^)+(<i>I</i>^-^)]
(Parsons <i>et al.</i>, 2013)
;
_refine_ls_abs_structure_Flack     0.00(6)
loop_
    _atom_type_symbol
    _atom_type_description
    _atom_type_scat_dispersion_real
    _atom_type_scat_dispersion_imag
    _atom_type_scat_source
    C C 0.0181 0.0091 'International Tables Vol C Tables 4.2.6.8 and 6.1.1.4'
    H H 0.0000 0.0000 'International Tables Vol C Tables 4.2.6.8 and 6.1.1.4'
    N N 0.0311 0.0180 'International Tables Vol C Tables 4.2.6.8 and 6.1.1.4'
    O O 0.0492 0.0322 'International Tables Vol C Tables 4.2.6.8 and 6.1.1.4'
_computing_data_collection
;
APEX3 (Bruker, 2019)
;
_computing_cell_refinement
;
SAINT (Bruker, 2019)
;
_computing_data_reduction
;
SAINT (Bruker, 2019)
;
_computing_structure_solution
;
<i>SHELXT</i> (Sheldrick, 2015a)
;
_computing_structure_refinement
;
SHELXL (Sheldrick, 2015b)
;
_computing_molecular_graphics
;
SHELXTL (Sheldrick, 2008)
;
_computing_publication_material
;
publCIF (Westrip, 2010)
;
loop_
    _atom_site_type_symbol
    _atom_site_label
    _atom_site_fract_x
    _atom_site_fract_y
    _atom_site_fract_z
    _atom_site_U_iso_or_equiv
    _atom_site_adp_type
    _atom_site_calc_flag
    _atom_site_occupancy
    _atom_site_disorder_assembly
    _atom_site_disorder_group
    C C1 0.4100(3) 0.62085(13) 0.39918(8) 0.0115(3) Uani d 1 . .
    C C2 0.3934(3) 0.56191(13) 0.45654(8) 0.0118(3) Uani d 1 . .
    C C3 0.2011(3) 0.48620(13) 0.46685(8) 0.0136(3) Uani d 1 . .
    H H3 0.073301 0.463185 0.438575 0.016 Uiso calc 1 . .
    C C4 0.5297(3) 0.56563(14) 0.51357(8) 0.0122(3) Uani d 1 . .
    C C5 0.7970(3) 0.11907(12) 0.72649(7) 0.0104(3) Uani d 1 . .
    C C6 0.7960(3) 0.20638(13) 0.68310(7) 0.0102(3) Uani d 1 . .
    C C7 0.6228(3) 0.29043(13) 0.68753(8) 0.0109(3) Uani d 1 . .
    H H7 0.490779 0.300077 0.717445 0.013 Uiso calc 1 . .
    C C8 0.9502(3) 0.23144(13) 0.63073(8) 0.0105(3) Uani d 1 . .
    N N1 0.6270(3) 0.65514(11) 0.36902(7) 0.0131(3) Uani d 1 . .
    H H1 0.790003 0.649609 0.381749 0.016 Uiso calc 1 . .
    N N2 0.5496(3) 0.69956(13) 0.31571(7) 0.0163(3) Uani d 1 . .
    N N3 0.2900(3) 0.69265(13) 0.31368(7) 0.0172(3) Uani d 1 . .
    N N4 0.1961(3) 0.64375(12) 0.36525(6) 0.0146(3) Uani d 1 . .
    N N5 0.2322(3) 0.45188(11) 0.52513(7) 0.0158(3) Uani d 1 . .
    H H5 0.133196 0.404306 0.541515 0.019 Uiso calc 1 . .
    N N6 0.4337(3) 0.49950(12) 0.55518(7) 0.0151(3) Uani d 1 . .
    N N7 0.7521(3) 0.63238(12) 0.53093(7) 0.0152(3) Uani d 1 . .
    N N8 1.0099(3) 0.07153(12) 0.75156(7) 0.0123(3) Uani d 1 . .
    H H8 1.174939 0.083842 0.742439 0.015 Uiso calc 1 . .
    N N9 0.9238(3) 0.00135(12) 0.79336(7) 0.0145(3) Uani d 1 . .
    N N10 0.6635(3) 0.00620(12) 0.79306(7) 0.0143(3) Uani d 1 . .
    N N11 0.5776(3) 0.07882(11) 0.75166(6) 0.0121(3) Uani d 1 . .
    N N12 0.6802(3) 0.35523(11) 0.64088(6) 0.0118(3) Uani d 1 . .
    H H12 0.596336 0.413000 0.634707 0.014 Uiso calc 1 . .
    N N13 0.8801(3) 0.32180(11) 0.60472(7) 0.0117(3) Uani d 1 . .
    N N14 1.1636(3) 0.17244(11) 0.60266(7) 0.0124(3) Uani d 1 . .
    O O1 0.8497(3) 0.68602(10) 0.48967(6) 0.0182(3) Uani d 1 . .
    O O2 0.8280(3) 0.63091(12) 0.58474(6) 0.0276(3) Uani d 1 . .
    O O3 1.2290(2) 0.09068(9) 0.62874(6) 0.0154(3) Uani d 1 . .
    O O4 1.2686(3) 0.20548(11) 0.55516(6) 0.0230(3) Uani d 1 . .
loop_
    _atom_site_aniso_label
    _atom_site_aniso_U_11
    _atom_site_aniso_U_22
    _atom_site_aniso_U_33
    _atom_site_aniso_U_12
    _atom_site_aniso_U_13
    _atom_site_aniso_U_23
    C1 0.0093(7) 0.0124(8) 0.0129(8) -0.0002(6) 0.0002(6) -0.0010(6)
    C2 0.0099(7) 0.0118(8) 0.0137(8) 0.0017(6) 0.0005(6) -0.0005(6)
    C3 0.0100(7) 0.0143(8) 0.0164(8) -0.0001(7) -0.0004(6) 0.0001(7)
    C4 0.0116(7) 0.0121(8) 0.0130(8) 0.0019(6) 0.0006(6) -0.0002(6)
    C5 0.0092(7) 0.0110(7) 0.0109(7) 0.0000(6) 0.0005(6) -0.0016(6)
    C6 0.0078(6) 0.0125(7) 0.0103(7) -0.0009(6) -0.0015(6) -0.0009(6)
    C7 0.0088(7) 0.0131(8) 0.0108(8) -0.0009(6) -0.0007(6) -0.0005(6)
    C8 0.0097(7) 0.0111(8) 0.0107(8) -0.0001(6) 0.0002(6) -0.0009(6)
    N1 0.0077(6) 0.0187(7) 0.0131(7) 0.0003(5) -0.0010(5) 0.0033(6)
    N2 0.0123(7) 0.0232(8) 0.0134(7) 0.0006(6) -0.0004(6) 0.0054(6)
    N3 0.0117(6) 0.0260(8) 0.0139(7) -0.0002(6) -0.0006(6) 0.0049(6)
    N4 0.0103(6) 0.0212(7) 0.0124(7) 0.0000(6) -0.0004(6) 0.0034(6)
    N5 0.0145(7) 0.0145(7) 0.0185(7) -0.0018(6) 0.0026(6) 0.0040(6)
    N6 0.0157(7) 0.0152(7) 0.0146(7) 0.0030(6) 0.0005(5) 0.0014(6)
    N7 0.0125(7) 0.0160(7) 0.0170(7) 0.0024(6) -0.0028(6) -0.0027(6)
    N8 0.0071(6) 0.0155(7) 0.0143(7) -0.0008(5) 0.0008(5) 0.0037(6)
    N9 0.0109(7) 0.0163(7) 0.0162(7) -0.0004(6) 0.0012(5) 0.0048(6)
    N10 0.0109(7) 0.0162(7) 0.0157(7) -0.0007(6) 0.0004(5) 0.0044(6)
    N11 0.0099(6) 0.0138(7) 0.0125(7) 0.0002(6) 0.0003(5) 0.0024(6)
    N12 0.0103(6) 0.0112(6) 0.0138(7) 0.0016(5) -0.0001(5) 0.0000(5)
    N13 0.0116(6) 0.0122(7) 0.0113(7) -0.0004(5) 0.0020(5) -0.0006(6)
    N14 0.0110(7) 0.0130(7) 0.0132(7) -0.0007(5) 0.0012(6) -0.0008(6)
    O1 0.0135(6) 0.0187(6) 0.0225(6) -0.0032(5) -0.0002(5) 0.0005(5)
    O2 0.0311(8) 0.0337(8) 0.0180(7) -0.0037(7) -0.0113(6) -0.0017(6)
    O3 0.0154(6) 0.0140(6) 0.0168(6) 0.0044(5) 0.0020(5) 0.0027(5)
    O4 0.0250(7) 0.0246(7) 0.0195(6) 0.0067(6) 0.0142(6) 0.0064(5)
_geom_special_details
;
 All esds (except the esd in the dihedral angle between two l.s. planes)
 are estimated using the full covariance matrix.  The cell esds are taken
 into account individually in the estimation of esds in distances, angles
 and torsion angles; correlations between esds in cell parameters are only
 used when they are defined by crystal symmetry.  An approximate (isotropic)
 treatment of cell esds is used for estimating esds involving l.s. planes.
;
loop_
    _geom_bond_atom_site_label_1
    _geom_bond_atom_site_label_2
    _geom_bond_site_symmetry_2
    _geom_bond_distance
    _geom_bond_publ_flag
    C1 N4 . 1.326(2) ?
    C1 N1 . 1.336(2) ?
    C1 C2 . 1.453(2) ?
    C2 C3 . 1.381(2) ?
    C2 C4 . 1.407(2) ?
    C3 N5 . 1.342(2) ?
    C3 H3 . 0.9300 ?
    C4 N6 . 1.324(2) ?
    C4 N7 . 1.449(2) ?
    C5 N11 . 1.325(2) ?
    C5 N8 . 1.337(2) ?
    C5 C6 . 1.459(2) ?
    C6 C7 . 1.383(2) ?
    C6 C8 . 1.404(2) ?
    C7 N12 . 1.336(2) ?
    C7 H7 . 0.9300 ?
    C8 N13 . 1.333(2) ?
    C8 N14 . 1.438(2) ?
    N1 N2 . 1.341(2) ?
    N1 H1 . 0.8600 ?
    N2 N3 . 1.297(2) ?
    N3 N4 . 1.361(2) ?
    N5 N6 . 1.342(2) ?
    N5 H5 . 0.8600 ?
    N7 O2 . 1.222(2) ?
    N7 O1 . 1.226(2) ?
    N8 N9 . 1.344(2) ?
    N8 H8 . 0.8600 ?
    N9 N10 . 1.298(2) ?
    N10 N11 . 1.359(2) ?
    N12 N13 . 1.336(2) ?
    N12 H12 . 0.8600 ?
    N14 O4 . 1.2269(19) ?
    N14 O3 . 1.2329(19) ?
loop_
    _geom_angle_atom_site_label_1
    _geom_angle_atom_site_label_2
    _geom_angle_atom_site_label_3
    _geom_angle_site_symmetry_1
    _geom_angle_site_symmetry_3
    _geom_angle
    _geom_angle_publ_flag
    N4 C1 N1 . . 107.95(14) ?
    N4 C1 C2 . . 122.69(15) ?
    N1 C1 C2 . . 129.23(15) ?
    C3 C2 C4 . . 102.55(15) ?
    C3 C2 C1 . . 122.81(16) ?
    C4 C2 C1 . . 134.51(16) ?
    N5 C3 C2 . . 107.52(15) ?
    N5 C3 H3 . . 126.2 ?
    C2 C3 H3 . . 126.2 ?
    N6 C4 C2 . . 113.46(15) ?
    N6 C4 N7 . . 118.54(15) ?
    C2 C4 N7 . . 127.99(16) ?
    N11 C5 N8 . . 108.11(14) ?
    N11 C5 C6 . . 123.96(15) ?
    N8 C5 C6 . . 127.73(15) ?
    C7 C6 C8 . . 102.66(14) ?
    C7 C6 C5 . . 123.67(15) ?
    C8 C6 C5 . . 133.67(15) ?
    N12 C7 C6 . . 107.31(14) ?
    N12 C7 H7 . . 126.3 ?
    C6 C7 H7 . . 126.3 ?
    N13 C8 C6 . . 113.23(14) ?
    N13 C8 N14 . . 118.17(14) ?
    C6 C8 N14 . . 128.59(15) ?
    C1 N1 N2 . . 108.98(14) ?
    C1 N1 H1 . . 125.5 ?
    N2 N1 H1 . . 125.5 ?
    N3 N2 N1 . . 106.67(14) ?
    N2 N3 N4 . . 110.29(14) ?
    C1 N4 N3 . . 106.11(14) ?
    N6 N5 C3 . . 113.03(14) ?
    N6 N5 H5 . . 123.5 ?
    C3 N5 H5 . . 123.5 ?
    C4 N6 N5 . . 103.44(14) ?
    O2 N7 O1 . . 125.24(16) ?
    O2 N7 C4 . . 118.27(15) ?
    O1 N7 C4 . . 116.49(14) ?
    C5 N8 N9 . . 108.85(13) ?
    C5 N8 H8 . . 125.6 ?
    N9 N8 H8 . . 125.6 ?
    N10 N9 N8 . . 106.48(14) ?
    N9 N10 N11 . . 110.51(15) ?
    C5 N11 N10 . . 106.05(14) ?
    N13 N12 C7 . . 113.66(14) ?
    N13 N12 H12 . . 123.2 ?
    C7 N12 H12 . . 123.2 ?
    C8 N13 N12 . . 103.14(13) ?
    O4 N14 O3 . . 124.21(14) ?
    O4 N14 C8 . . 119.11(14) ?
    O3 N14 C8 . . 116.68(14) ?
loop_
    _geom_torsion_atom_site_label_1
    _geom_torsion_atom_site_label_2
    _geom_torsion_atom_site_label_3
    _geom_torsion_atom_site_label_4
    _geom_torsion_site_symmetry_1
    _geom_torsion_site_symmetry_2
    _geom_torsion_site_symmetry_3
    _geom_torsion_site_symmetry_4
    _geom_torsion
    _geom_torsion_publ_flag
    N4 C1 C2 C3 . . . . 31.1(3) ?
    N1 C1 C2 C3 . . . . -144.16(19) ?
    N4 C1 C2 C4 . . . . -144.0(2) ?
    N1 C1 C2 C4 . . . . 40.8(3) ?
    C4 C2 C3 N5 . . . . -0.01(18) ?
    C1 C2 C3 N5 . . . . -176.40(15) ?
    C3 C2 C4 N6 . . . . 0.0(2) ?
    C1 C2 C4 N6 . . . . 175.75(18) ?
    C3 C2 C4 N7 . . . . -179.12(16) ?
    C1 C2 C4 N7 . . . . -3.4(3) ?
    N11 C5 C6 C7 . . . . 37.2(3) ?
    N8 C5 C6 C7 . . . . -137.05(18) ?
    N11 C5 C6 C8 . . . . -143.90(18) ?
    N8 C5 C6 C8 . . . . 41.9(3) ?
    C8 C6 C7 N12 . . . . 0.15(17) ?
    C5 C6 C7 N12 . . . . 179.35(14) ?
    C7 C6 C8 N13 . . . . -0.28(19) ?
    C5 C6 C8 N13 . . . . -179.36(17) ?
    C7 C6 C8 N14 . . . . -179.36(16) ?
    C5 C6 C8 N14 . . . . 1.6(3) ?
    N4 C1 N1 N2 . . . . -0.21(19) ?
    C2 C1 N1 N2 . . . . 175.60(17) ?
    C1 N1 N2 N3 . . . . 0.2(2) ?
    N1 N2 N3 N4 . . . . -0.1(2) ?
    N1 C1 N4 N3 . . . . 0.12(19) ?
    C2 C1 N4 N3 . . . . -176.02(16) ?
    N2 N3 N4 C1 . . . . 0.0(2) ?
    C2 C3 N5 N6 . . . . 0.0(2) ?
    C2 C4 N6 N5 . . . . 0.00(19) ?
    N7 C4 N6 N5 . . . . 179.22(14) ?
    C3 N5 N6 C4 . . . . 0.00(19) ?
    N6 C4 N7 O2 . . . . -5.8(2) ?
    C2 C4 N7 O2 . . . . 173.33(17) ?
    N6 C4 N7 O1 . . . . 174.02(15) ?
    C2 C4 N7 O1 . . . . -6.9(3) ?
    N11 C5 N8 N9 . . . . -0.58(18) ?
    C6 C5 N8 N9 . . . . 174.39(16) ?
    C5 N8 N9 N10 . . . . 0.43(19) ?
    N8 N9 N10 N11 . . . . -0.1(2) ?
    N8 C5 N11 N10 . . . . 0.50(17) ?
    C6 C5 N11 N10 . . . . -174.71(15) ?
    N9 N10 N11 C5 . . . . -0.24(19) ?
    C6 C7 N12 N13 . . . . 0.02(19) ?
    C6 C8 N13 N12 . . . . 0.29(18) ?
    N14 C8 N13 N12 . . . . 179.47(14) ?
    C7 N12 N13 C8 . . . . -0.19(18) ?
    N13 C8 N14 O4 . . . . -1.9(2) ?
    C6 C8 N14 O4 . . . . 177.14(17) ?
    N13 C8 N14 O3 . . . . 178.01(14) ?
    C6 C8 N14 O3 . . . . -3.0(2) ?
loop_
    _geom_hbond_atom_site_label_D
    _geom_hbond_atom_site_label_H
    _geom_hbond_atom_site_label_A
    _geom_hbond_site_symmetry_A
    _geom_hbond_distance_DH
    _geom_hbond_distance_HA
    _geom_hbond_distance_DA
    _geom_hbond_angle_DHA
    _geom_hbond_publ_flag
    C7 H7 N3 2_565 0.93 2.51 3.420(2) 167.2 yes
    N1 H1 N4 1_655 0.86 2.06 2.840(2) 151.2 yes
    N5 H5 N13 1_455 0.86 2.14 2.968(2) 162.0 yes
    N8 H8 N11 1_655 0.86 2.02 2.830(2) 157.3 yes
    N12 H12 N6 . 0.86 2.20 2.889(2) 137.2 yes
    N12 H12 N10 3_656 0.86 2.35 2.950(2) 126.9 yes
_shelx_space_group_comment
;
The symmetry employed for this shelxl refinement is uniquely defined
by the following loop, which should always be used as a source of
symmetry information in preference to the above space-group names.
They are only intended as comments.
;
_shelx_estimated_absorpt_T_min     ?
_shelx_estimated_absorpt_T_max     ?
_shelx_hkl_file
;
   1   0   0    0.40    0.40
   1   0   0   -0.10    0.20
   2   0   0 3324.37   86.89
   2   0   0 3365.56   87.79
   3   0   0   -0.40    0.40
   3   0   0    0.60    0.70
   4   0   0    0.40    1.50
   4   0   0    1.60    1.80
   4   0   0    0.90    1.10
   4   0   0    0.70    1.30
   4   0   0    1.90    1.30
   4   0   0    0.90    0.80
   5   0   0    0.50    1.10
   5   0   0   -0.30    1.20
   5   0   0   -0.10    1.00
   5   0   0   -0.30    1.00
   5   0   0   -2.40    1.10
   5   0   0   -2.10    1.40
   6   0   0   15.30    1.30
   6   0   0   16.00    1.40
   0  -1   0    0.20    0.10
   0  -1   0    0.30    0.20
   1   1   0  393.46   10.70
   1  -1   0  379.76   10.30
   1  -1   0  400.56   10.20
   1   1   0  386.96   11.10
   1  -1   0  384.96   10.90
   2   1   0  429.56   12.30
   2  -1   0  414.76   12.60
   2   1   0  427.36   13.10
   2  -1   0  441.26   12.90
   3  -1   0  334.57    9.80
   3   1   0  313.67   10.20
   3  -1   0  310.17   11.00
   3   1   0  323.67   11.40
   4  -1   0  238.88    9.60
   4   1   0  232.48    8.70
   4   1   0  242.58   10.10
   4  -1   0  247.18   10.80
   4  -1   0  236.98    8.10
   4   1   0  235.18   10.40
   4   1   0  243.78    9.80
   4  -1   0  243.88    9.80
   4  -1   0  245.98    9.80
   4   1   0  221.18    9.70
   4  -1   0  228.48    9.90
   4  -1   0  227.78    9.00
   4   1   0  239.88   10.20
   5   1   0   69.89    4.60
   5   1   0   68.79    4.50
   5  -1   0   71.19    4.40
   5  -1   0   74.89    4.80
   5   1   0   68.89    4.80
   5   1   0   63.39    4.30
   5  -1   0   73.99    4.40
   5  -1   0   74.29    4.30
   5   1   0   69.69    4.00
   5   1   0   72.39    4.80
   6  -1   0   98.09    3.80
   6   1   0   96.09    3.90
   6  -1   0   96.29    3.50
   0   2   0    2.30    0.30
   0   2   0    1.50    0.40
   0  -2   0    2.70    0.30
   1   2   0   74.19    3.00
   1  -2   0   76.69    2.60
   1   2   0   76.29    2.90
   1  -2   0   76.99    2.80
   1  -2   0   77.59    2.40
   2  -2   0  738.63   21.00
   2   2   0  770.82   20.90
   2   2   0  743.53   21.60
   2  -2   0  750.92   20.10
   3   2   0  896.71   27.10
   3   2   0  913.01   28.10
   3   2   0  879.11   26.90
   3  -2   0  946.81   25.00
   3   2   0  921.31   27.60
   3  -2   0  905.51   27.20
   3  -2   0  952.00   31.30
   3   2   0  883.31   27.70
   3  -2   0  939.91   26.90
   3   2   0  921.41   26.00
   4  -2   0   51.29    4.10
   4   2   0   49.10    4.10
   4   2   0   52.79    4.50
   4  -2   0   48.30    4.60
   4  -2   0   51.59    2.90
   4  -2   0   47.30    4.10
   4   2   0   65.19    6.80
   4   2   0   51.79    3.50
   4  -2   0   51.29    4.50
   4   2   0   46.20    3.90
   4   2   0   55.59    4.80
   4  -2   0   53.49    4.00
   4   2   0   49.99    4.70
   4  -2   0   59.29    4.00
   5   2   0  897.01   27.10
   5   2   0  915.21   27.80
   5   2   0  928.21   26.60
   5  -2   0  926.91   27.00
   5   2   0  919.61   28.00
   5  -2   0  914.51   27.40
   5   2   0  934.01   27.50
   5  -2   0  922.11   26.50
   5   2   0  926.81   27.70
   5  -2   0  896.91   26.70
   6  -2   0   39.70    2.00
   6  -2   0   35.60    2.00
   6   2   0   38.80    2.10
   6   2   0   35.00    2.10
   0   3   0    0.20    0.20
   0  -3   0    1.00    0.40
   0   3   0   -0.20    0.30
   1  -3   0 9999.00  257.07
   2   3   0 1273.77   34.80
   2  -3   0 1304.27   33.60
   2   3   0 1285.47   35.30
   2  -3   0 1320.37   34.50
   2  -3   0 1207.58   34.20
   3   3   0  674.03   23.10
   3  -3   0  601.44   16.60
   3  -3   0  577.84   17.70
   3  -3   0  576.84   18.70
   3   3   0  587.74   18.20
   3   3   0  562.54   18.80
   4  -3   0   64.79    3.10
   4   3   0   66.29    5.10
   4   3   0   60.19    5.70
   4   3   0   59.19    4.40
   4  -3   0   70.19    5.20
   4   3   0   64.79    4.90
   4  -3   0   69.29    4.30
   4   3   0   66.59    5.30
   4  -3   0   71.69    4.30
   4   3   0   61.99    4.10
   4  -3   0   60.19    4.20
   4   3   0   67.49    5.40
   5   3   0  110.99    5.80
   5   3   0  113.39    6.10
   5  -3   0  113.49    5.20
   5  -3   0  117.09    5.90
   5   3   0  110.29    5.40
   5  -3   0  109.49    4.90
   5  -3   0  105.29    5.20
   5   3   0  107.99    6.20
   5   3   0  109.39    6.20
   5   3   0  111.29    5.80
   6  -3   0   63.59    2.60
   6   3   0   65.09    2.90
   6  -3   0   63.99    2.60
   6   3   0   65.79    2.80
   6   3   0   65.19    2.80
   0  -4   0  739.93   19.50
   0   4   0  707.43   19.10
   0   4   0  707.23   19.90
   1  -4   0  507.45   15.40
   1  -4   0  556.24   14.60
   1   4   0  530.25   15.20
   1   4   0  541.35   15.60
   2   4   0 1227.08   33.90
   2   4   0 1243.78   33.70
   2  -4   0 1233.88   32.10
   2  -4   0 1145.99   33.00
   3   4   0  479.45   16.20
   3   4   0  464.55   17.00
   3   4   0  484.55   16.60
   3   4   0  494.85   15.70
   3  -4   0  471.15   16.20
   3  -4   0  498.15   15.20
   3   4   0  462.85   15.80
   3  -4   0  459.45   15.20
   3  -4   0  493.25   13.70
   3   4   0  466.75   16.70
   4  -4   0    1.40    1.00
   4   4   0    2.20    1.30
   4  -4   0    1.50    1.30
   4   4   0   -0.60    1.60
   4   4   0    0.60    1.30
   4  -4   0   -0.70    1.30
   4   4   0    2.50    2.50
   4   4   0   -0.10    1.00
   4  -4   0   -0.70    0.90
   4   4   0    2.60    1.60
   4  -4   0    0.80    0.70
   4   4   0    0.50    1.60
   5   4   0   -0.10    1.80
   5  -4   0    2.20    1.10
   5   4   0    1.60    1.10
   5  -4   0    2.10    0.90
   5   4   0    0.40    1.20
   5  -4   0    2.50    1.00
   5   4   0    0.90    1.00
   5   4   0   -1.20    4.10
   5   4   0    1.70    1.20
   6   4   0   11.80    1.30
   6   4   0   13.90    1.20
   6   4   0   13.70    1.10
   6  -4   0   10.60    1.10
   0   5   0    0.60    0.70
   0   5   0    0.30    0.30
   0  -5   0   -0.40    0.40
   1   5   0  149.19    5.80
   1   5   0  144.69    5.40
  -1   5   0  144.79    4.70
   1  -5   0  146.09    4.80
   2   5   0   49.90    3.40
   2   5   0   45.50    3.20
   2  -5   0   44.20    3.80
  -2   5   0   44.80    2.30
   2  -5   0   47.10    2.20
   3   5   0  490.25   16.60
   3  -5   0  500.95   15.60
   3   5   0  508.75   17.90
   3  -5   0  508.95   16.90
   3  -5   0  489.15   15.60
   3   5   0  493.45   16.60
   3  -5   0  508.55   14.50
   3   5   0  499.05   17.10
   3   5   0  504.15   18.00
   3   5   0  513.95   17.40
   4  -5   0    1.30    0.80
   4   5   0    2.60    2.80
   4   5   0    1.80    1.20
   4  -5   0    1.70    1.00
   4   5   0    1.30    1.40
   4  -5   0    1.50    1.50
   4   5   0    2.60    1.80
  -4   5   0    0.10    0.90
   4   5   0    6.00    1.80
   4   5   0    1.50    1.70
   4  -5   0    2.20    1.40
   4   5   0    3.90    1.60
   5   5   0  156.68    7.90
   5   5   0  174.18    7.90
   5   5   0  177.48    7.90
   5  -5   0  179.68    6.50
   5  -5   0  170.48    6.50
   5   5   0  165.38    6.80
   5  -5   0  165.28    7.20
   5   5   0  175.08    7.30
   0   6   0 2311.57   60.69
   0  -6   0 2275.57   59.89
   0   6   0 2215.08   59.29
  -1   6   0   84.99    3.20
   1   6   0   85.19    3.90
   1   6   0   83.29    4.40
   1  -6   0   90.89    3.50
   2   6   0  707.93   22.50
   2  -6   0  695.13   21.50
   2   6   0  710.43   21.70
   2  -6   0  728.93   20.00
   2  -6   0  690.53   20.50
   2   6   0  742.33   22.00
  -2   6   0  729.83   19.90
   3   6   0  258.57   10.50
   3   6   0  258.77   10.10
   3  -6   0  236.68    8.90
   3  -6   0  244.38    8.90
   3   6   0  241.38   10.40
  -3   6   0  252.97    8.50
   3   6   0  265.17   11.40
   3   6   0  247.18   11.80
   3  -6   0  243.78    8.20
   3   6   0  247.38   10.50
   3  -6   0  258.57   10.10
   3   6   0  252.87   11.30
   4   6   0  479.85   17.90
   4   6   0  503.35   18.40
   4   6   0  504.05   17.70
   4  -6   0  487.05   15.60
  -4   6   0  482.75   15.30
   4  -6   0  529.35   17.20
   4   6   0  523.35   18.10
   4   6   0  508.85   17.50
   4  -6   0  498.35   14.90
   4   6   0  487.15   16.70
   4   6   0  513.65   18.60
   4  -6   0  496.35   15.70
   5  -6   0  344.17   10.90
   5   6   0  348.57   12.40
   5  -6   0  326.87   10.60
   5   6   0  342.57   12.50
   5   6   0  350.36   11.30
   5  -6   0  339.87   12.40
   5   6   0  338.57   13.30
   0   7   0    0.10    1.50
   0  -7   0   -0.40    0.50
   0   7   0    0.00    0.40
   1   7   0   37.10    2.60
   1  -7   0   36.30    2.30
   1   7   0   34.50    3.00
  -1   7   0   35.60    1.90
  -2   7   0   10.70    1.30
   2   7   0    9.20    1.80
   2   7   0   12.70    2.60
   2   7   0   12.70    3.50
   2  -7   0   13.70    1.80
   2  -7   0   13.40    2.20
   2   7   0    9.90    1.90
   2  -7   0    8.50    1.20
   2  -7   0    9.80    1.50
   3   7   0   65.19    5.50
   3   7   0   68.19    5.00
   3  -7   0   59.09    3.30
   3   7   0   61.69    6.10
   3  -7   0   66.29    3.80
   3  -7   0   61.09    3.70
   3   7   0   67.89    5.60
   3   7   0   56.39    6.90
  -3   7   0   60.89    3.30
   3   7   0   68.49    4.50
   3   7   0   64.49    5.00
   3  -7   0   57.99    4.30
   4   7   0  262.97   11.70
  -4   7   0  255.17    9.00
   4   7   0  268.57   10.60
   4  -7   0  267.07    9.40
   4   7   0  257.97   10.20
   4  -7   0  285.57   10.70
   4   7   0  266.67   11.40
   4  -7   0  263.37    9.00
   4  -7   0  262.77    9.30
   4   7   0  276.47   11.90
   4   7   0  248.98   11.50
   5   7   0   50.99    3.50
   5   7   0   49.60    2.90
   5   7   0   47.10    3.00
   5  -7   0   47.50    2.70
   5  -7   0   50.49    3.20
   5   7   0   49.99    3.50
   5  -7   0   48.80    2.60
   0  -8   0  175.28    7.00
   0   8   0  180.18    6.40
   1   8   0   24.30    2.40
   1  -8   0   22.30    2.50
  -1   8   0   20.10    1.60
   1   8   0   19.00    2.70
   1   8   0   24.10    3.10
   1  -8   0   24.90    2.10
  -2   8   0   87.89    3.80
   2  -8   0   91.99    5.10
   2  -8   0   91.59    4.30
   2   8   0   79.29    8.90
   2   8   0   81.09    5.10
   2   8   0   89.19    5.00
   2   8   0   84.89    6.00
   2   8   0   78.49    6.00
   2  -8   0   87.29    4.40
   3  -8   0    0.30    1.10
   3   8   0   -0.50    1.80
   3   8   0    1.00    1.30
   3   8   0    0.20    1.50
   3  -8   0    0.20    0.90
  -3   8   0    0.90    0.80
   3   8   0    3.10    1.50
   3   8   0   -4.60    4.50
   3  -8   0    0.90    1.10
   3   8   0    0.10    2.00
   3   8   0   -2.50    1.60
   3  -8   0    0.60    0.80
   4   8   0    3.20    1.70
   4  -8   0    2.30    1.20
   4  -8   0    1.80    1.00
   4   8   0    1.70    1.90
   4  -8   0    1.90    1.00
   4   8   0    2.50    1.70
   4   8   0    1.30    1.00
  -4   8   0    1.60    1.40
   4   8   0    2.20    1.50
   5  -8   0    2.20    0.70
   5  -8   0    1.80    1.00
   5   8   0    2.10    1.00
   5   8   0    1.20    1.00
   0  -9   0   -2.60    1.70
   0  -9   0    0.90    1.20
   0   9   0    0.40    0.70
   1   9   0  285.77   11.30
  -1   9   0  282.07    9.90
   1  -9   0  282.97   10.70
  -1   9   0  287.17    9.30
   1   9   0  287.07   11.10
   1   9   0  296.27   10.70
   1  -9   0  284.47   10.00
   1  -9   0  285.97   10.30
   2   9   0   33.60    4.60
   2   9   0   30.40    4.80
   2   9   0   47.00    5.30
   2  -9   0   53.29    3.90
  -2   9   0   41.50    2.60
   2   9   0   40.70    3.50
   2  -9   0   42.40    3.10
   2  -9   0   44.40    3.20
   2   9   0   43.10    5.20
   2   9   0   42.50    4.40
   3   9   0  468.25   15.20
   3   9   0  427.96   17.80
   3   9   0  466.85   17.60
   3  -9   0  487.65   15.10
   3   9   0  468.15   17.00
   3  -9   0  474.85   16.00
   3   9   0  471.75   15.70
   3  -9   0  480.75   15.10
  -3   9   0  459.85   14.10
   3   9   0  477.85   17.60
   4   9   0    3.10    1.70
   4  -9   0    6.00    1.40
   4   9   0    4.00    2.70
   4   9   0    3.50    1.20
   4  -9   0    2.70    1.30
   4   9   0    5.50    2.00
   5  -9   0   21.10    1.80
   5   9   0   21.90    1.90
   5   9   0   23.80    1.80
   5  -9   0   22.30    1.50
   0 -10   0  598.84   19.60
   0 -10   0  605.44   19.20
   0  10   0  584.54   18.00
   0  10   0  560.94   18.70
  -1  10   0   96.29    4.60
   1  10   0  106.79    5.80
  -1  10   0   98.99    5.10
   1 -10   0  107.39    5.30
   1  10   0  108.79    6.80
   1 -10   0  102.59    6.20
   1  10   0  108.29    6.10
   1 -10   0   97.29    5.50
   2  10   0    5.90    1.60
   2  10   0    8.90    3.70
   2  10   0    5.90    2.10
   2 -10   0    5.30    1.30
   2 -10   0    6.40    1.50
   2 -10   0    4.80    1.70
   2  10   0    3.80    2.00
  -2  10   0    3.60    1.20
   2  10   0    5.00    2.30
   3  10   0    1.90    2.00
   3  10   0    1.60    1.20
   3 -10   0    2.90    1.30
  -3  10   0    1.30    1.30
   3  10   0    0.80    1.90
   3  10   0    4.80    2.20
   3 -10   0    3.80    1.60
   3 -10   0    1.70    1.00
   4 -10   0    1.70    1.10
   4  10   0   -1.50    1.20
   4  10   0    0.60    1.30
   0  11   0   -1.80    1.30
   0 -11   0   -0.50    1.80
   0  11   0   -1.10    1.70
   1 -11   0    9.10    2.30
   1  11   0    8.10    2.00
   1  11   0    5.90    2.30
  -1  11   0    7.80    1.80
   1  11   0    6.60    2.00
   1 -11   0    5.00    2.00
  -1  11   0    8.40    1.80
   2 -11   0    5.60    1.30
  -2  11   0    7.90    2.90
   2 -11   0    7.10    2.60
   2 -11   0    5.90    1.90
   2  11   0    5.20    2.10
   2  11   0    8.40    2.60
   3 -11   0   11.50    1.80
   3 -11   0    7.50    1.60
   3  11   0    6.40    3.00
   3  11   0    9.50    2.30
   3  11   0    6.60    2.00
   4  11   0    0.40    1.90
   4 -11   0    1.20    0.70
   4  11   0    2.10    1.20
   4 -11   0    0.60    0.90
   0  12   0    8.90    2.50
   0  12   0    8.50    2.50
   0  12   0    5.10    1.80
   1 -12   0   15.20    2.80
   1  12   0   11.70    3.00
   1 -12   0   11.10    3.50
   1  12   0    7.60    2.80
   1  12   0   14.20    3.20
  -1  12   0   11.50    2.30
  -1  12   0   16.00    2.60
   2  12   0  303.27   11.90
  -2  12   0  315.87   10.60
   2  12   0  256.77   12.90
   2 -12   0  315.47   11.60
   2  12   0  308.57   12.40
   3 -12   0    2.60    1.70
   3  12   0   -1.50    1.50
   3  12   0    1.10    1.80
   4  12   0   99.79    4.20
   4 -12   0  100.39    4.10
   0  13   0   -0.20    1.00
   0  13   0   -2.20    2.20
   1 -13   0    1.90    1.60
   1  13   0   -1.50    2.20
   1  13   0    0.70    1.40
   2 -13   0   -0.10    1.40
   2  13   0    0.50    1.30
   2  13   0   -1.80    2.00
   3 -13   0  263.57    9.20
   3  13   0  274.87    9.80
   0  14   0  808.32   24.40
   0  14   0  794.92   23.40
   1  14   0   19.50    2.90
  -1  14   0   23.40    2.40
  -2  14   0   22.60    2.10
   2 -14   0   21.10    2.20
   2  14   0   25.00    2.60
  -3  14   0  115.29    4.20
   3  14   0  110.29    4.50
   0  15   0   -0.30    0.90
  -1  15   0   61.99    3.40
   1  15   0   57.29    3.60
  -2  15   0   -2.00    0.70
   2  15   0    0.20    0.80
   0  16   0  412.76   12.50
   1   0  -1 2400.76   61.89
   1   0   1 2303.07   61.89
   1   0  -1 2426.56   61.39
   2   0  -1  408.86   12.10
   2   0   1  426.86   11.60
   2   0   1  408.36   12.80
   2   0  -1  440.16   12.90
   3   0   1   12.50    1.40
   3   0   1   10.60    1.90
   3   0  -1   10.90    1.70
   3   0  -1   13.00    1.50
   4   0  -1  108.29    6.20
   4   0  -1  101.49    6.00
   4   0  -1  107.49    6.70
   4   0  -1  107.89    4.90
   4   0   1  111.29    6.00
   4   0  -1  103.09    5.70
   4   0   1  100.49    6.30
   4   0  -1  107.09    6.20
   4   0   1  118.29    8.80
   4   0   1  106.49    4.70
   4   0  -1   85.39    7.00
   4   0   1  110.69    6.10
   4   0   1  107.09    6.10
   5   0  -1   50.39    4.20
   5   0   1   50.99    3.80
   5   0   1   49.40    3.90
   5   0   1   53.89    3.80
   5   0  -1   58.79    3.80
   5   0   1   56.59    3.90
   5   0  -1   55.39    4.00
   5   0   1   55.79    4.20
   5   0   1   49.99    3.40
   5   0  -1   52.39    3.90
   6   0   1   83.09    3.40
   6   0   1   82.29    3.30
   6   0  -1   80.89    3.50
   6   0  -1   78.19    3.40
   6   0  -1   80.59    3.30
   6   0   1   81.79    3.20
   0  -1   1   33.90    1.10
   0  -1   1   32.10    1.20
   0  -1  -1   34.60    1.10
   0   1  -1   34.20    1.20
   0   1   1   33.30    1.30
   1   1  -1 1089.99   29.40
   1  -1   1 1042.70   29.20
   1   1  -1 1140.79   29.20
   1  -1  -1 1123.39   28.80
   1   1   1 1122.29   29.50
   1  -1  -1 1102.19   29.30
   1   1   1 1117.39   28.90
   2  -1   1  407.06   10.60
   2  -1   1  394.16   11.90
   2   1  -1  373.76   12.00
   2   1  -1  378.96   11.30
   2   1   1  367.36   12.00
   2  -1  -1  391.86   11.00
   2   1   1  397.16   11.10
   2  -1  -1  400.06   11.90
   3  -1   1 1040.20   28.30
   3   1  -1 1120.59   33.50
   3   1  -1  999.20   30.20
   3  -1   1 1109.29   30.10
   3   1  -1 1015.00   29.10
   3  -1  -1  995.40   28.60
   3   1   1 1043.50   30.40
   3   1   1 1039.70   28.80
   3  -1  -1 1018.10   29.80
   3  -1  -1 1119.79   33.50
   4   1  -1   49.00    3.40
   4   1  -1   53.19    4.60
   4  -1   1   47.20    4.20
   4  -1   1   49.99    4.10
   4  -1   1   54.49    2.90
   4   1  -1   53.49    4.20
   4  -1   1   55.19    5.20
   4   1  -1   54.09    4.60
   4  -1   1   58.39    4.50
   4  -1   1   54.09    4.20
   4   1  -1   53.39    4.30
   4  -1   1   51.69    3.90
   4   1  -1   59.69    6.80
   4   1  -1   57.79    4.20
   4  -1  -1   53.19    5.00
   4   1   1   50.59    4.10
   4  -1  -1   54.99    3.10
   4   1   1   53.39    4.60
   4   1   1   57.49    4.90
   4  -1  -1   51.49    3.90
   4  -1  -1   57.69    4.20
   4   1   1   54.99    3.30
   4   1   1   52.69    4.50
   4  -1  -1   55.39    4.40
   4   1   1   49.20    3.90
   4   1   1   50.39    7.30
   4  -1  -1   50.09    3.70
   5   1  -1   80.69    4.90
   5   1  -1   76.79    4.80
   5   1  -1   74.69    4.10
   5   1  -1   77.09    4.90
   5   1  -1   79.49    5.20
   5  -1   1   82.89    4.90
   5   1  -1   79.39    4.70
   5  -1   1   83.69    4.60
   5  -1   1   70.39    4.30
   5  -1   1   80.79    4.90
   5  -1   1   74.49    4.00
   5  -1  -1   77.69    4.50
   5   1   1   85.59    4.90
   5   1   1   75.89    4.90
   5  -1  -1   78.69    4.60
   5   1   1   78.79    4.90
   5  -1  -1   76.59    4.70
   5   1   1   71.19    4.20
   5   1   1   77.59    4.80
   5   1   1   79.59    5.10
   5  -1  -1   71.89    5.00
   6  -1   1    0.10    0.70
   6   1  -1    0.90    0.60
   6   1  -1    2.10    0.80
   6   1  -1    1.70    0.70
   6  -1   1    0.20    0.60
   6   1   1    1.00    0.90
   6  -1  -1    0.50    0.60
   6  -1  -1    1.30    0.50
   6   1   1    0.10    0.70
   6   1   1    0.80    0.70
   0  -2  -1   28.30    1.20
   0  -2   1   28.90    1.20
   0   2  -1   29.40    1.40
   0   2   1   31.90    1.30
   0   2   1   28.60    1.40
   1   2  -1  363.66   10.80
   1   2  -1  382.56   10.80
   1  -2   1  376.96   10.00
   1  -2   1  368.06   10.50
   1  -2   1  374.86   10.10
   1  -2  -1  377.36   10.60
   1  -2  -1  389.86   10.30
   1   2   1  392.66   10.90
   1  -2  -1  379.76   10.60
   1   2   1  386.16   10.70
   1   2   1  365.46   10.50
   2  -2   1   81.59    3.50
   2   2  -1   73.39    3.70
   2  -2   1   77.29    2.70
   2   2  -1   83.19    3.50
   2  -2   1   80.69    2.60
   2   2   1   73.99    3.20
   2  -2  -1   72.39    3.40
   2   2   1   74.49    3.30
   2   2   1   67.09    3.70
   2  -2  -1   80.29    2.90
   3   2  -1  141.49    6.50
   3  -2   1  138.89    6.40
   3   2  -1  138.79    7.00
   3  -2   1  141.19    6.00
   3   2  -1  148.89    5.90
   3   2  -1  132.69    7.20
   3   2  -1  128.69    6.40
   3   2  -1  134.29    7.20
   3  -2   1  139.09    4.70
   3  -2  -1  136.29    6.50
   3   2   1  141.29    6.50
   3   2   1  136.59    7.20
   3   2   1  135.19    7.00
   3  -2  -1  130.59    6.30
   3   2   1  133.09    6.70
   3   2   1  140.09    5.60
   3  -2  -1  144.09    5.10
   3  -2  -1  151.08    6.10
   3  -2  -1  134.39    7.30
   3   2   1  140.59    7.40
   4  -2   1  424.16   15.50
   4  -2   1  437.06   12.90
   4   2  -1  427.26   16.30
   4  -2   1  447.36   14.70
   4  -2   1  410.66   14.10
   4   2  -1  450.65   15.60
   4  -2   1  454.65   14.90
   4  -2   1  433.66   14.70
   4  -2   1  424.06   15.10
   4   2  -1  432.36   14.40
   4   2  -1  456.75   16.10
   4   2  -1  431.16   14.80
   4   2  -1  432.76   16.20
   4   2  -1  462.65   15.70
   4   2   1  401.16   15.50
   4  -2  -1  426.16   13.30
   4  -2  -1  448.26   14.80
   4   2   1  428.36   15.70
   4  -2  -1  464.95   15.10
   4  -2  -1  452.65   14.80
   4   2   1  416.66   16.10
   4   2   1  423.66   15.00
   4   2   1  443.76   15.70
   4  -2  -1  438.96   16.10
   4  -2  -1  421.66   15.00
   4  -2  -1  410.86   13.80
   4   2   1  441.76   14.30
   5  -2   1   29.30    2.60
   5   2  -1   21.80    3.00
   5   2  -1   27.00    3.30
   5  -2   1   27.50    3.00
   5   2  -1   32.80    3.30
   5   2  -1   28.60    2.80
   5  -2   1   28.70    2.70
   5   2  -1   25.90    2.50
   5  -2   1   25.50    2.50
   5   2  -1   29.80    3.20
   5  -2  -1   27.60    2.70
   5   2   1   24.00    3.00
   5  -2  -1   31.20    3.30
   5   2   1   27.70    2.50
   5   2   1   27.80    3.00
   5   2   1   24.40    3.00
   5  -2  -1   27.80    2.60
   5  -2  -1   29.00    2.60
   5   2   1   32.60    3.30
   5   2   1   22.10    2.90
   6   2  -1  119.19    4.60
   6  -2   1  116.99    4.10
   6  -2   1  115.79    4.20
   6   2  -1  124.49    4.70
   6   2   1  126.19    5.20
   6  -2  -1  123.19    4.70
   6   2   1  118.99    4.30
   6  -2  -1  119.59    4.60
   0  -3  -1 1446.76   38.00
   0   3   1 1474.85   37.80
   0  -3   1 1418.96   38.00
   0   3   1 1523.65   38.50
   0   3  -1 1424.86   38.30
   0   3  -1 1436.66   37.80
   1  -3   1  315.77    8.80
   1   3  -1  322.87    9.70
   1   3  -1  308.67    9.50
   1  -3   1  322.07    9.20
   1  -3  -1  322.27    9.00
   1   3   1  332.17    9.60
   1   3   1  335.07    9.70
   2   3  -1  258.57    8.60
   2  -3   1  244.88    7.70
   2  -3   1  242.78    7.20
   2  -3   1  258.67    8.10
   2   3  -1  267.27    8.90
   2  -3  -1  249.68    7.50
   2   3   1  252.77    8.80
   2   3   1  264.27    8.50
   3   3  -1   11.20    2.10
   3  -3   1   10.60    1.60
   3   3  -1   13.10    3.30
   3  -3   1   13.30    2.30
   3  -3   1   10.00    1.00
   3   3  -1    8.90    1.60
   3   3   1    9.30    1.90
   3  -3  -1   11.20    1.50
   3   3   1    8.10    1.50
   3   3   1    9.00    2.70
   4  -3   1  257.77    9.70
   4   3  -1  260.17   10.90
   4   3  -1  257.07   11.40
   4   3  -1  258.67   11.10
   4  -3   1  254.57    8.20
   4  -3   1  273.07   10.20
   4   3  -1  261.27   10.20
   4   3  -1  258.77   10.70
   4  -3   1  259.87   10.70
   4   3  -1  256.37   10.10
   4   3  -1  245.78   11.20
   4  -3   1  265.67    9.80
   4  -3  -1  246.08    9.60
   4  -3  -1  267.17    9.90
   4  -3  -1  262.67   11.10
   4   3   1  249.28   11.00
   4   3   1  237.98   11.00
   4   3   1  257.47   10.20
   4  -3  -1  262.77   10.10
   4   3   1  262.57   10.50
   4   3   1  257.57   11.00
   4  -3  -1  244.98    8.70
   4   3   1  239.98   10.70
   4   3   1  260.17   11.50
   5  -3   1   51.59    3.30
   5   3  -1   45.10    3.50
   5   3  -1   43.90    3.90
   5   3  -1   39.20    4.00
   5   3  -1   44.60    3.20
   5   3  -1   42.60    3.70
   5   3  -1   50.29    4.10
   5  -3   1   43.00    3.60
   5  -3   1   41.80    2.90
   5  -3   1   46.60    3.10
   5   3   1   48.10    4.40
   5   3   1   49.30    3.50
   5   3   1   49.70    4.00
   5   3   1   46.40    3.70
   5  -3  -1   47.40    3.00
   5  -3  -1   45.80    3.20
   5  -3  -1   45.70    3.80
   5   3   1   42.80    3.60
   5  -3  -1   48.20    3.30
   6   3  -1   53.69    2.60
   6  -3   1   51.69    2.30
   6   3  -1   50.09    2.40
   6  -3   1   52.79    2.30
   6   3  -1   52.99    2.40
   6  -3  -1   44.80    2.70
   6   3   1   50.69    2.40
   6   3   1   52.09    2.50
   6  -3  -1   51.69    2.30
   6  -3  -1   52.89    2.30
   6   3   1   49.60    2.40
   0   4  -1 4727.73  125.89
   0   4  -1 4909.11  126.79
   0   4   1 5050.39  126.99
  -1   4   1  293.97    8.30
   1  -4   1  290.37    8.20
   1   4  -1  288.97    9.20
   1  -4  -1  288.77    8.30
   1   4   1  278.47    8.80
  -1   4  -1  284.97    8.20
   1   4   1  284.37    9.20
   2   4  -1  188.08    7.30
   2   4  -1  189.38    7.20
   2  -4   1  201.58    5.80
   2   4   1  192.08    7.40
   2   4   1  192.88    7.20
   2  -4  -1  193.58    6.00
   2  -4  -1  179.88    7.00
   3   4  -1  489.15   16.30
   3  -4   1  497.75   16.60
   3   4  -1  482.15   17.50
   3  -4   1  490.85   15.50
   3   4  -1  499.25   17.40
   3   4  -1  477.85   16.50
   3  -4   1  507.75   14.00
   3   4  -1  469.75   17.70
   3   4  -1  521.15   17.10
   3   4  -1  502.85   16.20
   3   4   1  487.55   17.20
   3   4   1  492.45   17.00
   3  -4  -1  515.95   14.40
   3   4   1  498.25   16.50
   3   4   1  528.05   16.20
   3   4   1  505.95   16.90
   3  -4  -1  504.15   16.90
   3  -4  -1  483.35   15.60
   3  -4  -1  478.25   15.60
   3   4   1  501.65   17.70
   3  -4  -1  499.35   15.60
   4   4  -1    1.70    1.50
   4   4  -1    2.10    1.60
   4   4  -1    0.40    1.20
   4   4  -1   -0.60    1.60
   4   4  -1    1.70    1.20
   4  -4   1   -1.80    1.10
   4  -4   1    0.00    1.10
   4  -4   1   -2.20    1.30
   4  -4   1    0.20    0.60
   4   4  -1   -0.40    1.60
   4  -4   1    0.70    1.20
   4   4  -1   -6.30    2.30
   4  -4  -1    0.10    0.60
   4  -4  -1    0.60    1.20
   4   4   1   -0.20    1.10
   4   4   1    0.20    1.60
   4   4   1    1.00    1.60
   4   4   1   -0.60    1.00
   4  -4  -1   -1.30    0.90
   4   4   1   -3.20    1.40
   4  -4  -1    0.40    1.00
   4   4   1    4.80    2.80
   4  -4  -1   -0.40    1.40
   4   4   1   -0.90    1.00
   5  -4   1   18.40    2.00
   5   4  -1   16.20    2.20
   5   4  -1   22.30    2.30
   5  -4   1   19.80    2.00
   5  -4   1   21.90    2.50
   5   4  -1   14.90    2.40
   5   4  -1   20.50    3.00
  -5   4   1   33.20    4.10
   5   4  -1   21.20    2.80
   5  -4   1   19.20    2.90
   5   4  -1   18.00    2.70
   5   4   1   19.40    2.90
   5   4   1   24.70    2.90
   5  -4  -1   23.20    2.10
  -5   4  -1   21.90    2.40
   5  -4  -1   21.70    2.10
   5  -4  -1   20.50    2.10
   5  -4  -1   21.80    2.60
   5   4   1   20.20    2.70
   5   4   1   19.10    2.70
   5   4   1   16.70    2.50
   6   4  -1   17.50    1.30
   6   4  -1   16.30    1.20
   6   4  -1   15.30    1.30
   6  -4   1   14.90    1.40
   6  -4  -1   13.60    1.50
   6   4   1   12.80    1.30
   6   4   1   16.40    1.30
   6  -4  -1   18.10    1.30
   6   4   1   16.60    1.30
   0   5   1 1491.95   40.40
   0  -5  -1 1546.45   40.80
   0   5   1 1600.14   41.60
   0   5  -1 1526.55   41.40
   0  -5   1 1531.85   40.90
   0   5  -1 1538.45   40.30
   1  -5   1   14.50    1.10
   1   5  -1   16.50    1.80
  -1   5   1   13.40    1.00
   1   5  -1   14.80    1.50
   1   5   1    9.50    1.30
   1   5   1   13.30    1.40
   1  -5  -1   13.70    1.10
  -1   5  -1   12.70    1.00
   2   5  -1  862.31   24.70
   2  -5   1  825.42   24.20
   2  -5   1  865.51   22.80
  -2   5   1  810.02   23.10
   2   5  -1  824.62   24.50
  -2   5  -1  836.92   23.10
   2  -5  -1  890.51   23.00
   2   5   1  768.42   26.10
   2   5   1  883.11   24.70
   3   5  -1   57.69    6.50
   3   5  -1   65.09    5.40
   3   5  -1   74.39    4.80
   3   5  -1   70.79    4.70
   3  -5   1   71.09    4.80
   3  -5   1   72.99    3.10
   3  -5   1   75.39    4.10
   3  -5   1   77.99    4.10
   3   5  -1   78.69    5.50
   3   5  -1   74.99    5.30
   3   5  -1   77.19    4.70
   3  -5  -1   78.99    4.20
   3  -5  -1   74.49    4.10
   3  -5  -1   76.89    5.00
   3  -5  -1   74.89    4.40
   3   5   1   64.69    6.80
   3   5   1   74.09    5.30
   3   5   1   78.89    4.80
   3   5   1   79.59    4.90
   3   5   1   69.29    5.40
   3   5   1   72.49    5.50
   3  -5  -1   73.19    3.30
   3   5   1   79.09    5.00
   4   5  -1   74.89    6.40
   4  -5   1   87.89    3.60
   4   5  -1   86.79    6.20
   4  -5   1   78.99    4.50
   4  -5   1   82.99    4.40
   4   5  -1   88.09    6.30
   4   5  -1   82.09    5.60
   4  -5   1   79.09    5.30
   4   5  -1   92.79    5.80
   4  -5   1   84.19    4.40
   4   5  -1   86.79    5.60
   4   5  -1   88.89    5.20
  -4   5   1   84.79    4.40
   4  -5  -1   85.39    4.60
   4   5   1   78.69    5.70
   4   5   1   93.39    6.30
   4   5   1   86.89    7.60
   4   5   1   79.39    5.30
  -4   5  -1   84.69    4.30
   4   5   1   76.49    5.90
   4   5   1   89.29    5.90
   4   5   1   82.29    5.20
   4  -5  -1   81.09    3.80
   4  -5  -1   77.69    5.30
   4  -5  -1   82.39    4.40
   4  -5  -1   79.29    4.50
   5   5  -1   14.30    2.10
   5  -5   1   16.30    1.70
   5   5  -1   17.90    2.30
   5   5  -1   10.60    2.20
   5  -5   1   11.80    1.90
   5   5  -1   13.10    2.60
   5  -5   1   15.90    1.70
   5   5  -1   13.90    2.30
   5  -5  -1   17.10    1.80
   5   5   1   13.80    2.10
   5  -5  -1   14.10    2.20
   5   5   1   15.70    2.60
   5   5   1   11.90    2.10
   5   5   1   15.90    2.80
   5   5   1   16.80    2.20
   5  -5  -1   14.80    1.90
   0  -6   1    2.00    0.70
   0   6   1    3.10    0.60
   0  -6  -1    2.00    0.60
   0   6  -1    3.00    0.60
   0   6   1    2.20    0.90
   0   6  -1    3.50    1.10
  -1   6   1   34.50    1.80
   1  -6   1   33.50    2.00
   1   6  -1   32.30    2.70
   1   6  -1   32.90    2.30
  -1   6  -1   33.60    1.70
   1   6   1   32.60    2.70
   1   6   1   34.80    2.40
   1  -6  -1   33.70    2.00
   2  -6   1   10.50    1.40
   2   6  -1   11.80    2.60
   2   6  -1   11.10    1.90
   2   6  -1   13.40    2.10
   2  -6   1    9.60    2.00
   2  -6   1   10.60    1.10
  -2   6   1   11.10    1.40
   2  -6  -1    9.20    1.60
   2   6   1   12.50    2.50
   2  -6  -1   15.30    2.50
  -2   6  -1    8.40    1.10
   2   6   1    9.30    1.80
   2  -6  -1   10.40    1.20
   2   6   1   10.70    1.90
   3  -6   1   30.50    2.00
   3   6  -1   35.80    4.80
   3  -6   1   28.60    2.60
   3  -6   1   35.90    2.80
   3  -6   1   36.50    3.30
   3   6  -1   34.40    4.40
   3   6  -1   31.60    4.00
   3   6  -1   35.50    3.60
   3   6  -1   26.80    3.80
   3   6  -1   34.60    3.20
  -3   6   1   30.40    2.30
   3   6  -1   26.90    3.20
   3   6   1   32.80    3.40
   3  -6  -1   32.80    3.30
   3   6   1   30.10    4.00
   3  -6  -1   34.30    2.60
  -3   6  -1   31.50    2.20
   3   6   1   25.60    3.70
   3  -6  -1   28.70    2.10
   3  -6  -1   28.80    2.60
   3   6   1   29.20    3.10
   3   6   1   34.00    3.40
   3   6   1   33.90    4.00
   4  -6   1   19.30    2.90
   4   6  -1   19.30    3.20
   4  -6   1   16.40    2.10
   4   6  -1   22.20    3.40
   4   6  -1   14.20    2.20
   4   6  -1   15.30    3.60
   4  -6   1   16.70    1.80
   4   6  -1   23.50    3.70
   4  -6   1   13.80    1.90
   4   6  -1   17.90    2.80
   4   6  -1   15.70    3.20
  -4   6   1   19.40    2.20
   4   6   1   15.60    2.80
   4   6   1   17.50    3.20
   4   6   1   19.10    3.00
   4  -6  -1   16.30    2.60
   4  -6  -1   15.00    1.90
   4   6   1   13.80    2.60
   4  -6  -1   16.20    1.80
  -4   6  -1   19.90    2.00
   4   6   1   18.50    3.30
   4   6   1   13.40    2.40
   4  -6  -1   16.20    2.10
   5   6  -1  316.37   12.10
   5   6  -1  271.67   10.80
   5  -6   1  279.87    9.00
   5   6  -1  266.97    9.40
   5   6   1  273.37    9.60
   5   6   1  299.37   11.20
   5  -6  -1  281.37   10.10
   5   6   1  280.97   10.70
   5  -6  -1  268.27    9.10
   5  -6  -1  263.67    9.20
   0  -7  -1  126.89    5.20
   0   7   1  122.59    4.60
   0  -7   1  125.69    5.20
   0   7  -1  125.19    4.60
   0   7   1  123.69    5.90
   1   7  -1   92.59    4.50
   1  -7   1   99.19    4.20
   1   7  -1   95.99    5.20
  -1   7   1   94.99    3.70
  -1   7  -1   98.09    3.60
   1   7   1   89.39    5.10
   1  -7  -1  100.69    4.20
   1   7   1  104.39    5.10
   2   7  -1  225.48    9.00
   2  -7   1  222.48    8.80
  -2   7   1  230.78    7.50
   2   7  -1  225.08    9.80
   2  -7   1  231.38    7.60
   2  -7   1  213.88    7.90
   2  -7   1  222.18    8.00
   2   7  -1  235.18    9.50
   2   7   1  214.98    9.90
  -2   7  -1  216.98    7.20
   2  -7  -1  223.38    8.00
   2   7   1  203.68    9.60
   2   7   1  227.88    9.50
   2  -7  -1  236.18    7.80
   2  -7  -1  229.18    8.90
   2   7   1  220.88    9.10
   2   7   1  222.88   10.00
   3  -7   1   49.80    4.10
   3   7  -1   53.59    5.90
   3  -7   1   57.89    3.10
   3   7  -1   62.59    5.30
   3   7  -1   62.69    4.90
   3   7  -1   44.00    4.90
   3  -7   1   59.59    4.30
   3   7  -1   61.09    4.20
  -3   7   1   55.49    3.10
   3  -7   1   54.99    3.50
   3   7  -1   48.30    4.40
   3  -7  -1   54.79    4.20
   3   7   1   59.49    4.30
   3  -7  -1   57.59    3.20
   3  -7  -1   54.29    3.50
   3   7   1   55.89    5.10
   3   7   1   56.69    4.60
   3   7   1   60.19    4.70
   3   7   1   50.79    4.60
   3   7   1   58.79    5.40
   3  -7  -1   59.69    3.60
   4   7  -1  288.47   12.60
   4  -7   1  307.67   11.30
   4   7  -1  296.37   12.40
   4   7  -1  297.67   12.10
   4  -7   1  290.87    9.60
   4  -7   1  291.37   10.10
  -4   7   1  308.07   10.00
   4   7  -1  301.07   10.90
   4  -7   1  297.57   10.00
   4   7  -1  302.17   11.30
   4   7  -1  270.17   12.20
   4   7  -1  276.17   11.80
   4   7   1  287.57   12.40
  -4   7  -1  280.47    9.70
   4   7   1  294.27   11.10
   4   7   1  301.07   12.70
   4   7   1  280.87   12.30
   4  -7  -1  292.97   10.10
   4   7   1  307.87   11.80
   4  -7  -1  305.77   10.30
   4  -7  -1  294.47    9.90
   4   7   1  292.47   12.40
   5  -7   1   39.20    2.80
   5   7  -1   39.30    3.10
   5  -7   1   39.60    2.40
   5   7  -1   41.20    3.20
   5   7  -1   38.40    2.60
   5   7   1   38.50    2.60
   5  -7  -1   40.60    2.40
   5   7   1   39.20    2.70
   5  -7  -1   42.60    2.90
   5   7   1   40.20    3.20
   5   7   1   44.00    3.20
   5  -7  -1   41.40    2.50
   0   8  -1  736.83   22.30
   0  -8  -1  759.72   22.50
   0  -8   1  751.22   22.50
   0   8   1  809.12   21.80
  -1   8   1  259.57    8.10
   1   8  -1  247.68    9.10
   1   8  -1  241.98   10.00
   1  -8   1  253.97    8.90
   1  -8   1  231.68   10.10
   1   8  -1  252.97   10.20
   1  -8  -1  243.38    9.60
  -1   8  -1  246.48    7.90
   1   8   1  273.57   12.10
   1  -8  -1  261.87    8.90
   1   8   1  262.97   10.30
   1   8   1  248.78   10.10
   1  -8  -1  239.88    9.00
   1   8   1  262.77    9.30
   2  -8   1   82.39    4.10
   2   8  -1   87.39    6.00
   2   8  -1   97.89    7.00
   2   8  -1   79.39    5.00
   2  -8   1   81.19    4.20
   2   8  -1   89.49    6.00
   2   8  -1   76.39    4.60
   2  -8   1   85.69    4.90
  -2   8   1   83.89    3.70
   2   8  -1   79.09    5.70
   2   8   1   80.99    5.90
   2  -8  -1   89.09    4.40
   2   8   1   81.99    5.20
   2   8   1   84.39    5.60
  -2   8  -1   84.29    3.60
   2   8   1   78.29    4.80
   2   8   1   68.79    5.60
   2   8   1   66.29    5.60
   2  -8  -1   84.09    5.00
   2  -8  -1   81.69    4.10
  -3   8   1  179.98    6.60
   3  -8   1  186.98    7.20
   3  -8   1  168.28    6.80
   3   8  -1  180.58    7.80
   3   8  -1  169.48    8.00
   3  -8   1  184.38    6.90
   3  -8   1  187.88    8.20
   3   8  -1  197.18   10.10
   3   8  -1  168.28    8.60
   3   8  -1  174.48    9.40
   3   8  -1  168.68    9.10
   3   8  -1  162.88    9.60
   3   8   1  183.08    9.50
   3   8   1  167.18    9.00
   3  -8  -1  178.38    8.00
   3  -8  -1  179.28    7.00
   3   8   1  174.18    8.30
   3  -8  -1  187.48    7.20
  -3   8  -1  171.98    6.40
   3   8   1  187.68    8.00
   3   8   1  176.88    9.00
   3  -8  -1  174.68    7.00
   3   8   1  170.58    8.80
   4   8  -1  177.08    8.70
   4   8  -1  176.58    8.80
   4   8  -1  173.48    7.30
   4  -8   1  190.48    8.00
  -4   8   1  174.08    6.70
   4  -8   1  172.28    6.60
   4  -8   1  179.48    7.00
   4   8  -1  170.58    8.90
   4   8  -1  180.18    7.60
   4  -8  -1  179.68    7.80
   4   8   1  184.78    7.90
   4   8   1  200.18    9.40
   4   8   1  183.18    9.10
   4   8   1  188.08    9.20
   4  -8  -1  178.88    6.80
   4   8   1  179.38    7.50
   5   8  -1  205.18    6.80
   5  -8   1  214.78    7.00
   5  -8   1  215.08    7.60
   5   8  -1  216.68    7.60
   5   8  -1  216.18    8.00
   5   8   1  220.48    8.00
   5  -8  -1  218.48    7.60
   5   8   1  204.28    7.70
   5  -8  -1  209.08    7.00
   5   8   1  209.08    7.40
   0  -9  -1  142.59    6.60
   0  -9   1  139.19    7.00
   0   9  -1  143.99    5.80
   0   9   1  137.69    6.40
   0   9  -1  123.49    6.80
   0  -9   1  139.59    6.60
   0   9   1  139.89    5.80
   1  -9   1   38.00    2.90
  -1   9   1   37.30    2.90
   1  -9   1   41.30    3.10
   1   9  -1   32.00    3.50
   1   9  -1   38.20    3.20
   1  -9   1   36.40    3.40
   1   9  -1   32.00    4.00
  -1   9   1   36.50    2.40
   1   9   1   42.60    4.30
   1  -9  -1   36.90    2.80
   1   9   1   40.60    3.30
   1  -9  -1   40.50    3.10
  -1   9  -1   38.40    2.30
   1  -9  -1   36.60    3.60
  -1   9  -1   30.70    3.10
   1   9   1   41.10    3.60
   2  -9   1  466.95   16.00
   2  -9   1  471.85   15.10
   2   9  -1  471.35   17.80
   2   9  -1  493.25   17.40
   2  -9   1  480.05   15.10
   2   9  -1  475.35   15.00
   2   9  -1  454.75   17.20
   2  -9  -1  466.25   15.80
  -2   9  -1  465.85   14.10
   2   9   1  483.55   16.70
   2   9   1  479.45   15.30
   2  -9  -1  456.75   15.10
   2   9   1  480.75   17.50
   2   9   1  466.85   17.20
   2  -9  -1  488.85   15.10
   2   9   1  476.35   17.70
   3  -9   1  190.78    8.30
   3  -9   1  181.58    7.20
   3   9  -1  164.78    9.40
   3   9  -1  152.28   10.10
   3  -9   1  175.28    7.20
   3   9  -1  172.08    8.60
  -3   9   1  178.18    6.60
   3   9  -1  179.08    9.20
   3   9  -1  174.08    7.70
   3   9  -1  175.58    7.30
   3   9  -1  171.58    9.20
  -3   9  -1  184.78    6.60
   3   9   1  172.28    9.20
   3   9   1  187.28    9.50
   3   9   1  166.08    8.00
   3   9   1  180.28    7.60
   3  -9  -1  165.18    7.20
   3  -9  -1  179.98    7.20
   3   9   1  161.98   10.00
   3  -9  -1  183.98    8.00
   3   9   1  173.48    8.80
   4  -9   1   25.70    2.70
   4   9  -1   24.40    3.10
   4   9  -1   23.80    3.20
   4   9  -1   23.70    2.30
   4   9  -1   18.10    3.00
   4  -9   1   24.00    2.20
   4   9   1   23.70    2.30
   4  -9  -1   23.40    2.20
   4   9   1   31.20    3.00
   4   9   1   18.80    2.90
   4   9   1   20.40    3.40
   4  -9  -1   25.60    2.70
   4   9   1   25.10    3.50
   5   9  -1   22.70    1.90
   5  -9   1   24.60    1.60
   5  -9   1   20.50    1.80
   5  -9  -1   22.90    1.80
   5   9   1   23.10    1.90
   5   9   1   18.50    1.70
   5  -9  -1   20.30    1.50
   0 -10   1   -0.90    1.60
   0  10  -1   -1.40    1.80
   0  10   1    1.20    1.40
   0  10   1    1.00    1.00
   0 -10  -1    1.40    1.90
   0  10  -1   -0.60    1.00
   0 -10   1   -2.10    1.60
   1 -10   1  212.38    9.00
   1  10  -1  204.08    9.40
   1  10  -1  213.88    8.80
  -1  10   1  204.88    7.70
   1  10  -1  217.28    9.30
   1 -10   1  200.58    8.60
  -1  10   1  193.68    8.60
   1 -10  -1  209.68    8.30
  -1  10  -1  205.18    8.10
   1  10   1  219.88    9.30
   1 -10  -1  206.18    8.70
  -1  10  -1  217.68    7.70
   2 -10   1  213.88    8.90
   2  10  -1  247.18   10.70
   2  10  -1  207.28   10.40
  -2  10   1  228.38    8.00
   2  10  -1  220.68   10.50
   2  10  -1  226.28    9.70
   2 -10   1  219.98    8.60
   2 -10   1  213.68    9.40
   2  10   1  218.78   10.40
  -2  10  -1  220.68    8.30
   2 -10  -1  224.68    8.70
   2 -10  -1  228.18    9.40
   2  10   1  228.38    8.30
   2  10   1  234.98   10.60
   2 -10  -1  218.08    8.90
   2  10   1  232.18   10.10
  -2  10  -1  224.78    7.90
   3  10  -1   43.70    4.70
  -3  10   1   43.00    3.10
   3  10  -1   55.19    3.50
   3 -10   1   52.49    3.90
   3 -10   1   39.80    3.70
   3  10  -1   49.70    4.70
   3  10  -1   51.89    4.70
   3 -10   1   48.80    3.40
   3 -10  -1   47.00    3.80
   3  10   1   43.40    4.00
   3 -10  -1   51.89    4.20
   3  10   1   58.39    5.00
   3 -10  -1   47.40    3.30
   3  10   1   53.49    5.00
   3  10   1   50.69    3.40
   3  10   1   44.10    4.60
   4  10  -1   50.19    3.80
   4  10  -1   37.30    5.10
   4 -10   1   54.59    3.00
   4  10   1   56.09    4.00
   4  10   1   51.99    4.80
   4  10   1   46.50    3.80
   0 -11   1   52.49    4.70
   0  11   1   52.49    4.30
   0  11  -1   48.10    4.60
   0  11   1   52.99    3.70
   0 -11  -1   58.69    4.90
  -1  11   1   41.50    3.10
   1 -11   1   44.70    4.30
   1  11  -1   55.39    4.50
   1  11  -1   45.80    4.30
  -1  11   1   39.80    3.50
   1  11  -1   43.50    4.80
   1 -11   1   45.10    4.10
  -1  11  -1   40.20    3.50
   1 -11  -1   45.80    4.20
   1  11   1   44.50    4.00
   1  11   1   43.50    4.00
   1 -11  -1   41.20    4.00
   1  11   1   37.60    4.40
  -1  11  -1   34.00    3.70
   2  11  -1  144.39    8.70
   2  11  -1  169.78    8.80
   2 -11   1  156.98    7.30
   2 -11   1  190.58   11.40
   2 -11   1  151.98    7.50
   2 -11  -1  149.29    7.70
   2 -11  -1  176.58   11.00
   2 -11  -1  148.49    7.20
   2  11   1  154.78    9.00
   2  11   1  161.98    9.10
  -2  11  -1  146.69    6.70
  -3  11   1    7.40    1.50
   3  11  -1    9.50    2.30
   3 -11   1    7.80    1.80
   3  11  -1    9.50    2.10
   3 -11   1    7.30    1.40
   3  11   1    9.90    2.90
   3 -11  -1    7.70    1.60
   3  11   1    5.20    2.00
   3 -11  -1    8.60    1.80
   3  11   1    7.40    2.30
   4 -11   1    8.10    1.30
   4 -11   1    9.40    1.60
   4  11  -1    8.90    1.70
   4  11  -1    9.00    1.70
   4  11   1   10.30    1.80
   4 -11  -1    8.70    1.50
   4  11   1    9.20    1.50
   4 -11  -1    9.40    1.30
   0  12   1    2.50    1.10
   0  12  -1    0.80    1.40
   0  12   1    0.30    1.70
   0  12   1   -1.20    1.70
   1  12  -1    1.50    2.10
   1  12  -1   -3.20    2.80
   1  12  -1    3.70    2.10
   1 -12   1    5.60    3.30
  -1  12   1    2.90    1.80
   1 -12   1    3.20    1.80
  -1  12   1    1.50    1.70
   1  12  -1    2.50    2.40
   1  12   1    3.00    2.00
   1 -12  -1    4.40    1.80
   1  12   1    2.30    2.10
  -1  12  -1    0.50    2.10
   2  12  -1  265.77   11.20
  -2  12   1  271.87    9.60
   2 -12   1  257.07   10.30
   2  12  -1  255.07   10.70
   2 -12  -1  255.37   10.10
   2  12   1  247.98   11.10
   2  12   1  265.17   10.90
   2  12   1  251.37   11.00
   3  12  -1    9.80    2.20
   3  12  -1    9.80    2.20
   3 -12  -1    6.30    1.50
   3  12   1    8.60    2.00
   4  12  -1   89.19    3.90
   4 -12   1   86.59    3.80
   4  12   1   88.49    3.90
   4 -12  -1   89.49    3.80
   0  13  -1  245.68   10.10
   0  13   1  247.28   10.00
   0  13   1  257.47   10.10
   1 -13   1  110.49    6.20
  -1  13   1  116.09    5.90
   1  13  -1  107.79    6.30
   1  13   1  115.59    6.50
   1 -13  -1  107.59    6.00
   1  13   1  116.59    6.40
   2 -13   1   74.99    4.60
   2  13  -1   69.39    6.90
   2  13  -1   74.59    4.90
   2  13   1   80.89    5.20
   2 -13  -1   84.19    5.80
   2  13   1   77.39    5.00
   3 -13   1   20.80    2.10
   3  13  -1   20.90    2.20
   3 -13  -1   20.80    2.00
   3  13   1   24.50    2.80
   3  13   1   16.70    2.10
   0  14   1  119.69    6.00
   0  14  -1  119.19    6.00
   1  14  -1   39.60    3.50
  -1  14   1   41.70    3.30
  -1  14  -1   49.20    3.50
   1  14   1   45.90    3.80
   2 -14   1   50.99    3.20
   2  14  -1   52.39    3.50
   2  14   1   46.10    3.40
  -2  14  -1   53.29    3.10
  -3  14   1  259.87    8.00
   3  14  -1  263.47    8.40
  -3  14  -1  257.77    7.90
   3  14   1  250.87    8.20
   0  15  -1   58.19    3.60
   0  15   1   54.69    3.50
  -1  15   1   67.09    3.60
   1  15  -1   69.19    3.90
  -1  15  -1   65.69    3.60
   1  15   1   65.49    3.80
   2  15  -1   21.00    1.90
  -2  15   1   22.80    1.70
  -2  15  -1   20.00    1.70
   2  15   1   21.50    2.00
   0   0  -2  161.58    4.30
   0   0   2  156.78    4.40
   1   0  -2  890.81   24.60
   1   0  -2  944.81   24.30
   1   0   2  921.41   24.60
   2   0   2 1163.58   30.80
   2   0  -2 1198.38   32.40
   2   0  -2 1199.38   31.60
   2   0   2 1163.88   32.40
   3   0   2    2.00    0.90
   3   0  -2    2.50    1.70
   3   0  -2    2.10    0.70
   3   0  -2   -0.30    1.80
   3   0  -2    2.30    0.90
   3   0   2    3.10    0.70
   4   0  -2    5.00    1.10
   4   0  -2    5.90    2.00
   4   0   2    5.60    1.80
   4   0  -2    6.70    1.80
   4   0  -2    6.50    2.40
   4   0   2    6.60    2.70
   4   0   2    5.00    1.10
   4   0   2    7.70    2.40
   4   0  -2    6.90    1.70
   4   0   2    6.90    1.70
   4   0  -2    7.40    2.10
   4   0   2    5.80    2.10
   5   0  -2   26.90    2.80
   5   0   2   28.80    3.10
   5   0   2   29.20    2.80
   5   0  -2   31.60    2.80
   5   0   2   27.20    2.70
   5   0  -2   31.90    3.60
   5   0  -2   25.60    2.70
   5   0   2   27.40    2.90
   5   0   2   23.70    2.90
   5   0   2   22.00    2.80
   6   0  -2   32.00    2.00
   6   0   2   31.70    1.80
   6   0  -2   31.60    1.90
   6   0  -2   31.50    2.40
   6   0   2   30.10    1.80
   0   1   2  229.68    6.50
   0  -1   2  227.28    6.40
   0  -1   2  238.08    6.30
   0  -1  -2  227.18    6.20
   1   1  -2  625.44   16.80
   1  -1   2  607.44   16.80
   1   1  -2  629.14   17.00
   1   1   2  607.64   17.00
   1   1   2  625.14   16.40
   1  -1  -2  616.74   16.50
   1  -1  -2  629.84   16.80
   1   1   2  608.34   16.30
   2   1  -2  599.14   16.50
   2  -1   2  584.64   16.90
   2   1  -2  560.34   17.00
   2   1   2  592.74   16.00
   2  -1  -2  582.64   16.80
   2   1   2  575.44   17.10
   2  -1  -2  579.44   16.10
   3   1  -2    5.10    2.00
   3   1  -2   10.90    2.30
   3   1  -2    6.20    1.20
   3  -1   2    8.20    0.90
   3  -1   2    6.40    1.40
   3   1  -2    5.70    1.40
   3   1  -2    5.90    2.20
   3  -1  -2    9.40    2.00
   3   1   2    4.30    2.10
   3   1   2    5.50    1.30
   3   1   2    7.40    1.20
   3  -1  -2    7.40    1.40
   3   1   2    6.20    2.30
   3  -1  -2    7.10    1.10
   3  -1  -2    9.90    2.00
   4   1  -2   85.49    6.30
   4  -1   2   87.79    7.30
   4   1  -2   77.39    5.60
   4  -1   2   88.19    5.60
   4   1  -2   79.19    5.20
   4  -1   2   80.99    5.10
   4   1  -2   81.49    4.50
   4   1  -2   83.59    5.20
   4  -1   2   83.89    3.60
   4  -1   2   77.69    4.80
   4  -1   2   78.69    5.00
   4   1  -2   85.89    5.60
   4  -1   2   78.39    5.20
   4   1  -2   73.69    4.60
   4  -1  -2   81.99    5.10
   4   1   2   75.89    5.30
   4   1   2   81.09    5.10
   4  -1  -2   81.19    5.20
   4   1   2   78.89    5.80
   4   1   2   80.19    4.10
   4  -1  -2   85.99    6.20
   4   1   2   77.69    6.20
   4  -1  -2   79.89    5.00
   4  -1  -2   78.39    4.60
   4   1   2   80.29    5.20
   4   1   2   87.99    5.80
   4  -1  -2   80.29    4.00
   4  -1  -2   80.49    4.80
   5   1  -2   58.19    3.90
   5  -1   2   47.40    3.50
   5   1  -2   51.39    3.80
   5   1  -2   49.00    3.90
   5   1  -2   60.99    4.10
   5  -1   2   51.49    3.80
   5  -1   2   56.29    3.70
   5  -1   2   47.90    3.40
   5  -1   2   49.30    3.80
   5   1  -2   59.89    4.50
   5   1   2   50.19    3.90
   5   1   2   47.50    3.70
   5   1   2   47.70    4.10
   5  -1  -2   52.29    3.70
   5  -1  -2   52.49    4.30
   5   1   2   50.89    4.20
   5  -1  -2   57.79    3.60
   5  -1  -2   51.09    3.60
   5   1   2   52.99    4.00
   5   1   2   50.49    3.60
   6  -1   2    9.90    1.40
   6   1  -2   12.00    1.30
   6   1  -2   12.80    1.60
   6   1  -2   11.50    1.20
   6  -1   2   10.50    1.20
   6  -1   2   11.30    1.20
   6   1   2    9.80    1.10
   6   1   2    9.30    1.10
   6  -1  -2   10.20    1.10
   6  -1  -2   10.30    1.20
   0   2   2  164.88    5.10
   0  -2  -2  169.28    4.80
   0   2   2  157.48    4.60
   0   2  -2  163.58    4.90
   1  -2   2 1129.79   28.50
   1   2  -2 1094.99   29.60
   1  -2   2 1126.59   29.20
   1   2  -2 1117.79   29.60
   1   2   2 1106.69   29.40
   1  -2  -2 1111.69   29.10
   1   2   2 1129.19   29.60
   1  -2  -2 1036.30   29.50
   2   2  -2  186.58    6.90
   2  -2   2  177.18    5.20
   2  -2   2  189.68    5.10
   2   2  -2  187.88    6.40
   2  -2   2  190.98    6.50
   2  -2  -2  184.08    5.80
   2   2   2  186.78    6.90
   2   2   2  178.38    6.00
   2   2   2  181.18    6.10
   2  -2  -2  188.18    6.40
   3   2  -2   68.29    5.10
   3  -2   2   71.59    2.70
   3   2  -2   67.89    4.20
   3   2  -2   63.69    4.70
   3   2  -2   61.19    4.30
   3  -2   2   65.89    4.50
   3  -2   2   77.19    4.00
   3   2  -2   70.29    3.80
   3   2  -2   63.09    5.00
   3  -2  -2   70.49    3.20
   3  -2  -2   75.89    3.90
   3  -2  -2   67.89    4.50
   3   2   2   71.39    5.30
   3   2   2   70.69    3.60
   3   2   2   62.89    4.60
   3   2   2   62.79    5.10
   3  -2  -2   65.89    4.40
   3   2   2   59.09    4.80
   3  -2  -2   66.99    5.40
   4  -2   2  215.78    9.10
   4   2  -2  210.08    9.60
   4   2  -2  207.68    9.10
   4   2  -2  213.08   10.20
   4   2  -2  205.98    8.60
   4  -2   2  204.48    8.50
   4   2  -2  214.38    9.80
   4   2  -2  199.08    9.00
   4  -2   2  212.78    8.60
   4  -2   2  200.38    8.70
   4  -2   2  216.78    9.40
   4  -2   2  193.08    8.40
   4  -2   2  216.48    6.80
   4   2  -2  212.98    8.50
   4   2   2  203.18    8.00
   4   2   2  214.98    9.50
   4  -2  -2  191.48    7.90
   4  -2  -2  213.58    8.60
   4  -2  -2  216.78   10.00
   4   2   2  214.28    9.60
   4  -2  -2  209.88    8.80
   4   2   2  202.18    8.90
   4  -2  -2  209.48    8.90
   4  -2  -2  203.18    7.50
   4   2   2  198.98    9.30
   4   2   2  212.28   10.00
   5   2  -2   93.59    5.40
   5   2  -2   84.09    4.50
   5   2  -2   91.89    5.40
   5   2  -2   95.29    5.60
   5   2  -2   91.19    5.70
   5  -2   2   94.39    4.70
   5  -2   2   92.69    4.90
   5  -2   2   93.29    4.70
   5  -2   2   87.59    5.00
   5   2  -2   91.99    5.10
   5  -2  -2  100.29    4.70
   5   2   2  100.39    5.80
   5  -2  -2   93.19    5.60
   5   2   2   88.19    5.10
   5  -2  -2   99.59    5.00
   5  -2  -2   94.19    4.90
   5   2   2   93.19    4.90
   5   2   2   85.59    5.50
   5   2   2   87.29    5.30
   5   2   2   91.29    5.40
   6   2  -2   63.39    3.60
   6   2  -2   69.29    3.80
   6  -2   2   61.09    2.60
   6  -2   2   60.79    2.50
   6   2   2   64.49    2.70
   6  -2  -2   72.09    3.60
   6   2   2   64.99    2.90
   6  -2  -2   57.89    3.30
   6  -2  -2   54.29    3.10
   0   3  -2 4154.88  111.99
   0   3  -2 4563.14  112.69
   1   3  -2 4088.49  105.69
   1   3  -2 4118.19  105.39
   1  -3   2 4077.09  104.89
   1  -3   2 4068.69  104.49
   1   3   2 4158.78  105.59
   1  -3  -2 4014.30  104.79
   1   3   2 3926.81  105.39
   2   3  -2   26.40    2.10
   2  -3   2   23.10    1.70
   2  -3   2   25.40    1.40
   2   3  -2   27.30    2.20
   2  -3   2   29.60    1.20
   2   3   2   21.70    2.10
   2  -3  -2   26.60    1.50
   2   3   2   26.60    2.20
   2   3   2   27.70    2.00
   3  -3   2  824.62   24.00
   3  -3   2  806.32   24.70
   3   3  -2  863.61   24.80
   3   3  -2  837.72   25.20
   3   3  -2  793.02   26.50
   3  -3   2  834.12   22.40
   3  -3  -2  861.21   24.60
   3   3   2  870.31   26.30
   3   3   2  837.12   25.40
   3  -3  -2  795.02   24.50
   3   3   2  876.81   31.20
   4   3  -2  216.98    9.70
   4   3  -2  209.98   10.50
   4  -3   2  227.78    9.70
   4  -3   2  241.18    9.30
   4  -3   2  235.38    7.40
   4   3  -2  221.18    9.20
   4   3  -2  229.88    9.80
   4   3  -2  215.28   10.20
   4   3  -2  225.08   10.60
   4  -3   2  215.08    8.80
   4  -3   2  240.48    9.00
   4   3  -2  227.88   10.30
   4   3   2  228.38    9.60
   4   3   2  225.38   10.10
   4  -3  -2  217.48   10.10
   4  -3  -2  229.48    9.20
   4   3   2  229.28   10.70
   4   3   2  222.98   10.10
   4   3   2  199.58   10.20
   4   3   2  229.48   10.20
   4  -3  -2  218.98    8.70
   4  -3  -2  218.38    8.90
   5  -3   2   76.49    4.50
   5   3  -2   77.89    5.00
   5  -3   2   73.49    4.00
   5  -3   2   74.39    4.00
   5   3  -2   81.39    4.20
   5   3  -2   72.39    4.80
   5  -3   2   74.69    3.90
   5   3  -2   81.19    4.70
   5   3  -2   79.59    5.10
   5   3  -2   70.69    4.80
   5   3   2   81.39    4.80
   5   3   2   81.39    5.00
   5   3   2   75.59    5.10
   5   3   2   77.19    5.20
   5  -3  -2   80.39    4.00
   5   3   2   77.59    4.50
   5  -3  -2   78.19    4.80
   5  -3  -2   77.09    4.20
   5  -3  -2   77.29    4.20
   6  -3   2   25.40    2.00
   6   3  -2   26.50    1.60
   6  -3   2   22.90    1.70
   6   3  -2   28.40    1.80
   6   3  -2   29.40    1.70
   6  -3  -2   25.50    1.60
   6  -3  -2   24.60    1.50
   6   3   2   28.20    1.70
   6   3   2   26.60    1.70
   0   4  -2   56.59    2.00
   0   4   2   52.49    2.70
   0   4  -2   55.19    2.60
   0  -4  -2   53.99    2.30
   0  -4   2   56.69    2.40
   1   4  -2 1868.61   48.40
   1   4  -2 1785.02   48.70
   1  -4   2 1741.23   48.20
   1  -4   2 1849.52   47.60
  -1   4   2 1833.62   47.70
  -1   4  -2 1788.62   47.50
   1   4   2 1915.71   48.80
   1   4   2 1833.02   48.40
   1  -4  -2 1817.62   47.70
   2  -4   2  183.28    6.30
   2  -4   2  184.38    5.60
   2   4  -2  193.98    7.20
   2   4  -2  190.18    7.20
   2  -4  -2  191.28    6.00
   2   4   2  191.48    7.00
   2   4   2  187.88    7.30
   3  -4   2    9.80    2.20
   3   4  -2   14.60    2.40
   3   4  -2   14.20    2.50
   3   4  -2   12.60    2.90
   3  -4   2   12.10    1.00
   3  -4   2    8.90    1.60
   3   4  -2   10.40    2.30
   3   4  -2    8.80    2.50
   3   4  -2   14.60    2.10
   3  -4  -2   11.90    1.80
   3   4   2   10.90    2.60
   3  -4  -2   13.90    2.60
   3   4   2   10.50    1.80
   3   4   2   13.20    2.50
   3  -4  -2   12.20    1.90
   3  -4  -2   12.90    2.00
   3   4   2   16.10    3.00
   3  -4  -2   12.80    1.30
   3   4   2   12.90    2.30
   3   4   2   10.10    2.50
   4  -4   2   79.99    5.20
   4   4  -2   73.79    4.80
   4   4  -2   79.19    5.70
   4   4  -2   77.69    5.70
   4  -4   2   76.39    3.10
   4   4  -2   78.99    5.10
   4  -4   2   80.79    4.50
   4  -4   2   73.89    4.40
   4  -4   2   75.89    4.40
   4   4  -2   80.59    5.30
   4   4  -2   80.59    5.40
   4   4  -2   77.59    6.40
   4   4   2   75.69    4.70
   4   4   2   79.19    5.80
   4   4   2   64.89    4.80
   4   4   2   73.99    5.50
   4  -4  -2   73.39    4.40
   4  -4  -2   77.19    4.20
   4  -4  -2   85.59    5.60
   4  -4  -2   79.19    3.80
   4   4   2   85.69    5.80
   4   4   2   74.59    5.90
   5  -4   2  113.29    5.60
   5   4  -2  126.29    7.30
   5  -4   2  112.79    5.00
   5   4  -2  123.99    6.30
   5   4  -2  125.99    5.90
   5   4  -2  115.49    5.30
  -5   4   2  133.29    8.20
   5  -4   2  105.89    4.60
   5  -4   2  121.69    5.10
   5   4  -2  119.49    6.40
   5  -4  -2  114.39    5.20
   5   4   2  121.29    6.60
   5   4   2  129.39    7.00
  -5   4  -2  109.99    5.20
   5   4   2  118.59    5.70
   5   4   2  117.59    6.10
   5  -4  -2  115.89    5.90
   5  -4  -2  119.19    5.30
   5   4   2  119.99    6.10
   6   4  -2   43.90    2.20
   6   4  -2   41.50    2.00
   6   4  -2   46.80    2.20
   6  -4  -2   43.50    2.30
   6   4   2   48.40    2.20
   6  -4  -2   43.50    3.20
   6  -4  -2   45.90    2.00
   6   4   2   43.80    2.20
   0  -5   2    4.70    0.90
   0   5   2    6.70    0.90
   0  -5  -2    4.80    0.80
   0   5  -2    5.50    0.70
   0   5  -2    6.00    0.90
   1   5  -2  383.66   11.90
   1  -5   2  355.16   13.10
   1   5  -2  377.96   12.40
  -1  -5  -2  391.16   12.10
   1  -5   2  408.06   11.30
  -1   5   2  405.76   11.30
   1   5   2  417.46   12.10
   1  -5  -2  417.36   11.50
  -1   5  -2  397.26   11.00
   1   5   2  413.46   12.60
   2  -5   2  284.07    8.40
   2  -5   2  276.27    9.50
   2   5  -2  286.57   10.10
   2   5  -2  276.97   10.10
   2   5   2  294.27   10.30
   2  -5  -2  276.57    8.70
  -2   5  -2  282.07    8.60
   2   5   2  294.47   10.10
   3   5  -2   45.60    3.70
   3   5  -2   40.40    4.70
   3   5  -2   47.70    4.50
   3  -5   2   48.20    2.30
   3   5  -2   50.29    5.80
   3   5  -2   43.40    3.70
   3  -5   2   49.60    3.20
   3   5  -2   48.80    3.80
   3   5  -2   46.40    4.10
   3  -5   2   47.10    3.40
   3  -5   2   47.40    3.90
   3   5   2   43.10    3.80
   3  -5  -2   44.70    3.10
   3   5   2   48.10    3.90
   3   5   2   43.90    3.50
   3   5   2   39.50    4.30
   3  -5  -2   45.60    2.60
   3  -5  -2   47.80    4.10
   3   5   2   37.70    4.60
   3  -5  -2   48.80    3.20
   3   5   2   46.60    4.70
   4   5  -2  129.79    7.00
   4   5  -2  148.59    8.00
   4  -5   2  141.19    5.00
   4  -5   2  140.29    7.00
   4   5  -2  147.79    6.80
   4   5  -2  132.99    7.90
   4   5  -2  131.79    7.10
   4  -5   2  130.39    5.90
   4   5  -2  133.19    7.30
  -4   5   2  131.69    5.90
   4   5  -2  130.19    8.20
   4  -5   2  133.39    5.90
   4   5   2  140.49    8.10
   4   5   2  135.99    7.00
   4  -5  -2  133.59    7.10
   4  -5  -2  131.09    6.10
   4   5   2  132.69    6.90
   4  -5  -2  134.69    5.40
  -4   5  -2  129.89    5.70
   4  -5  -2  138.19    6.10
   4   5   2  135.59    7.60
   4   5   2  135.79    7.50
   4  -5  -2  130.89    5.60
   4   5   2  137.49    7.60
   5   5  -2   84.69    5.10
   5  -5   2   89.19    4.70
   5   5  -2   90.39    4.70
   5   5  -2   95.89    4.60
   5   5  -2   88.69    5.40
   5  -5   2   89.09    4.20
   5   5  -2   90.59    5.20
   5   5  -2  102.39    6.20
   5  -5  -2   93.09    5.00
   5   5   2   99.79    5.70
   5   5   2   87.19    4.70
   5   5   2   93.99    6.00
   5   5   2   89.49    5.10
   5   5   2   96.19    5.10
   5  -5  -2   95.49    4.40
   5  -5  -2   96.49    4.40
   0  -6  -2  262.47    8.40
   0   6  -2  265.17    7.90
   0   6   2  267.47    9.30
   0   6  -2  233.58    8.70
   0   6   2  266.37    8.00
   0  -6   2  268.67    8.60
   1   6  -2  124.89    5.00
  -1  -6  -2  105.59    5.00
   1   6  -2  124.49    5.50
   1  -6   2  128.99    4.50
  -1   6   2  120.49    4.20
   1   6   2  126.59    5.10
  -1   6  -2  116.59    4.00
   1  -6  -2  123.29    4.60
   2  -6   2   85.19    3.40
  -2   6   2   82.09    3.50
   2   6  -2   81.29    4.70
   2  -6   2   74.39    4.50
   2  -6   2   74.49    3.90
   2   6  -2   68.49    5.10
   2   6  -2   82.79    4.60
   2  -6  -2   77.89    3.50
  -2   6  -2   79.59    3.50
   2  -6  -2   83.19    4.80
   2   6   2   80.09    4.60
   2   6   2   84.09    4.70
   2  -6  -2   72.59    3.90
   2   6   2   77.59    5.60
   3  -6   2  735.73   22.40
   3  -6   2  783.22   21.70
   3   6  -2  801.52   25.60
   3   6  -2  794.12   23.70
  -3   6   2  779.52   22.30
   3   6  -2  770.22   24.60
   3   6  -2  764.12   25.30
   3   6  -2  765.02   24.20
   3   6  -2  760.42   25.70
   3  -6   2  794.32   22.70
   3  -6   2  762.82   23.80
   3   6  -2  809.52   24.70
   3   6   2  812.52   24.30
   3   6   2  808.22   25.10
   3  -6  -2  801.22   24.30
   3  -6  -2  770.22   22.70
  -3   6  -2  756.42   22.00
   3   6   2  802.72   25.50
   3   6   2  775.62   24.90
   3   6   2  787.52   25.80
   3   6   2  794.42   24.50
   3  -6  -2  763.12   22.70
   3  -6  -2  739.13   22.10
  -4   6   2  270.17    9.60
   4   6  -2  275.27   12.30
   4  -6   2  283.97    9.90
   4   6  -2  284.47   11.70
   4   6  -2  264.77   11.70
   4   6  -2  276.47   11.00
   4  -6   2  283.67    8.90
   4  -6   2  290.87    9.80
   4   6  -2  282.67   12.30
   4  -6   2  283.47   11.00
   4   6  -2  290.77   12.20
   4   6   2  272.77   11.60
   4   6   2  264.77   11.90
   4   6   2  282.77   11.00
   4   6   2  278.67   12.50
   4  -6  -2  279.27    9.90
   4  -6  -2  285.07   10.00
  -4   6  -2  280.97    9.50
   4  -6  -2  290.47   11.30
   4  -6  -2  281.27    9.50
   4   6   2  292.67   12.20
   4   6   2  266.67   11.50
   5  -6   2    3.70    1.00
   5   6  -2    5.20    2.20
   5  -6   2    3.90    1.30
   5   6  -2    3.20    1.40
   5   6  -2    4.10    1.60
   5  -6   2    3.70    1.00
   5   6   2    1.00    1.00
   5  -6  -2    3.70    1.20
   5  -6  -2    2.50    0.80
   5  -6  -2    3.90    1.00
   5   6   2    3.00    1.40
   5   6   2    3.20    1.20
   5   6   2    2.60    1.10
   0  -7   2 1282.47   35.80
   0   7  -2 1292.17   35.00
   0  -7  -2 1341.07   35.80
   0   7   2 1298.97   35.10
   1  -7   2   43.80    2.50
   1   7  -2   42.70    2.80
   1   7  -2   41.50    3.40
  -1   7   2   39.90    2.10
   1   7   2   42.70    3.40
   1  -7  -2   45.60    2.60
  -1   7  -2   41.90    2.00
   1   7   2   38.30    2.80
   2  -7   2  115.49    4.60
   2  -7   2  117.79    5.90
   2  -7   2  122.29    5.10
   2   7  -2  120.79    6.20
   2   7  -2  118.79    5.90
  -2   7   2  117.89    4.60
   2   7  -2   99.09    8.00
   2   7  -2  120.29    6.80
   2  -7  -2  115.09    5.10
   2   7   2  114.19    6.80
   2  -7  -2  124.39    5.20
  -2   7  -2  112.29    4.30
   2  -7  -2  120.09    4.90
   2   7   2  109.59    5.90
   2   7   2  110.69    6.70
   2  -7  -2  115.19    5.80
   2   7   2  115.49    6.30
   2   7   2  105.79    6.70
   3  -7   2   85.39    3.90
   3   7  -2   75.99    5.90
   3   7  -2   91.09    6.70
   3  -7   2   73.69    4.10
   3   7  -2   78.29    4.90
   3  -7   2   83.99    5.10
   3   7  -2   84.49    6.10
  -3   7   2   81.69    3.90
   3   7  -2   80.39    5.30
   3   7  -2   76.39    5.60
   3  -7  -2   76.89    4.30
   3   7   2   72.39    5.60
   3   7   2   83.69    5.50
   3  -7  -2   89.19    5.20
   3   7   2   82.29    6.00
   3  -7  -2   79.59    4.30
   3   7   2   80.09    5.10
   3  -7  -2   78.99    4.00
   3   7   2   79.09    5.60
   3   7   2   81.09    6.20
   4   7  -2  111.09    5.60
   4   7  -2  102.59    7.00
   4   7  -2  113.69    6.50
   4  -7   2  113.19    6.00
   4   7  -2  111.09    6.80
  -4   7   2  107.39    4.80
   4  -7   2  109.59    4.90
   4   7  -2  106.29    5.80
   4  -7   2  104.39    4.50
   4   7  -2  111.79    6.90
   4  -7   2  110.69    5.10
   4   7  -2   92.69    7.00
   4  -7  -2  112.99    5.10
   4   7   2  115.69    5.90
   4   7   2  114.19    7.20
   4  -7  -2  104.99    4.90
   4   7   2  107.29    6.20
   4   7   2   95.19    6.90
   4  -7  -2  107.39    5.10
   4  -7  -2  117.19    6.10
   4   7   2  111.39    6.90
  -4   7  -2  105.19    4.80
   4   7   2  102.79    6.70
   5   7  -2   32.20    2.70
   5   7  -2   36.00    3.10
   5  -7   2   35.40    2.70
   5  -7   2   36.40    2.20
   5   7  -2   36.80    2.40
   5   7   2   32.80    2.80
   5   7   2   38.10    2.70
   5   7   2   37.20    2.90
   5  -7  -2   34.90    2.30
   5  -7  -2   36.80    2.20
   5  -7  -2   35.50    2.60
   5   7   2   39.20    2.60
   0  -8  -2   29.90    2.50
   0  -8   2   34.50    2.80
   0   8  -2   29.00    2.20
   0   8   2   33.60    2.20
   1  -8   2  199.48    7.50
  -1   8   2  193.48    6.70
   1   8  -2  206.68    8.90
   1   8  -2  195.58    7.70
   1  -8   2  205.68    7.50
   1   8  -2  188.18    8.20
   1  -8  -2  204.88    7.40
   1  -8  -2  196.98    7.40
  -1   8  -2  195.58    6.80
   1   8   2  200.08    7.80
   1   8   2  192.78    8.60
   1   8   2  194.58    8.70
   1  -8  -2  190.88    8.00
   2   8  -2   84.19    5.90
   2   8  -2   77.69    4.40
   2  -8   2   80.39    4.20
   2   8  -2   85.89    5.90
  -2   8   2   81.59    3.70
   2   8  -2   80.99    5.00
   2  -8   2   81.29    4.90
   2  -8   2   82.39    4.00
   2   8  -2   79.69    5.90
   2   8  -2   77.99    6.70
   2  -8  -2   80.59    4.80
   2  -8  -2   89.39    4.30
   2   8   2   80.09    5.20
   2   8   2   82.29    5.00
   2   8   2   68.89    5.70
   2   8   2   80.29    5.80
  -2   8  -2   78.09    3.40
   2   8   2   80.39    5.80
   2   8   2   82.09    5.70
   2  -8  -2   80.39    4.10
   3   8  -2  104.69    7.60
   3   8  -2  102.79    7.10
   3   8  -2  116.19    5.80
   3   8  -2  107.49    6.10
   3   8  -2  108.19    6.40
   3  -8   2  117.99    5.10
   3   8  -2  113.39    7.10
   3   8  -2  127.79    7.90
  -3   8   2  114.99    5.00
   3  -8   2  116.69    5.30
   3  -8   2  109.79    5.10
   3   8   2  118.49    7.10
  -3   8  -2  119.99    4.80
   3  -8  -2  116.29    5.40
   3   8   2  119.39    7.40
   3   8   2  117.79    6.10
   3  -8  -2  120.49    6.40
   3  -8  -2  120.29    5.40
   3   8   2  124.39    7.00
   3   8   2  125.49    7.80
   3   8   2  120.09    7.10
   4   8  -2  173.48    8.80
   4  -8   2  176.18    7.80
   4   8  -2  164.78    9.10
   4  -8   2  175.68    6.80
   4   8  -2  174.78    7.20
  -4   8   2  160.58    6.50
   4   8  -2  177.58    8.50
   4   8  -2  176.88    8.60
   4   8  -2  174.88    7.20
   4   8   2  170.58    8.80
   4   8   2  177.48    8.90
   4   8   2  179.28    7.50
   4   8   2  172.98    7.80
   4  -8  -2  180.98    6.80
   4  -8  -2  176.98    6.90
   4  -8  -2  176.78    7.70
   4   8   2  183.78    8.80
   5  -8   2   14.70    1.70
   5   8  -2   11.10    1.20
   5   8  -2    9.40    1.50
   5  -8   2   13.00    1.30
   5   8  -2   13.30    1.80
   5  -8  -2   10.70    1.60
   5   8   2   10.80    1.50
   5   8   2   13.00    1.70
   5   8   2   11.80    1.80
   5  -8  -2   12.60    1.30
   0   9  -2    2.80    2.10
   0   9   2    5.40    1.70
   0  -9   2    0.20    1.70
   0   9   2    3.90    1.00
   0  -9  -2    1.90    1.30
   0   9  -2    3.30    0.90
   0  -9   2    3.50    1.60
   1  -9   2  186.28    7.60
   1   9  -2  196.78    7.80
   1   9  -2  184.28    8.30
   1  -9   2  184.88    7.40
   1  -9   2  175.38    8.00
  -1   9   2  185.98    6.70
  -1   9  -2  182.18    6.50
   1  -9  -2  191.18    7.60
   1   9   2  189.78    8.30
   1  -9  -2  195.38    8.10
   1   9   2  187.08    7.90
   1  -9  -2  188.68    7.40
   1   9   2  178.28    8.50
   2  -9   2   42.00    3.00
   2  -9   2   39.30    3.00
   2   9  -2   29.60    5.50
   2  -9   2   35.60    3.50
   2   9  -2   40.90    4.30
   2   9  -2   44.00    3.80
  -2   9   2   40.70    2.60
   2  -9  -2   38.00    3.00
   2  -9  -2   39.20    3.00
   2   9   2   45.90    4.60
   2   9   2   39.00    4.90
   2   9   2   40.10    4.00
   2   9   2   37.20    4.50
   2  -9  -2   42.80    3.40
   2   9   2   35.80    3.70
  -2   9  -2   40.80    2.60
   2   9   2   35.20    4.20
   3   9  -2  292.07   10.50
   3  -9   2  288.47   10.30
   3   9  -2  292.37   12.60
   3   9  -2  297.97   12.00
  -3   9   2  288.17    9.70
   3   9  -2  293.77   10.40
   3  -9   2  308.67   11.50
   3   9  -2  269.47   12.40
   3   9  -2  293.17   12.30
   3  -9   2  298.57   10.30
   3  -9  -2  282.67   10.50
   3   9   2  311.47   13.00
   3  -9  -2  306.57   11.30
   3   9   2  292.37   11.40
   3   9   2  277.17   12.10
  -3   9  -2  276.37    9.50
   3  -9  -2  305.27   10.40
   3   9   2  291.37   12.60
   3   9   2  299.27   10.90
   3   9   2  280.67   13.00
   4   9  -2  150.28    7.20
   4  -9   2  148.69    6.80
   4  -9   2  150.08    6.00
   4   9  -2  151.58    5.90
   4   9  -2  145.79    7.60
   4   9   2  146.89    6.20
   4   9   2  149.39    7.50
   4  -9  -2  150.08    6.70
   4   9   2  132.59    7.80
   4   9   2  148.99    7.60
   4   9   2  150.68    6.60
   4  -9  -2  151.08    6.00
   5   9  -2    4.40    1.00
   5  -9   2    4.40    0.90
   5  -9   2    5.50    1.10
   5   9   2    3.50    1.10
   5  -9  -2    4.50    1.00
   5   9   2    2.70    0.90
   5  -9  -2    3.30    0.70
   0  10   2  399.16   13.10
   0 -10  -2  362.76   13.70
   0  10  -2  412.06   13.10
   0  10  -2  350.86   13.50
   0  10   2  386.66   13.60
   0 -10  -2  410.06   14.50
   0 -10   2  414.56   14.40
  -1  10   2  159.58    8.00
   1  10  -2  143.29    8.00
   1 -10   2  149.88    7.10
   1  10  -2  159.38    7.40
   1  10  -2  164.18    7.90
   1 -10   2  148.99    7.40
   1 -10  -2  154.58    7.20
  -1  10  -2  159.48    6.20
  -1  10  -2  134.89    6.70
   1  10   2  156.38    7.40
   1  10   2  155.38    7.80
   1 -10  -2  149.49    6.60
   1  10   2  155.68    7.60
   2 -10   2  351.46   12.00
   2  10  -2  357.16   14.20
   2 -10   2  338.87   12.30
   2  10  -2  329.47   13.80
   2  10  -2  346.27   13.80
   2 -10   2  362.66   13.10
  -2  10   2  344.87   11.30
   2  10  -2  359.26   13.30
   2 -10  -2  355.86   12.50
   2  10   2  341.77   14.00
   2 -10  -2  345.87   12.70
   2 -10  -2  354.96   12.00
   2  10   2  342.77   11.60
  -2  10  -2  337.77   11.50
   2  10   2  346.17   13.50
   2  10   2  358.96   14.10
  -2  10  -2  333.67   11.00
   3 -10   2  247.08   10.90
   3  10  -2  218.38    9.80
   3 -10   2  212.78    8.30
   3  10  -2  219.08   10.40
   3  10  -2  203.98    9.80
   3  10  -2  213.28   10.00
   3 -10   2  214.68    9.20
  -3  10   2  217.58    7.90
   3 -10  -2  223.88    8.40
   3  10   2  235.68    8.80
   3 -10  -2  226.88    9.20
   3  10   2  220.38    8.30
   3  10   2  209.28   10.20
   3  10   2  215.08   10.20
   3  10   2  229.58   10.20
   4 -10   2  114.39    7.40
   4  10  -2  138.79    7.60
   4  10  -2  117.89    5.40
   4 -10   2  110.69    4.80
   4 -10  -2  114.19    6.00
   4 -10  -2  113.99    5.50
   4  10   2  112.59    4.70
   4  10   2  112.69    6.00
   4  10   2  114.09    4.80
   4  10   2  119.09    5.90
   0  11  -2   -4.70    2.40
   0  11  -2    0.20    2.00
   0 -11  -2    2.30    2.20
   0  11   2    2.00    1.30
   0  11   2    1.60    1.30
  -1  11   2  146.59    6.30
   1  11  -2  136.79    7.80
  -1  11   2  147.49    6.80
   1 -11   2  132.79    7.30
   1  11  -2  142.79    7.40
   1  11  -2  144.69    7.30
   1 -11   2  146.09    7.30
   1  11   2  139.19    7.10
   1 -11  -2  141.79    7.00
   1  11   2  143.59    7.40
   1 -11  -2  138.49    7.50
   1  11   2  147.09    7.80
   2 -11   2  397.76   15.70
   2  11  -2  409.96   15.20
   2  11  -2  385.96   15.00
   2  11  -2  393.16   17.90
   2  11  -2  398.86   14.90
   2 -11  -2  410.56   15.30
   3  11  -2   56.29    4.70
   3 -11   2   61.59    4.20
   3 -11   2   63.59    3.70
   3  11  -2   57.39    4.60
  -3  11   2   65.49    3.50
   3  11   2   66.69    5.60
   3  11   2   56.29    4.50
   3 -11  -2   61.19    4.10
   3  11   2   58.39    4.70
   3 -11  -2   64.19    3.70
   4 -11   2   85.49    4.20
   4  11  -2   79.99    4.30
   4 -11  -2   81.99    3.60
   4  11   2   78.29    4.20
   4  11   2   77.49    4.10
   4 -11  -2   79.79    4.00
   0  12   2   60.69    4.90
   0  12   2   58.59    4.40
   0  12  -2   59.19    4.40
   0  12   2   57.49    4.30
   1  12  -2  566.24   20.10
   1 -12   2  514.75   18.20
  -1  12   2  546.95   17.30
  -1  12   2  527.85   17.00
   1  12  -2  530.35   17.70
   1  12   2  518.05   18.00
   1  12   2  551.74   18.70
   1 -12  -2  494.35   17.30
   1  12   2  534.05   18.40
   2  12  -2  267.57   10.70
   2  12  -2  259.27   10.90
   2 -12   2  276.57   10.60
   2  12  -2  268.27   11.20
  -2  12   2  261.57    9.50
   2  12   2  260.47   11.20
   2  12   2  248.48   10.90
   2  12   2  266.67   11.10
   2 -12  -2  259.17   10.10
   3  12  -2    5.10    2.40
  -3  12   2    7.90    1.50
   3 -12  -2    7.10    1.50
   3  12   2    8.10    1.80
   3  12   2    8.70    1.90
   4  12  -2   91.39    3.90
   4 -12   2   92.49    3.90
   4  12   2   82.99    3.70
   4 -12  -2   83.19    3.70
   0  13   2   22.20    5.60
   0  13  -2   11.80    2.20
   0  13   2   14.30    2.50
   0  13   2   12.60    2.40
  -1  13   2  175.78    7.50
   1 -13   2  160.98    7.70
   1  13  -2  160.38    7.80
   1  13  -2  161.38    8.00
   1  13   2  142.79    8.60
   1  13   2  162.28    7.90
   1 -13  -2  172.08    7.60
   1  13   2  168.58    7.80
   2 -13   2    1.30    1.20
  -2  13   2    1.90    1.50
   2  13  -2    0.40    1.10
   2  13   2    1.40    1.50
   2  13   2   -1.70    1.50
   2 -13  -2    2.30    1.40
   3 -13   2  171.18    6.50
   3  13  -2  162.18    6.80
   3  13   2  163.38    6.60
   3  13   2  152.48    6.10
   3 -13  -2  165.48    8.10
   0  14   2   82.69    4.90
   0  14  -2   82.79    4.80
   0  14   2   84.69    5.00
   1  14  -2   64.39    4.80
  -1  14   2   70.29    5.60
  -1  14  -2   66.69    5.20
   1  14   2   65.59    4.40
   2 -14   2   12.10    1.80
   2  14  -2   16.60    2.30
  -2  14  -2   11.60    1.50
   2  14   2   14.30    2.00
   0  15   2   64.79    3.80
   0  15  -2   59.59    3.70
  -1  15   2   91.79    4.30
   1  15  -2   89.49    4.50
   1  15   2   94.39    4.60
  -1  15  -2   86.99    4.20
  -2  15   2  101.59    4.10
   2  15  -2  104.39    4.30
   2  15   2   98.39    4.20
  -2  15  -2   97.39    4.00
   0   0  -3    0.10    0.10
   0   0   3    0.10    0.20
   1   0  -3  394.56   10.90
   1   0  -3  384.96   10.80
   1   0   3  373.66   10.90
   2   0   3 1187.98   30.60
   2   0  -3 1161.78   32.30
   2   0  -3 1176.28   31.80
   2   0   3 1197.68   32.50
   3   0  -3  669.93   19.70
   3   0  -3  650.93   18.80
   3   0   3  651.43   19.80
   3   0  -3  608.74   20.20
   3   0   3  654.53   17.80
   3   0  -3  623.04   19.80
   3   0  -3  631.14   20.30
   4   0  -3   37.20    3.80
   4   0   3   35.00    3.30
   4   0  -3   36.00    4.10
   4   0  -3   31.90    2.70
   4   0  -3   36.40    3.20
   4   0   3   37.80    4.00
   4   0   3   33.90    2.30
   4   0   3   31.90    3.60
   4   0  -3   35.60    3.70
   4   0   3   32.20    3.50
   4   0   3   28.80    3.60
   4   0   3   18.60    5.00
   4   0  -3   34.70    3.50
   4   0  -3   42.00    4.50
   5   0   3  568.84   17.50
   5   0   3  561.54   17.90
   5   0  -3  542.85   17.90
   5   0   3  555.34   17.00
   5   0   3  550.04   18.10
   5   0  -3  547.75   18.70
   5   0   3  553.34   18.00
   5   0  -3  563.04   17.50
   5   0   3  548.35   17.10
   5   0  -3  570.54   18.00
   6   0   3  187.88    5.70
   6   0   3  187.18    5.90
   6   0  -3  170.48    6.60
   6   0  -3  190.58    6.20
   6   0   3  188.68    6.10
   6   0  -3  195.78    6.30
   0   1   3 1292.27   35.10
   0  -1   3 1309.87   35.40
   0   1  -3 1397.76   35.30
   0  -1  -3 1433.96   35.20
  -1   1   3 2649.43   68.89
   1   1  -3 2772.92   69.09
   1  -1   3 2639.34   68.89
   1   1  -3 2588.64   68.99
   1   1   3 2697.43   68.39
   1   1   3 2534.15   68.99
   1  -1  -3 2702.93   68.89
   1  -1  -3 2640.04   68.69
   2  -1   3  134.89    5.20
   2   1  -3  130.69    4.90
   2   1  -3  133.89    5.30
   2   1   3  132.89    4.30
   2  -1  -3  129.09    5.00
   2  -1  -3  132.09    4.60
   2   1   3  129.39    5.30
   3  -1   3 1366.06   36.60
   3  -1   3 1346.67   34.30
   3   1  -3 1250.17   39.80
   3   1  -3 1299.17   37.60
   3   1  -3 1341.87   36.70
   3   1  -3 1331.47   35.90
   3   1  -3 1260.67   36.80
   3   1  -3 1241.48   37.30
   3   1   3 1340.57   35.10
   3   1   3 1311.07   37.60
   3   1   3 1325.37   37.00
   3  -1  -3 1261.47   36.90
   3   1   3 1205.78   34.80
   3  -1  -3 1269.67   37.00
   3  -1  -3 1328.57   35.40
   3  -1  -3 1303.87   38.30
   3   1   3 1265.27   37.80
   3  -1  -3 1277.97   36.50
   4   1  -3  207.18    9.30
   4   1  -3  198.78    7.90
   4  -1   3  197.58    8.90
   4   1  -3  189.48    9.10
   4   1  -3  192.78    8.60
   4   1  -3  199.08   10.00
   4  -1   3  187.48    8.90
   4   1  -3  207.78    8.20
   4  -1   3  209.58    8.60
   4  -1   3  201.48    8.50
   4  -1   3  195.28    9.60
   4   1  -3  217.18    8.90
   4  -1   3  197.88    6.60
   4   1   3  191.68    8.80
   4   1   3  188.08    9.20
   4  -1  -3  194.78    8.80
   4   1   3  194.68    9.60
   4   1   3  197.48    8.80
   4  -1  -3  202.68    9.10
   4  -1  -3  190.98    8.60
   4   1   3  191.78    8.90
   4  -1  -3  214.68    8.50
   4  -1  -3  195.88    7.50
   4  -1  -3  192.38    9.60
   4  -1  -3  201.78    8.30
   4   1   3  194.18    7.30
   4   1   3  189.08    9.20
   5  -1   3  192.98    8.10
   5  -1   3  194.28    7.20
   5  -1   3  191.08    7.70
   5   1  -3  198.28    8.40
   5  -1   3  196.98    7.90
   5   1  -3  194.58    8.00
   5   1  -3  195.38    8.90
   5  -1   3  186.48    7.60
   5   1  -3  185.78    8.30
   5   1   3  187.78    8.40
   5  -1  -3  191.28    7.60
   5   1   3  191.28    7.80
   5  -1  -3  194.28    8.00
   5   1   3  201.88    8.80
   5  -1  -3  183.78    7.90
   5  -1  -3  191.78    8.80
   5   1   3  202.48    8.40
   5   1   3  198.18    8.00
   5   1   3  197.18    7.70
   6   1  -3   44.40    2.30
   6   1  -3   43.60    2.60
   6  -1   3   44.70    2.10
   6  -1   3   47.60    2.20
   6  -1  -3   46.30    2.40
   6  -1  -3   44.70    2.50
   6   1   3   38.90    2.40
   6   1   3   44.60    2.20
   6   1   3   46.70    2.40
   6  -1  -3   42.50    2.30
   0   2   3 1110.89   30.30
   0  -2   3 1207.48   30.10
   0   2   3 1117.39   29.80
   0  -2  -3 1141.69   29.90
   1   2  -3 4428.66  115.49
   1  -2   3 4351.66  115.09
   1   2  -3 4505.45  115.69
  -1   2   3 4776.02  116.29
   1   2   3 4142.79  115.49
   1  -2  -3 4527.85  115.19
   1   2   3 4531.15  115.39
   2   2  -3 1022.90   28.00
   2  -2   3  981.80   27.40
   2   2  -3 1031.20   27.70
   2   2   3  970.70   26.90
   2   2   3  998.60   27.10
   2   2   3  922.51   27.90
   2  -2  -3 1055.99   27.00
   2  -2  -3 1021.60   27.50
   3   2  -3  510.05   17.70
   3  -2   3  510.45   16.40
   3   2  -3  490.15   16.30
   3   2  -3  492.65   17.10
   3  -2   3  524.35   13.90
   3   2  -3  493.25   18.00
   3   2  -3  487.15   16.00
   3   2  -3  549.95   16.00
   3  -2   3  509.55   15.80
   3  -2  -3  516.35   14.90
   3   2   3  523.15   18.50
   3   2   3  472.45   17.90
   3   2   3  506.15   16.70
   3  -2  -3  515.05   15.70
   3  -2  -3  512.45   16.00
   3   2   3  508.75   15.20
   3   2   3  484.45   16.60
   4  -2   3  333.07   12.00
   4   2  -3  347.67   14.30
   4  -2   3  325.97   12.40
   4  -2   3  334.07    9.90
   4  -2   3  327.27   11.90
   4  -2   3  309.97   13.40
   4  -2   3  329.97   12.50
   4   2  -3  348.67   13.40
   4   2  -3  357.86   12.20
   4   2  -3  336.77   12.10
   4   2  -3  344.77   13.40
   4   2  -3  347.37   12.90
   4   2  -3  323.17   12.50
   4  -2   3  340.27   12.70
   4  -2  -3  369.56   12.70
   4  -2  -3  341.47   12.50
   4   2   3  345.87   13.20
   4   2   3  301.07   14.50
   4   2   3  336.77   13.00
   4  -2  -3  351.06   12.10
   4   2   3  342.57   11.60
   4  -2  -3  335.67   11.10
   4  -2  -3  353.76   13.90
   4   2   3  337.67   13.40
   4   2   3  371.36   14.20
   4   2   3  338.97   12.80
   5   2  -3   15.20    2.30
   5  -2   3   16.20    2.10
   5   2  -3   12.30    2.20
   5   2  -3   18.50    2.60
   5  -2   3   19.40    2.50
   5   2  -3   18.90    3.10
   5  -2   3   19.10    2.30
   5  -2   3   16.20    2.10
   5   2  -3   11.10    2.00
   5  -2  -3   19.30    2.30
   5   2   3   19.30    2.90
   5   2   3   14.20    2.30
   5  -2  -3   17.40    2.80
   5   2   3   16.30    2.70
   5   2   3   19.90    2.80
   5  -2  -3   16.50    2.30
   5   2   3   19.70    2.60
   6  -2   3   15.40    1.70
   6  -2   3   16.00    1.50
   6   2  -3   20.70    1.50
   6   2  -3   18.30    1.80
   6   2  -3   19.90    1.60
   6   2   3   15.20    1.50
   6   2   3   20.00    1.60
   6  -2  -3   17.60    1.40
   6  -2  -3   19.70    1.50
   6   2   3   18.50    1.50
   6  -2  -3   18.80    1.70
   0  -3   3   84.09    3.00
   0   3  -3   85.29    3.20
   0   3  -3   75.49    2.50
   0  -3  -3   79.69    2.80
   1   3  -3 4307.37  112.89
   1   3  -3 4446.26  113.29
   1  -3   3 4240.68  112.39
   1  -3   3 4350.06  111.99
  -1   3   3 4297.97  112.49
   1   3   3 4374.96  112.99
   1  -3  -3 4362.96  112.49
   1   3   3 4486.65  113.09
   2  -3   3  531.85   15.20
   2   3  -3  541.15   15.90
   2   3  -3  543.25   16.10
   2  -3   3  534.55   14.00
   2  -3   3  524.35   14.30
   2   3   3  491.75   16.00
   2   3   3  527.55   15.50
   2  -3  -3  535.75   14.90
   3   3  -3  127.39    6.20
   3  -3   3  123.59    6.30
   3  -3   3  136.79    4.20
   3   3  -3  137.29    7.30
   3   3  -3  129.09    6.30
   3  -3   3  133.29    5.60
   3   3   3  131.99    6.50
   3   3   3  132.49    5.70
   3  -3  -3  131.39    6.10
   3  -3  -3  135.69    5.10
   3  -3  -3  134.59    5.90
   3  -3  -3  139.49    7.40
   3   3   3  124.89    7.40
   3   3   3  129.59    7.10
   3   3   3  132.29    6.80
   3  -3  -3  136.49    6.20
   4   3  -3  675.83   21.70
   4   3  -3  662.63   23.30
   4   3  -3  670.83   21.00
   4  -3   3  699.13   20.70
   4   3  -3  688.33   22.00
   4   3  -3  670.53   22.50
   4  -3   3  681.93   21.10
   4   3  -3  686.93   22.60
   4   3  -3  667.13   24.50
   4  -3   3  686.93   21.60
   4  -3   3  671.03   20.70
   4   3   3  689.73   22.60
   4  -3  -3  707.73   22.80
   4  -3  -3  681.53   21.00
   4   3   3  679.33   21.80
   4   3   3  639.84   22.20
   4  -3  -3  659.23   19.70
   4   3   3  656.73   21.30
   4  -3  -3  685.03   20.50
   4   3   3  674.53   23.00
   4  -3  -3  665.03   21.00
   4   3   3  678.33   22.30
   5  -3   3   59.09    3.50
   5   3  -3   53.59    4.30
   5   3  -3   55.49    4.30
   5  -3   3   54.79    3.20
   5   3  -3   50.89    4.40
   5  -3   3   58.39    3.90
   5   3  -3   58.09    3.80
  -5   3   3   55.19    3.60
   5   3  -3   57.19    4.10
   5  -3   3   54.99    3.30
   5   3   3   54.69    4.30
   5  -3  -3   61.59    4.40
   5  -3  -3   52.29    3.40
   5  -3  -3   54.59    3.20
   5  -3  -3   50.99    3.40
   5   3   3   56.29    3.80
   5   3   3   62.39    4.10
   5   3   3   63.59    4.80
   5   3   3   56.99    4.10
   6   3  -3   47.70    2.30
   6   3  -3   48.30    2.40
   6   3  -3   49.40    2.20
   6  -3  -3   48.40    2.20
   6   3   3   47.80    2.40
   6  -3  -3   46.10    2.40
   6   3   3   49.70    2.30
   6  -3  -3   56.09    2.30
   0   4  -3 1892.91   50.19
   0  -4   3 1945.81   50.79
   0  -4  -3 1952.50   50.69
   0   4   3 1874.61   50.39
   0   4  -3 2011.00   51.09
   1  -4   3  764.02   21.00
  -1   4   3  764.82   20.40
   1   4  -3  744.13   21.40
   1   4  -3  759.82   21.00
  -1  -4  -3  723.63   20.90
   1  -4  -3  769.82   20.60
   1   4   3  760.82   21.40
  -1   4  -3  758.22   20.10
   1   4   3  779.92   21.10
   2  -4   3  274.67    7.80
   2   4  -3  272.47    9.50
   2   4  -3  285.17    9.70
   2  -4   3  266.37    8.40
   2  -4  -3  280.67    8.50
   2   4   3  282.77    9.80
   2   4   3  275.17    9.40
   3   4  -3   80.59    4.80
   3   4  -3   77.49    4.60
   3  -4   3   74.69    2.80
   3   4  -3   69.79    4.60
   3   4  -3   79.99    6.40
   3   4  -3   74.39    5.50
   3   4  -3   69.19    5.40
   3  -4   3   74.59    4.80
   3  -4   3   75.49    4.10
   3   4  -3   75.09    5.10
   3  -4  -3   75.09    5.40
   3  -4  -3   74.69    4.20
   3   4   3   69.29    4.70
   3   4   3   77.89    4.30
   3  -4  -3   80.69    4.40
   3  -4  -3   78.19    3.50
   3   4   3   73.79    5.00
   3   4   3   72.69    5.50
   3   4   3   76.39    5.40
   3   4   3   66.49    5.60
   4   4  -3  558.24   20.10
   4   4  -3  559.04   18.50
   4  -4   3  551.34   17.10
   4   4  -3  546.05   19.50
   4   4  -3  543.75   19.30
   4   4  -3  554.14   18.70
   4  -4   3  526.05   16.80
   4   4  -3  556.74   18.50
   4  -4   3  541.35   17.30
   4   4  -3  558.84   17.90
   4  -4   3  558.34   15.30
   4  -4   3  564.94   18.30
   4   4   3  564.44   19.40
   4  -4  -3  569.54   19.10
   4  -4  -3  556.24   17.50
   4   4   3  559.74   18.60
   4  -4  -3  535.25   16.80
   4   4   3  550.54   20.00
   4  -4  -3  548.95   16.50
   4   4   3  525.05   19.10
   4  -4  -3  554.64   17.60
   4   4   3  549.54   18.00
   4   4   3  542.75   19.00
   5  -4   3  555.64   17.30
   5  -4   3  547.45   16.60
  -5   4   3  527.95   17.70
   5   4  -3  553.14   18.10
   5   4  -3  544.45   18.30
   5  -4   3  561.14   16.60
   5  -4   3  546.05   17.30
   5   4  -3  568.04   17.60
   5   4  -3  540.05   18.10
   5   4  -3  619.04   19.60
   5  -4  -3  563.64   17.00
   5   4   3  568.34   17.60
   5   4   3  570.54   18.90
   5  -4  -3  550.04   16.90
   5   4   3  560.64   17.90
   5   4   3  561.54   18.20
   5  -4  -3  567.64   18.10
   0  -5   3    2.60    0.70
   0   5  -3    3.50    0.60
   0   5   3    2.30    0.70
   0  -5  -3    3.90    0.80
   0   5   3    3.20    0.60
   1   5  -3  673.53   19.90
   1   5  -3  682.23   19.30
  -1   5   3  687.33   18.60
   1  -5   3  692.43   18.70
   1  -5   3  646.34   20.30
   1  -5  -3  693.13   18.80
  -1   5  -3  665.53   18.20
   1   5   3  695.83   19.50
   1   5   3  696.83   20.00
   2  -5   3 1090.19   31.60
   2   5  -3 1167.18   32.80
  -2   5   3 1121.09   31.10
   2  -5   3 1170.78   30.60
   2   5  -3 1182.08   32.50
  -2   5  -3 1135.99   30.80
   2   5   3 1158.78   32.60
   2  -5  -3 1173.78   31.10
   3   5  -3  414.56   14.50
   3   5  -3  425.06   14.50
   3   5  -3  405.16   13.80
   3   5  -3  409.66   15.20
   3   5  -3  405.96   15.30
   3  -5   3  385.96   13.00
   3  -5   3  410.06   11.70
   3   5  -3  409.46   16.10
   3  -5   3  406.46   13.00
   3  -5   3  394.96   13.90
   3   5  -3  404.16   14.30
  -3   5   3  408.66   12.80
   3   5   3  412.86   14.20
   3  -5  -3  402.86   12.70
   3   5   3  411.26   15.20
   3   5   3  416.06   15.00
   3  -5  -3  409.36   13.20
   3   5   3  396.46   15.00
   3  -5  -3  408.56   13.20
   3  -5  -3  410.46   12.50
   3  -5  -3  426.16   14.80
   3   5   3  407.36   14.50
   3   5   3  406.66   15.70
   4   5  -3  359.16   13.50
   4   5  -3  365.26   13.20
   4   5  -3  345.17   14.20
   4   5  -3  346.97   12.50
   4   5  -3  358.56   13.50
   4  -5   3  371.66   12.00
  -4   5   3  355.26   11.90
   4  -5   3  357.96   13.00
   4   5  -3  359.96   14.60
   4  -5   3  362.56   10.50
   4  -5   3  341.87   11.80
   4   5  -3  377.86   14.30
   4   5   3  352.66   13.90
   4   5   3  360.16   14.80
   4   5   3  321.07   12.80
   4  -5  -3  374.86   13.80
   4  -5  -3  352.16   11.40
  -4   5  -3  354.96   11.60
   4  -5  -3  367.36   12.20
   4  -5  -3  339.87   11.40
   4   5   3  350.86   13.30
   4  -5  -3  353.16   12.10
   4   5   3  353.86   14.20
   4   5   3  352.86   13.90
   5   5  -3  137.99    5.90
   5  -5   3  128.69    5.80
   5  -5   3  130.29    5.10
   5   5  -3  119.69    6.10
   5   5  -3  122.49    6.30
   5   5  -3  132.29    6.30
   5  -5   3  130.99    5.10
   5  -5  -3  126.99    5.30
   5   5   3  127.39    6.30
   5   5   3  124.69    5.80
   5   5   3  133.69    7.30
   5   5   3  123.59    6.00
   5  -5  -3  131.69    6.10
   5  -5  -3  124.79    5.30
   5   5   3  128.39    6.80
   0  -6  -3  166.28    5.90
   0   6   3  168.28    6.60
   0   6  -3  152.48    6.40
   0   6   3  164.98    5.50
   0  -6   3  172.38    6.10
   0   6  -3  161.48    5.30
   1   6  -3   53.29    3.50
   1  -6   3   56.79    2.70
   1   6  -3   53.39    3.00
  -1   6   3   57.89    2.50
  -1   6  -3   56.49    2.20
   1  -6  -3   54.99    2.80
   1   6   3   56.39    3.10
   1   6   3   58.39    3.60
   2   6  -3  286.17   10.40
  -2   6   3  294.77    9.00
   2  -6   3  267.17    9.20
   2   6  -3  295.77   10.40
   2  -6   3  290.47   10.60
   2   6  -3  291.77   11.30
   2   6  -3  289.77   10.70
   2  -6   3  290.27    8.80
   2  -6  -3  282.77    9.50
   2   6   3  284.77   10.60
  -2   6  -3  285.57    8.60
   2   6   3  262.67   11.40
   2  -6  -3  273.37    9.40
   2   6   3  276.17   10.50
   2  -6  -3  287.87    9.10
   2   6   3  285.07   11.50
   2  -6  -3  276.17   10.40
   3   6  -3   36.80    4.20
   3  -6   3   32.30    2.80
   3  -6   3   35.90    2.20
   3   6  -3   37.20    3.70
   3  -6   3   33.90    2.80
   3   6  -3   36.60    3.60
   3  -6   3   36.40    3.40
  -3   6   3   37.80    2.60
   3   6  -3   36.80    3.30
   3   6  -3   37.60    3.90
   3   6  -3   33.00    4.50
   3   6  -3   28.20    3.80
   3   6   3   38.90    3.60
   3   6   3   38.70    3.70
   3   6   3   35.60    3.60
   3   6   3   41.50    4.40
   3  -6  -3   34.50    3.70
   3   6   3   38.10    4.80
   3  -6  -3   44.00    3.20
   3  -6  -3   38.00    2.90
   3  -6  -3   35.30    2.40
  -3   6  -3   33.20    2.20
   3   6   3   34.20    4.00
   4   6  -3  110.39    6.40
   4  -6   3  102.49    5.00
   4   6  -3  111.49    7.00
   4   6  -3  110.99    5.70
   4  -6   3  103.59    4.30
   4   6  -3  104.19    6.90
   4   6  -3  112.89    9.40
  -4   6   3  110.29    5.00
   4  -6   3  115.69    6.00
   4  -6   3  112.49    6.10
   4   6  -3  109.19    6.00
   4   6  -3  104.89    6.70
  -4   6  -3  110.39    4.90
   4   6   3  110.69    6.60
   4   6   3  107.49    6.00
   4  -6  -3  114.29    5.30
   4   6   3  106.69    6.60
   4  -6  -3  109.49    6.20
   4   6   3  112.39    6.80
   4   6   3  114.69    7.30
   4  -6  -3  111.29    5.20
   4   6   3  117.69    7.10
   4  -6  -3  105.19    4.90
   5   6  -3  142.59    5.80
   5  -6   3  145.19    5.50
   5  -6   3  146.79    5.20
   5   6  -3  147.29    6.40
   5   6  -3  132.49    6.40
   5   6  -3  134.29    7.50
   5  -6   3  143.99    6.10
   5  -6  -3  153.78    6.30
   5   6   3  146.49    6.40
   5   6   3  153.98    6.80
   5   6   3  150.88    8.00
   5  -6  -3  139.59    5.60
   0   7  -3  321.77    9.60
   0   7   3  321.57   11.20
   0  -7   3  305.57   10.40
  -1   7   3  334.17   10.30
   1   7  -3  338.27   11.20
   1  -7   3  341.87   10.90
   1   7  -3  358.26   12.30
   1  -7  -3  360.56   10.90
  -1   7  -3  338.47   10.00
   1   7   3  347.07   11.40
   1   7   3  343.67   12.20
  -2   7   3  894.11   24.90
   2  -7   3  885.71   25.30
   2  -7   3  847.52   26.10
   2   7  -3  893.61   27.20
   2   7  -3  911.11   27.70
   2  -7   3  906.81   25.00
   2   7  -3  874.81   25.90
   2   7  -3  887.81   26.50
   2  -7  -3  944.31   25.50
   2  -7  -3  928.01   25.40
   2   7   3  858.31   27.10
  -2   7  -3  872.81   24.30
   2  -7  -3  908.01   25.50
   2   7   3  860.51   26.90
   2   7   3  894.71   27.60
   2  -7  -3  867.41   26.30
   2   7   3 1012.10   31.60
   2   7   3  855.21   27.80
   3   7  -3    4.60    1.60
   3  -7   3    4.80    0.90
   3  -7   3    4.30    1.70
   3   7  -3    2.90    1.80
   3   7  -3    4.70    1.40
   3   7  -3    4.80    2.80
  -3   7   3    4.40    1.00
   3  -7   3    5.90    1.20
   3   7  -3    6.30    2.10
   3   7  -3    5.90    1.80
   3   7  -3    3.70    1.70
  -3   7  -3    4.90    1.20
   3   7   3    3.90    2.10
   3  -7  -3    6.30    1.50
   3   7   3    2.10    2.00
   3  -7  -3    5.00    1.10
   3   7   3    2.70    1.40
   3  -7  -3    4.40    1.10
   3   7   3    4.40    1.90
   3   7   3    3.20    1.60
   3  -7  -3    4.60    1.50
   3   7   3    7.00    2.00
   4   7  -3  377.86   14.60
   4  -7   3  381.56   12.40
   4   7  -3  382.86   14.20
   4  -7   3  380.46   12.00
   4  -7   3  368.66   11.60
   4  -7   3  378.76   13.40
   4   7  -3  388.46   15.10
  -4   7   3  376.76   12.20
   4   7  -3  378.76   14.40
   4   7  -3  384.36   12.90
   4   7  -3  370.06   13.00
   4  -7  -3  405.76   13.90
   4   7   3  374.66   14.90
   4  -7  -3  388.16   12.50
   4   7   3  400.56   14.30
   4   7   3  382.16   14.60
   4   7   3  376.46   13.50
  -4   7  -3  350.66   11.80
   4   7   3  401.06   15.50
   4  -7  -3  382.96   12.50
   4  -7  -3  383.06   12.50
   4   7   3  364.16   14.50
   5   7  -3    1.50    1.10
   5   7  -3    2.70    1.00
   5  -7   3    1.80    0.80
   5  -7   3    1.30    0.90
   5   7  -3    0.70    0.70
   5   7   3    2.20    1.10
   5  -7  -3    0.60    0.70
   5   7   3    0.60    0.80
   5  -7  -3    1.00    0.80
   5   7   3    0.50    1.00
   5   7   3    1.00    1.00
   5  -7  -3    1.80    0.70
   0   8   3  156.48    6.60
   0  -8   3  174.78    7.00
   0   8   3  165.48    6.10
   0  -8   3  150.08    7.20
   0  -8  -3  157.98    6.60
   0   8  -3  158.28    5.90
   1   8  -3  301.37   10.30
  -1   8   3  296.97    9.40
   1  -8   3  288.17    9.90
   1   8  -3  296.57   11.00
   1  -8   3  299.77   10.90
   1   8   3  276.87   11.30
  -1   8  -3  289.37    9.00
   1  -8  -3  292.37   10.50
   1  -8  -3  309.37   10.10
   1   8   3  288.27   10.50
   1  -8  -3  300.57   10.10
  -2   8   3  181.08    6.40
   2  -8   3  171.38    7.70
   2   8  -3  173.68    9.40
   2  -8   3  170.98    6.70
   2   8  -3  187.48    8.90
   2   8  -3  178.28    8.70
   2   8  -3  165.18    8.80
   2  -8   3  176.58    6.90
   2   8  -3  182.28    7.90
   2   8  -3  186.68    7.20
   2   8   3  164.08    8.90
   2  -8  -3  170.88    7.60
   2   8   3  166.58    8.40
  -2   8  -3  170.18    5.90
   2   8   3  168.68    8.10
   2   8   3  171.78    8.50
   2  -8  -3  168.18    6.80
   2  -8  -3  182.78    7.00
   2   8   3  173.78    7.50
   2   8   3  188.28    8.80
   3   8  -3  146.79    8.30
   3  -8   3  140.89    6.10
   3   8  -3  136.99    7.30
   3   8  -3  130.99    8.60
   3   8  -3  134.99    7.80
   3  -8   3  143.09    7.00
   3   8  -3  141.69    8.60
   3   8  -3  145.89    6.50
  -3   8   3  141.99    5.70
   3   8  -3  131.49    6.80
   3  -8   3  142.29    5.80
   3  -8  -3  140.99    6.10
   3   8   3  135.29    8.50
   3   8   3  136.39    7.80
   3   8   3  140.09    8.10
   3  -8  -3  140.09    6.10
   3   8   3  146.99    8.10
  -3   8  -3  132.89    5.30
   3   8   3  146.29    7.70
   3   8   3  143.69    7.10
   3  -8  -3  137.09    6.90
  -4   8   3    2.20    1.20
   4   8  -3    0.90    2.20
   4  -8   3    1.60    0.90
   4   8  -3    1.80    1.50
   4  -8   3    1.60    1.20
   4   8  -3    3.20    2.40
   4   8  -3    3.60    1.80
   4   8  -3    0.10    1.20
   4   8   3    3.90    1.50
   4   8   3    1.90    1.50
   4  -8  -3    2.00    1.10
   4   8   3    1.00    1.10
   4  -8  -3    1.80    0.90
   4  -8  -3    1.20    0.90
   4   8   3    2.60    1.90
   5   8  -3   73.19    3.90
   5   8  -3   74.99    3.00
   5   8  -3   80.49    3.50
   5  -8   3   78.69    3.70
   5   8   3   75.59    3.50
   5  -8  -3   73.59    3.20
   5   8   3   78.19    3.40
   5   8   3   74.19    4.10
   5   8   3   77.19    4.00
   5  -8  -3   77.29    3.70
   0   9   3  234.98    9.20
   0  -9   3  242.98   10.10
   0  -9   3  259.77    9.90
   0   9   3  252.97    8.80
   0  -9  -3  248.08    9.70
   0   9  -3  241.98    8.60
   1  -9   3   68.19    4.10
   1   9  -3   68.99    4.80
  -1   9   3   64.89    3.40
   1  -9   3   62.59    4.60
   1  -9   3   67.89    4.00
   1   9  -3   66.29    4.30
  -1   9  -3   60.99    3.20
   1  -9  -3   68.09    3.90
   1  -9  -3   68.29    4.60
   1   9   3   78.39    5.20
   1   9   3   70.29    4.40
   1  -9  -3   70.69    4.20
   1   9   3   62.49    6.00
   1   9   3   67.39    4.70
   2  -9   3   27.00    2.50
   2   9  -3   25.40    3.70
   2   9  -3   24.40    4.20
   2   9  -3   20.20    3.10
   2  -9   3   20.40    2.80
  -2   9   3   23.60    2.00
   2  -9   3   23.20    2.30
   2  -9  -3   25.60    2.50
   2  -9  -3   31.70    3.20
   2   9   3   21.40    3.60
   2   9   3   23.50    3.70
   2   9   3   23.00    3.70
  -2   9  -3   23.90    2.00
   2  -9  -3   23.90    2.40
   2   9   3   22.30    3.10
   2   9   3   21.50    3.10
   3  -9   3   15.10    2.20
   3   9  -3   13.80    3.40
   3   9  -3   12.70    2.10
  -3   9   3   11.40    1.60
   3   9  -3   14.10    2.90
   3   9  -3   12.20    2.70
   3  -9   3   10.70    2.10
   3  -9   3   12.60    2.00
   3   9  -3   12.40    2.80
   3   9  -3   13.80    3.00
   3   9   3   16.20    3.40
   3   9   3   15.50    2.40
   3   9   3   16.50    3.00
   3  -9  -3   13.50    2.60
   3   9   3    9.30    2.70
   3   9   3    9.10    3.10
   3  -9  -3   12.90    1.90
   3   9   3    8.50    2.40
   3  -9  -3   11.10    2.00
   4  -9   3  122.89    6.00
   4  -9   3  114.89    5.00
   4   9  -3  127.29    5.00
   4   9  -3  111.19    6.50
   4   9  -3  119.19    6.80
   4   9   3  126.59    6.50
   4  -9  -3  119.39    5.10
   4   9   3  121.49    7.20
   4   9   3  127.89    5.50
   4   9   3  109.69    6.50
   4   9   3  119.89    5.80
   4  -9  -3  123.89    5.80
   5  -9   3   44.00    2.50
   5   9  -3   45.70    2.60
   5  -9  -3   47.50    2.20
   5   9   3   42.40    3.10
   5   9   3   47.10    2.60
   5  -9  -3   43.00    2.40
   0  10  -3  214.78    8.10
   0 -10  -3  174.28    8.70
   0  10   3  211.48    8.20
   0 -10   3  220.88   11.20
   0  10   3  209.78    9.20
   1 -10   3   58.89    4.30
  -1  10   3   64.59    4.00
   1  10  -3   68.29    4.70
  -1  10   3   67.99    3.70
   1  10  -3   55.79    5.90
   1  10  -3   59.49    4.60
   1 -10   3   65.39    4.70
   1 -10  -3   67.09    4.60
   1  10   3   64.99    4.70
  -1  10  -3   66.39    3.90
   1  10   3   62.29    4.50
   1  10   3   64.09    5.00
   1 -10  -3   61.69    4.00
   2  10  -3  109.99    7.10
   2  10  -3  113.89    6.70
   2 -10   3  117.99    5.90
  -2  10   3  113.29    5.10
   2 -10   3  115.09    6.40
   2  10  -3  105.19    7.20
   2  10  -3  117.79    7.50
   2 -10   3  117.59    5.60
   2  10   3  120.49    7.40
   2  10   3  119.79    7.00
   2 -10  -3  112.79    5.50
   2  10   3  115.79    5.70
   2  10   3  126.39    7.40
   2 -10  -3  109.99    6.00
   2 -10  -3  105.99    5.90
   3 -10   3    4.00    1.60
   3 -10   3    3.30    1.10
  -3  10   3    4.70    1.30
   3  10  -3    0.30    2.00
   3  10  -3    5.80    2.80
   3  10  -3    3.10    1.70
   3  10  -3   -1.90    2.40
   3 -10  -3    0.80    1.10
   3  10   3    2.00    1.80
   3 -10  -3    3.50    1.10
   3  10   3    4.10    1.90
   3  10   3    2.70    1.90
   3  10   3    4.00    1.50
   3  10   3    3.20    1.90
   4  10  -3  379.16   13.40
   4 -10   3  380.06   11.80
   4 -10   3  378.26   12.80
   4  10  -3  391.16   12.30
   4  10   3  381.16   11.70
   4  10   3  369.06   12.90
   4  10   3  382.26   11.70
   4 -10  -3  382.26   12.60
   4 -10  -3  371.56   11.90
   4  10   3  377.36   13.50
   0  11   3   66.89    4.80
   0 -11  -3   76.69    5.80
   0  11   3   71.39    4.60
   0 -11   3   74.29    5.40
   0  11  -3   78.39    4.90
  -1  11   3  112.69    5.80
   1 -11   3  104.89    6.30
   1  11  -3  110.69    6.50
  -1  11   3  113.49    5.40
   1 -11   3  108.19    6.40
   1 -11  -3  106.99    6.00
   1  11   3   95.99    6.40
   1  11   3  110.79    6.30
   1 -11  -3   97.19    6.70
   1  11   3  108.39    6.10
  -2  11   3  114.69    5.70
   2  11  -3   93.59    6.70
   2  11  -3  117.79    7.10
   2 -11   3  108.89    8.30
  -2  11   3  110.49    5.60
   2 -11  -3  114.89    6.50
   2  11   3  119.39    8.50
   2  11   3  114.99    8.00
   2  11   3  120.59    9.30
   2 -11  -3  106.49    6.70
  -3  11   3   72.69    3.80
   3 -11   3   69.59    4.50
   3  11  -3   70.99    5.10
   3  11  -3   75.99    5.00
   3  11  -3   66.79    6.00
   3 -11   3   68.19    3.90
   3  11   3   67.89    4.90
   3 -11  -3   69.99    4.30
   3 -11  -3   72.59    4.00
   3  11   3   65.39    5.70
   3  11   3   62.69    5.00
  -4  11   3   47.50    2.60
   4 -11   3   45.40    2.90
   4  11  -3   47.40    3.20
   4 -11  -3   48.70    2.60
   4  11   3   49.10    3.20
  -4 -11   3   45.20    2.30
   4 -11  -3   47.20    2.90
   4  11   3   46.20    3.10
   0  12   3   71.89    4.90
   0  12   3   74.79    6.50
   0  12   3   75.49    5.00
   0  12  -3   69.99    4.80
  -1  12   3   29.70    3.20
  -1  12   3   33.50    3.20
   1 -12   3   29.20    3.50
   1  12  -3   30.70    3.90
   1 -12  -3   38.20    3.80
   1  12   3   27.60    3.50
   1  12   3   34.10    3.90
   1  12   3   35.10    3.80
   2  12  -3   19.50    3.20
   2  12  -3   15.90    3.30
  -2  12   3   21.00    2.50
   2 -12   3   16.00    2.60
   2  12   3   15.50    3.30
   2  12   3   18.40    3.10
   2  12   3   11.50    2.20
   2 -12  -3   17.30    2.40
  -3  12   3  179.18    6.40
   3 -12   3  179.88    8.10
   3  12   3  169.98    7.60
   3  12   3  172.68    7.70
   3 -12  -3  174.48    7.00
   4  12  -3   20.80    1.80
   4 -12   3   15.70    1.60
   4 -12  -3   20.50    2.00
   4  12   3   15.70    2.20
   0  13   3   34.70    3.60
   0  13   3   21.00    3.40
   0  13   3   23.60    3.20
   0  13  -3   35.10    3.40
   1 -13   3  186.68    8.40
  -1  13   3  178.18    7.60
   1  13  -3  181.48    8.40
   1  13  -3  190.18    8.50
   1  13   3  158.28    8.80
   1  13   3  190.98    8.60
   1  13   3  196.88    8.60
  -1  13  -3  183.08    7.80
   2  13  -3    1.30    1.40
  -2  13   3    2.20    1.50
   2 -13   3    3.20    1.50
   2 -13  -3    3.20    1.40
   2  13   3    3.30    2.00
   2  13   3    3.40    1.50
   3  13  -3    1.40    1.00
   3 -13   3    0.30    0.80
   3 -13  -3   -2.20    0.90
   3  13   3    1.90    1.20
   3  13   3    0.60    1.20
   0  14   3    6.10    2.10
   0  14  -3    8.00    1.60
   0  14   3    7.60    1.90
  -1  14   3   73.89    4.80
  -1  14   3   65.99    4.10
  -1  14  -3   79.39    5.00
   1  14   3   68.79    4.40
   1  14   3   72.39    4.50
  -2  14   3   65.69    3.50
   2  14  -3   67.99    4.10
   2 -14   3   61.99    3.80
   2  14   3   64.39    3.90
   2  14   3   67.59    4.00
  -2  14  -3   71.89    3.60
   0  15  -3    0.70    2.90
   0  15  -3    2.60    1.10
   0  15   3    5.10    1.40
   1  15  -3   21.90    2.10
  -1  15   3   21.70    2.10
   1  15   3   18.30    2.20
  -1  15  -3   21.70    2.00
  -2  15   3   17.70    1.60
   2  15  -3   12.60    1.50
  -2  15  -3   14.60    1.60
   1   0  -4  389.76   11.30
   1   0   4  415.16   11.40
   1   0  -4  399.96   11.30
   2   0   4  453.15   13.70
   2   0  -4  440.26   13.10
   2   0  -4  459.05   13.50
   3   0  -4 1018.80   30.20
   3   0  -4 1032.10   30.20
   3   0  -4 1040.10   29.40
   3   0  -4 1030.10   28.80
   3   0   4 1019.50   27.50
   3   0   4 1077.99   29.80
   3   0   4  960.40   30.60
   3   0  -4 1024.20   29.50
   3   0  -4  998.20   31.40
   4   0   4  338.97   12.20
   4   0  -4  315.87   11.20
   4   0   4  324.07   12.20
   4   0  -4  317.27   13.50
   4   0  -4  341.27   12.00
   4   0   4  312.27   12.50
   4   0   4  327.47   12.90
   4   0   4  333.77   10.20
   4   0  -4  332.57   12.00
   4   0   4  317.47   12.10
   4   0  -4  309.57   12.30
   4   0  -4  311.97   11.00
   4   0  -4  332.37   12.50
   5   0   4   -1.10    1.10
   5   0   4    4.10    1.50
   5   0   4    1.10    1.00
   5   0  -4    0.70    1.10
   5   0   4    0.50    2.10
   5   0  -4    0.40    1.00
   5   0   4   -0.80    1.50
   5   0  -4    1.30    0.90
   5   0   4    0.90    1.10
   5   0  -4    1.60    1.30
   6   0   4    6.50    0.90
   6   0   4    8.70    1.50
   6   0  -4    5.30    1.90
   6   0  -4    6.70    1.40
   0  -1  -4    0.60    0.20
   0   1   4    0.90    0.30
   1   1  -4 4004.90  102.59
   1  -1   4 3895.71  102.29
   1   1  -4 3877.91  102.39
   1   1   4 4012.40  102.49
   1   1   4 3933.61  101.79
   1  -1  -4 4069.49  102.29
   1  -1  -4 3914.01  102.29
   2  -1   4  486.75   14.30
   2   1  -4  482.95   14.30
   2   1  -4  484.05   14.10
   2  -1  -4  447.26   14.00
   2   1   4  474.55   13.00
   2   1   4  464.35   13.20
   2   1   4  498.25   14.60
   2  -1  -4  482.75   13.70
   3   1  -4    8.80    1.70
   3   1  -4    7.50    2.40
   3  -1   4    5.90    0.70
   3   1  -4    4.70    1.10
   3   1  -4    3.30    2.10
   3   1  -4    5.60    1.80
   3   1  -4    5.70    2.50
   3  -1   4    7.40    1.60
   3   1  -4   11.00    2.00
   3  -1  -4    7.60    1.50
   3   1   4    8.30    2.40
   3   1   4    5.70    1.00
   3   1   4    9.10    2.30
   3  -1  -4   11.00    2.00
   3   1   4    7.00    1.00
   3  -1  -4    7.20    1.20
   3  -1  -4    5.90    1.90
   3  -1  -4    4.90    1.50
   3  -1  -4    5.50    2.40
   3   1   4    5.90    2.10
   3   1   4    8.10    1.80
   4   1  -4  360.66   13.60
   4   1  -4  345.57   12.80
   4   1  -4  355.46   12.10
   4  -1   4  337.47   13.10
   4   1  -4  353.16   14.40
   4   1  -4  348.17   12.80
   4   1  -4  375.86   13.60
   4  -1   4  360.66   12.60
   4  -1   4  347.77   12.70
   4  -1   4  352.46   10.40
   4  -1   4  350.66   12.80
   4   1  -4  353.46   12.20
   4  -1   4  341.37   12.60
   4  -1   4  352.76   13.20
   4   1   4  363.16   13.70
   4   1   4  353.96   11.40
   4   1   4  354.96   13.10
   4  -1  -4  362.16   12.60
   4   1   4  360.86   13.30
   4  -1  -4  341.87   12.40
   4  -1  -4  360.86   14.40
   4   1   4  353.36   13.00
   4   1   4  332.07   13.10
   4   1   4  348.17   13.90
   4  -1  -4  356.26   11.80
   4  -1  -4  343.97   12.90
   4  -1  -4  357.46   13.00
   5  -1   4   45.00    3.30
   5  -1   4   41.90    3.40
   5  -1   4   40.80    3.00
   5   1  -4   39.20    3.10
   5   1  -4   49.30    3.70
   5   1  -4   49.10    3.70
   5  -1   4   40.70    3.50
   5  -1   4   43.60    3.40
   5   1  -4   42.60    4.10
   5   1   4   45.20    3.50
   5   1   4   46.70    3.40
   5  -1  -4   41.20    3.20
   5   1   4   47.00    3.80
   5   1   4   44.70    3.70
   5   1   4   43.40    4.00
   5  -1  -4   45.50    3.10
   5  -1  -4   43.50    3.30
   5  -1  -4   43.00    3.90
   6  -1   4   33.00    1.80
   6  -1  -4   35.50    2.20
   6   1   4   33.60    1.90
   6   1   4   34.70    2.00
   0   2  -4 8647.54  222.68
   1   2  -4 3389.26   87.29
   1  -2   4 3346.57   86.59
   1  -2   4 3400.56   86.09
   1   2  -4 3359.16   87.09
   1  -2   4 3421.36   86.09
   1   2   4 3385.06   86.99
   1  -2  -4 3421.96   86.79
   1   2   4 3102.59   87.09
   2   2  -4 1015.50   28.20
   2   2  -4 1009.60   28.30
   2  -2   4 1023.50   27.90
   2  -2  -4 1019.30   27.80
   2   2   4 1062.59   27.60
   2   2   4  984.00   27.20
   2  -2  -4 1016.10   27.50
   2   2   4  991.00   28.50
   3  -2   4  231.68    8.50
   3   2  -4  227.18    8.90
   3  -2   4  205.98    8.70
   3   2  -4  231.68    8.60
   3  -2   4  242.48    6.50
   3  -2  -4  248.98    8.50
   3   2   4  216.28    9.80
   3  -2  -4  205.28    9.00
   3   2   4  216.28    9.80
   3   2   4  228.18    9.20
   3  -2  -4  246.28    9.00
   4  -2   4   32.20    3.20
   4  -2   4   30.00    1.60
   4   2  -4   26.70    3.40
   4  -2   4   29.50    3.60
   4   2  -4   35.40    4.50
   4  -2   4   32.10    3.50
   4  -2   4   30.80    2.90
   4   2  -4   25.40    3.40
   4   2  -4   34.90    3.10
   4   2  -4   35.30    3.40
   4  -2   4   31.10    3.30
   4  -2   4   37.90    3.70
   4   2  -4   29.70    3.20
   4   2  -4   31.50    3.00
   4  -2  -4   32.70    3.10
   4  -2  -4   34.40    3.30
   4   2   4   31.40    3.00
   4   2   4   34.80    4.10
   4  -2  -4   29.90    3.00
   4   2   4   33.20    4.20
   4   2   4   41.00    5.10
   4   2   4   31.10    3.90
   4   2   4   36.00    4.00
   4  -2  -4   32.30    3.10
   4  -2  -4   28.20    3.70
   5  -2   4  214.88    8.40
   5   2  -4  226.98    9.00
   5  -2   4  215.78    8.20
   5  -2   4  211.98    8.30
   5   2  -4  229.38    8.70
   5   2  -4  230.48    9.30
   5   2  -4  229.28    9.90
   5   2  -4  215.88    8.90
   5  -2   4  215.88    8.00
   5   2   4  215.98    9.20
   5   2   4  225.98    9.50
   5  -2  -4  230.28    8.20
   5  -2  -4  230.88    9.70
   5  -2  -4  220.98    8.50
   5   2   4  216.18    9.40
   5   2   4  217.28    8.60
   5   2   4  217.18    8.60
   6   2  -4    5.00    0.80
   6   2  -4    6.70    0.90
   6   2  -4    4.90    0.70
   6  -2  -4    4.20    0.70
   6   2   4    5.00    0.90
   6  -2  -4    4.20    0.70
   6  -2  -4    5.20    1.10
   0  -3   4 2076.29   53.39
   0   3   4 2065.99   53.79
   0   3  -4 2032.90   53.69
   0  -3  -4 2053.49   53.09
   0   3   4 1968.00   52.89
  -1   3   4  694.43   19.20
   1   3  -4  708.43   19.50
   1  -3   4  690.83   19.10
   1  -3   4  705.33   18.80
   1   3  -4  726.03   20.00
   1   3   4  726.93   19.80
   1   3   4  706.93   19.70
   1  -3  -4  726.03   19.30
   2  -3   4  269.77    8.60
   2  -3   4  275.87    7.70
   2   3  -4  295.17    9.60
   2   3  -4  281.47    9.40
   2  -3   4  268.87    7.50
   2   3   4  280.67    9.70
   2   3   4  278.77    9.00
   2  -3  -4  273.37    8.50
   3  -3   4  142.19    7.00
   3   3  -4  152.58    7.80
   3  -3   4  158.88    4.60
   3   3  -4  154.98    8.00
   3   3  -4  155.38    6.80
   3   3  -4  154.88   10.70
   3  -3   4  158.48    6.20
   3   3  -4  160.68    7.10
   3   3  -4  155.08    7.20
   3  -3  -4  156.68    5.80
   3  -3  -4  159.38    6.80
   3  -3  -4  154.68    7.90
   3   3   4  151.78    8.10
   3   3   4  149.69    7.20
   3   3   4  151.58    7.70
   3   3   4  154.78    6.30
   3   3   4  147.79    7.20
   3  -3  -4  148.49    6.70
   4   3  -4   15.90    2.80
   4  -3   4   15.60    2.70
   4   3  -4   12.20    2.70
   4   3  -4   14.50    2.40
   4   3  -4   15.50    3.20
   4   3  -4   11.80    2.20
   4  -3   4   16.10    2.30
   4   3  -4   16.10    2.40
   4  -3   4   17.20    2.30
   4   3  -4   15.80    2.50
   4  -3   4   18.40    2.80
   4  -3  -4   11.30    1.90
   4   3   4   16.60    2.70
   4   3   4   14.00    2.10
   4   3   4   17.30    3.30
   4  -3  -4   13.30    1.70
   4  -3  -4   16.90    3.10
   4  -3  -4   13.50    2.30
   4   3   4   16.90    3.00
   4  -3  -4   16.60    2.30
   4   3   4   13.60    2.50
   4   3   4   16.00    2.80
   5  -3   4  178.48    7.20
  -5   3   4  178.48    7.10
   5  -3   4  185.88    6.80
   5   3  -4  184.68    7.80
   5   3  -4  188.58    7.50
   5   3  -4  175.38    7.80
   5  -3   4  183.08    7.00
   5  -3   4  164.68    8.10
   5   3  -4  180.38    8.40
   5   3  -4  177.88    8.00
   5   3   4  171.88    7.40
   5   3   4  174.38    8.00
   5  -3  -4  177.48    8.00
   5   3   4  180.08    8.40
   5  -3  -4  182.28    7.10
   5  -3  -4  177.18    6.60
   5   3   4  166.48    7.40
   5   3   4  179.98    8.40
   5  -3  -4  182.78    7.10
   6   3  -4   35.90    1.80
   6   3  -4   32.90    1.90
   6   3  -4   34.70    1.80
   6  -3  -4   35.30    1.80
   6   3   4   33.20    1.90
   6  -3  -4   35.00    1.80
   6   3   4   32.80    1.90
   6  -3  -4   33.30    2.00
   0  -4   4 2786.02   74.19
   0   4   4 2874.11   74.69
   0  -4  -4 2854.31   73.89
   0   4  -4 2909.61   74.29
   0   4   4 2784.32   73.69
   1  -4   4  653.13   18.60
  -1   4   4  695.33   18.10
   1  -4   4  678.43   17.90
   1   4  -4  659.53   19.10
  -1   4   4  635.84   18.90
   1   4  -4  678.03   18.60
   1   4   4  635.04   18.70
  -1   4  -4  646.44   17.60
   1   4   4  685.83   19.10
   1  -4  -4  668.03   18.20
   2  -4   4  745.93   21.50
   2   4  -4  791.02   22.90
   2  -4   4  812.82   21.00
   2   4  -4  784.82   23.10
   2   4   4  802.02   23.30
   2  -4  -4  793.92   21.80
   2   4   4  792.52   22.80
   3   4  -4  137.29    8.40
   3   4  -4  137.89    6.60
   3   4  -4  150.48    7.70
   3   4  -4  125.79    7.30
   3   4  -4  143.49    6.90
   3   4  -4  138.29    6.30
   3  -4   4  136.19    5.90
   3  -4   4  134.99    6.60
   3  -4   4  130.29    5.10
   3  -4   4  136.79    4.40
   3   4  -4  145.69    6.80
   3   4   4  139.99    7.50
   3  -4  -4  131.89    5.70
   3  -4  -4  135.29    6.10
   3   4   4  135.29    7.70
   3  -4  -4  139.69    6.10
   3   4   4  139.79    6.30
   3  -4  -4  145.59    7.60
   3  -4  -4  145.09    5.50
   3   4   4  143.69    7.60
   3   4   4  132.29    7.00
   3   4   4  145.99    7.10
   4   4  -4  112.79    7.00
   4   4  -4  128.79    7.30
   4  -4   4  131.29    4.10
   4   4  -4  127.19    6.80
   4   4  -4  128.49    6.60
   4   4  -4  124.99    6.20
   4   4  -4  119.89    6.60
   4  -4   4  127.89    5.90
   4   4  -4  131.59    8.40
   4  -4   4  125.29    5.70
   4  -4   4  122.79    6.10
   4  -4   4  123.49    6.50
   4   4   4  128.89    6.40
   4  -4  -4  127.69    6.00
   4  -4  -4  120.59    5.30
   4   4   4  129.79    7.90
   4   4   4  133.19    7.40
   4   4   4  111.09    7.00
   4  -4  -4  122.89    5.60
   4  -4  -4  125.89    7.20
   4  -4  -4  124.39    6.00
   5   4  -4  197.08    7.70
   5   4  -4  203.08    8.50
   5  -4   4  186.98    6.90
   5   4  -4  188.38    8.00
   5  -4   4  189.68    7.00
  -5   4   4  195.08    7.40
   5   4  -4  190.88    8.50
   5  -4   4  188.48    7.40
   5   4  -4  186.58    8.10
   5  -4  -4  193.28    8.20
   5   4   4  188.28    7.70
   5   4   4  192.88    8.90
   5   4   4  187.98    7.80
   5  -4  -4  189.98    7.20
   5  -4  -4  188.88    7.20
   5   4   4  200.48    8.90
   5   4   4  183.98    8.20
   0  -5   4  375.26   11.10
   0   5   4  385.66   10.60
   0  -5  -4  353.26   10.70
   0   5  -4  352.26   11.00
   0   5   4  368.76   11.60
   0   5  -4  342.67   10.10
   1  -5   4  114.39    4.00
  -1   5   4  110.79    4.00
   1   5  -4  115.89    4.50
   1   5  -4  112.49    5.00
  -1   5  -4  106.09    3.50
   1   5   4  111.79    5.00
   1  -5  -4  111.69    4.20
   1   5   4  114.19    4.70
   2   5  -4  635.04   19.20
   2  -5   4  623.34   18.50
   2   5  -4  639.64   19.60
  -2   5   4  666.83   18.20
   2  -5   4  633.04   17.40
   2   5   4  628.14   19.40
  -2   5  -4  626.04   17.60
   2   5   4  636.84   19.70
   2  -5  -4  647.44   18.10
   3   5  -4  133.89    6.80
   3   5  -4  131.69    6.80
   3  -5   4  127.59    6.00
   3   5  -4  139.89    7.70
   3   5  -4  134.29    6.90
  -3   5   4  140.59    5.70
   3   5  -4  138.79    6.50
   3  -5   4  137.49    6.60
   3  -5   4  139.19    5.90
   3   5  -4  134.59    7.60
   3   5  -4  139.99    8.50
   3  -5   4  133.99    5.70
   3  -5   4  143.09    4.70
   3   5   4  143.99    6.70
   3   5   4  133.49    7.50
   3   5   4  137.79    7.10
   3  -5  -4  146.79    5.60
   3   5   4  148.39    7.50
   3  -5  -4  130.59    5.60
   3   5   4  131.99    7.90
   3   5   4  146.19    7.80
   3  -5  -4  142.99    6.00
   3  -5  -4  139.49    7.30
   3  -5  -4  137.19    6.00
   4   5  -4   10.80    2.20
   4   5  -4   11.10    2.10
   4   5  -4    9.80    2.80
   4  -5   4   10.20    2.30
   4  -5   4    8.10    1.60
   4   5  -4    9.20    2.20
   4   5  -4    7.40    2.20
   4  -5   4    9.70    1.10
  -4   5   4    9.70    1.50
   4   5  -4   11.30    2.60
   4   5  -4   13.00    2.90
   4  -5   4   10.20    1.80
   4   5   4   10.50    2.50
   4   5   4    8.50    2.00
   4   5   4   13.80    3.10
   4   5   4   10.60    2.40
   4   5   4   12.40    2.60
   4  -5  -4   10.40    2.10
   4  -5  -4    8.00    1.60
  -4   5  -4   14.10    1.80
   4  -5  -4   11.30    1.70
   4  -5  -4   11.30    1.70
   4   5   4    8.10    1.90
   5  -5   4   15.20    1.70
   5   5  -4   12.40    2.20
   5   5  -4   13.40    2.40
   5   5  -4   13.30    2.00
   5  -5   4   16.20    2.40
   5   5  -4   13.80    2.30
   5  -5   4   16.10    2.60
   5   5   4   15.00    2.40
   5   5   4   12.30    1.90
   5  -5  -4   14.20    1.80
   5  -5  -4   10.60    1.50
   5   5   4   12.70    2.40
   5  -5  -4    9.60    1.90
   5   5   4   15.50    2.50
   0  -6   4  649.83   18.30
   0   6  -4  596.04   17.10
   0  -6  -4  618.24   17.90
   0   6   4  645.64   18.90
   0   6   4  618.14   17.50
   1   6  -4   25.40    2.00
  -1  -6  -4   23.40    2.70
   1   6  -4   26.00    2.50
  -1   6   4   27.30    1.70
   1  -6   4   26.50    1.80
  -1   6  -4   26.20    1.30
   1   6   4   26.90    2.50
   1  -6  -4   24.80    1.80
   1   6   4   25.00    2.10
   2  -6   4  434.56   12.70
   2   6  -4  419.56   13.80
   2   6  -4  439.56   16.20
  -2   6   4  454.25   12.90
   2   6  -4  427.26   14.60
   2   6  -4  429.66   14.10
   2  -6   4  416.96   13.10
   2   6   4  424.66   14.60
  -2   6  -4  434.36   12.30
   2   6   4  434.46   14.60
   2   6   4  429.06   14.70
   2  -6  -4  441.76   13.10
   2   6   4  419.76   15.10
   2   6   4  432.06   15.10
   2  -6  -4  416.76   14.40
   3  -6   4   55.69    2.70
   3   6  -4   55.59    4.60
   3   6  -4   51.39    4.10
   3  -6   4   60.59    3.70
   3  -6   4   56.29    3.40
  -3   6   4   51.99    3.30
   3   6  -4   62.19    4.30
   3   6  -4   53.49    5.90
   3   6  -4   58.19    5.00
   3   6   4   53.09    4.20
   3  -6  -4   56.49    3.20
   3   6   4   55.19    5.40
   3   6   4   59.09    4.90
  -3   6  -4   53.69    3.00
   4   6  -4   77.09    5.70
  -4   6   4   74.59    4.00
   4   6  -4   80.59    4.60
   4   6  -4   74.19    5.70
   4   6  -4   74.89    5.20
   4  -6   4   70.69    4.70
   4  -6   4   77.09    5.90
   4  -6   4   73.49    3.30
   4   6  -4   75.29    6.00
   4   6  -4   70.99    5.80
   4   6   4   74.39    6.00
   4  -6  -4   76.59    5.30
   4   6   4   79.99    5.20
   4   6   4   64.09    5.30
   4   6   4   74.49    5.70
   4  -6  -4   75.69    4.20
   4  -6  -4   73.09    4.00
   4   6   4   73.69    5.60
   4  -6  -4   73.89    4.40
   5  -6   4   25.10    2.30
   5   6  -4   21.80    2.70
   5  -6   4   23.90    1.90
   5  -6   4   21.80    2.20
   5   6  -4   28.70    3.80
   5   6  -4   20.80    2.30
   5   6  -4   26.80    2.20
   5  -6  -4   21.80    1.90
   5   6   4   23.70    2.60
   5   6   4   28.00    4.50
   5   6   4   27.50    2.80
   5  -6  -4   24.50    2.70
   5  -6  -4   34.60    5.00
   0   7   4    0.70    1.10
   0   7  -4    1.60    0.70
   0  -7   4    0.90    0.70
   0  -7  -4    1.40    0.70
   0   7   4    0.30    0.50
   1   7  -4  312.57   11.40
   1  -7   4  334.27   10.40
   1   7  -4  313.97   10.40
   1  -7   4  336.27   11.70
  -1   7   4  297.07    9.60
  -1   7  -4  312.47    9.20
   1   7   4  307.27   11.50
   1  -7  -4  317.57   10.30
   1   7   4  335.17   10.90
   2   7  -4  404.26   13.60
  -2   7   4  399.36   12.10
   2   7  -4  395.86   13.00
   2   7  -4  390.86   14.50
   2   7  -4  383.76   15.20
   2  -7   4  400.16   12.50
   2  -7   4  394.96   13.50
   2  -7   4  393.86   12.20
   2   7  -4  374.66   15.30
   2   7  -4  400.66   14.50
   2  -7  -4  385.36   12.50
   2   7   4  399.56   14.20
   2   7   4  379.46   14.30
   2   7   4  415.16   14.80
   2   7   4  385.96   14.40
  -2   7  -4  394.66   11.50
   2  -7  -4  395.56   12.60
   2  -7  -4  404.66   12.70
   2   7   4  390.36   14.90
   2  -7  -4  412.96   13.60
   2   7   4  413.66   13.90
   3   7  -4  132.89    6.20
   3   7  -4  120.09    7.50
   3   7  -4  134.39    7.70
   3   7  -4  125.89    6.50
   3   7  -4  129.59    8.50
   3  -7   4  131.99    5.70
   3  -7   4  132.19    5.30
  -3   7   4  135.69    5.60
   3   7  -4  124.89    7.70
   3   7  -4  137.29    7.00
  -3   7  -4  131.09    5.60
   3   7   4  128.69    8.00
   3  -7  -4  136.69    5.90
   3  -7  -4  130.09    5.70
   3   7   4  133.09    7.70
   3  -7  -4  141.39    5.90
   3   7   4  134.09    7.30
   3   7   4  136.39    7.70
   3  -7  -4  134.89    6.80
   3   7   4  133.89    7.40
   3   7   4  124.99    6.70
   4  -7   4  111.49    5.90
   4  -7   4  100.49    4.70
   4   7  -4  115.49    5.50
   4   7  -4  115.99    6.30
   4   7  -4  104.39    6.70
   4   7  -4  109.29    6.40
   4   7  -4  110.59    5.50
   4   7  -4  102.19    7.20
   4  -7   4  108.59    5.00
  -4   7   4  105.39    4.90
   4  -7  -4  116.79    6.00
   4  -7  -4  107.99    5.50
   4   7   4  101.69    6.40
   4  -7  -4  109.79    5.10
   4  -7  -4  115.59    5.20
   4   7   4  108.19    6.50
   4   7   4  106.69    6.90
   4   7   4  105.39    7.10
   4   7   4  108.39    5.90
   5  -7   4   62.29    3.00
   5   7  -4   68.99    3.40
   5  -7   4   63.69    3.50
   5   7  -4   68.09    3.00
   5   7  -4   64.19    3.90
   5   7   4   64.59    3.60
   5   7   4   67.39    3.60
   5   7   4   65.89    3.40
   5   7   4   61.09    4.00
   5  -7  -4   66.39    3.60
   5  -7  -4   63.29    3.10
   5  -7  -4   66.49    3.20
   0  -8   4  497.75   15.80
   0   8   4  488.65   14.80
   0   8  -4  494.15   14.60
   0  -8  -4  483.95   15.50
   1   8  -4  906.11   27.10
  -1   8   4  922.71   25.30
   1  -8   4  916.61   26.90
   1  -8   4  887.61   25.80
   1  -8   4  931.91   26.10
   1   8   4  883.61   26.80
   1   8   4  884.01   27.60
  -1   8  -4  906.91   24.70
   1  -8  -4  852.51   26.10
   1  -8  -4  937.31   26.10
   1  -8  -4  933.81   25.90
   1   8   4  913.71   26.60
   1   8   4  900.71   27.40
   2   8  -4  220.18   10.40
   2   8  -4  213.08    8.90
   2   8  -4  229.38    8.20
   2  -8   4  221.88    8.00
  -2   8   4  223.98    7.60
   2   8  -4  218.78   10.60
   2  -8   4  235.78    9.20
   2  -8   4  214.48    8.00
   2   8  -4  227.98   10.00
   2   8  -4  193.38    9.60
   2   8   4  205.98    8.90
  -2   8  -4  208.58    6.90
   2   8   4  221.08    9.60
   2   8   4  208.58    9.60
   2  -8  -4  212.58    8.70
   2   8   4  211.28   10.10
   2  -8  -4  214.08    8.10
   2  -8  -4  221.98    8.10
   2   8   4  209.08    9.70
   2   8   4  213.78    9.70
   3   8  -4  356.06   13.20
   3   8  -4  348.17   12.00
   3   8  -4  336.07   14.50
   3  -8   4  343.67   11.40
   3   8  -4  361.06   12.10
   3   8  -4  350.26   13.70
   3   8  -4  349.37   14.70
   3  -8   4  340.07   11.50
   3   8  -4  360.16   14.50
   3  -8   4  359.46   12.90
  -3   8   4  346.77   11.30
   3   8   4  347.37   14.00
   3   8   4  351.66   13.70
   3   8   4  344.57   12.80
  -3   8  -4  331.37   11.30
   3   8   4  350.66   14.00
   3  -8  -4  351.66   12.00
   3   8   4  341.87   13.90
   3  -8  -4  357.06   11.80
   3   8   4  337.07   14.60
   3  -8  -4  349.67   11.80
   3  -8  -4  343.17   12.70
   4   8  -4   61.99    5.20
   4   8  -4   55.69    4.40
  -4   8   4   61.79    3.50
   4   8  -4   64.29    3.60
   4  -8   4   61.89    3.50
   4  -8   4   63.69    4.30
   4   8  -4   62.19    5.00
   4  -8  -4   63.79    3.60
   4   8   4   64.29    4.90
   4   8   4   61.79    5.10
   4  -8  -4   64.49    4.20
   4   8   4   67.89    4.60
   4  -8  -4   63.89    3.60
   4   8   4   57.49    5.40
   4   8   4   60.29    4.10
   5   8  -4  172.88    6.00
   5  -8   4  205.18    8.60
   5   8  -4  176.28    7.00
   5  -8   4  183.98    5.90
   5  -8  -4  176.98    6.60
   5   8   4  184.98    7.10
   5   8   4  182.08    6.30
   5   8   4  189.38    6.30
   5  -8  -4  188.68    6.20
   5   8   4  205.38    8.20
   0   9   4    9.70    1.70
   0   9   4   12.80    1.80
   0  -9  -4   12.90    2.20
   0   9  -4   14.30    2.10
   0  -9   4   14.20    2.40
   1  -9   4  256.77   10.30
  -1   9   4  260.97    8.80
   1  -9   4  257.67    9.40
   1  -9   4  254.07    9.80
   1   9  -4  248.78   10.40
   1   9  -4  265.17    9.60
   1   9   4  265.97   10.30
   1   9   4  253.47   11.50
   1   9   4  269.47   10.80
   1  -9  -4  266.27    9.70
   1  -9  -4  229.28    9.60
   1  -9  -4  270.67    9.40
  -1   9  -4  253.87    8.40
   1   9   4  265.17   10.10
   2   9  -4   79.89    5.90
   2   9  -4   79.99    6.40
   2  -9   4   79.09    4.50
  -2   9   4   83.39    4.10
   2  -9   4   91.69    5.50
   2  -9   4   87.29    4.50
   2   9  -4   85.29    6.90
   2   9   4   85.09    6.10
   2   9   4   82.49    5.50
   2   9   4   78.99    6.70
   2   9   4   83.29    5.30
   2  -9  -4   84.29    5.00
   2   9   4   81.19    6.30
   2   9   4   90.99    6.40
   2  -9  -4   83.49    4.70
  -3   9   4   89.99    4.40
   3   9  -4   89.69    9.50
   3   9  -4   96.49    6.60
   3  -9   4   99.29    5.70
   3  -9   4   91.89    4.90
   3  -9   4   89.19    4.70
   3   9  -4   92.49    6.70
   3  -9  -4  100.79    5.40
   3   9   4   92.59    6.80
   3  -9  -4   92.79    4.70
   3   9   4  102.29    7.60
   3  -9  -4   92.39    5.40
   3   9   4   81.69    7.40
   3   9   4   88.09    6.40
   3   9   4   93.89    6.40
   3   9   4   95.99    5.50
   4   9  -4   14.20    2.40
   4   9  -4   17.60    2.20
   4  -9   4   13.70    2.10
   4   9  -4   15.70    3.00
   4   9  -4   18.50    1.90
   4  -9   4   15.50    1.90
   4  -9  -4   12.20    1.90
   4   9   4   19.90    3.10
   4   9   4   21.00    3.50
   4   9   4   18.70    2.60
   4   9   4   18.20    2.50
   4   9   4   16.10    2.10
   4  -9  -4   17.90    1.80
   5  -9   4    4.00    1.10
   5   9  -4    3.90    0.80
   5  -9  -4    5.60    0.90
  -5  -9   4    6.20    0.80
   5   9   4    3.80    0.90
   5  -9  -4    3.60    0.80
   0  10   4  216.98    8.60
   0  10   4  217.28    9.40
   0 -10   4  208.28    9.70
  -1  10   4   84.89    4.80
   1  10  -4   87.89    5.50
  -1  10   4   88.89    4.40
   1 -10   4   91.59    5.60
   1 -10   4   84.99    5.20
   1  10  -4   91.09    5.60
   1 -10  -4   85.19    6.60
   1 -10  -4   84.69    5.40
   1  10   4   89.59    5.90
   1  10   4   89.19    5.40
   1 -10  -4   99.29    5.00
   1  10   4   93.69    5.70
   2  10  -4   10.80    2.80
  -2  10   4   11.90    1.70
   2 -10   4   10.00    1.80
   2  10  -4   10.40    2.90
   2  10  -4    8.00    2.60
   2 -10   4    8.80    2.30
   2 -10   4    7.10    1.70
   2  10   4   12.20    3.00
   2  10   4   12.00    2.30
   2 -10  -4   10.90    1.70
   2  10   4    9.30    2.10
   2  10   4   11.60    2.60
   2 -10  -4   11.50    2.10
   2  10   4    5.90    3.00
   2 -10  -4    8.90    1.90
   3 -10   4   17.50    2.50
   3  10  -4   19.40    3.70
  -3  10   4   26.00    2.30
   3  10  -4   26.30    3.50
   3 -10   4   21.10    2.30
   3  10  -4   16.10    2.90
   3  10   4   23.20    2.60
   3  10   4   20.80    3.30
   3 -10  -4   22.10    2.20
   3  10   4   25.10    4.00
   3  10   4   25.20    3.40
   3  10   4   18.50    2.90
   3 -10  -4   18.80    2.70
   4 -10   4  158.98    6.80
   4  10  -4  160.68    7.30
   4  10  -4  155.08    6.20
   4 -10   4  167.48    6.00
   4  10   4  167.88    7.50
   4 -10  -4  158.58    6.10
   4  10   4  165.38    6.00
   4  10   4  172.58    6.30
   4  10   4  167.48    7.00
   4 -10  -4  157.88    6.50
   0  11   4   76.39    5.10
   0 -11   4   71.79    5.40
   0  11   4   65.99    4.30
   0  11  -4   76.09    4.90
   1  11  -4  115.09    6.70
  -1  11   4  103.39    5.70
   1 -11   4  117.29    6.70
  -1  11   4  114.19    5.50
   1  11   4  111.59    6.40
   1  11   4  112.59    6.40
   1 -11  -4  112.89    6.20
   1 -11  -4  101.29    6.80
   1  11   4  119.89    7.00
   2 -11   4  183.58    8.60
   2  11  -4  167.08    8.80
   2  11  -4  174.18    9.00
  -2  11   4  174.08    7.00
   2 -11   4  166.88    8.20
  -2  11   4  183.38    7.40
   2 -11  -4  171.98    7.70
   2 -11  -4  172.88    8.50
   2  11   4  168.38    8.60
   2 -11  -4  179.88    7.40
   2  11   4  170.58    8.90
   2  11   4  178.08    8.90
  -2 -11   4  208.58    9.40
  -3  11   4   99.99    4.60
   3  11  -4  102.49    6.20
   3  11  -4   98.69    6.10
   3 -11   4   98.89    5.40
   3  11   4   95.19    5.70
   3  11   4  100.69    6.20
   3 -11  -4   94.39    5.00
   3  11   4   84.69    6.50
   3  11   4   98.69    4.40
   3 -11  -4  106.39    4.80
  -4  11   4   56.59    2.60
   4  11  -4   56.79    3.50
   4 -11   4   56.69    3.30
   4  11   4   55.79    3.50
  -4 -11   4   54.39    2.50
   4 -11  -4   55.59    3.10
   4 -11  -4   55.69    2.80
   4  11   4   56.39    3.20
  -1  12   4  300.57   11.20
  -1  12   4  301.37   11.00
   1  12  -4  289.17   11.90
   1 -12   4  302.47   12.00
   1 -12  -4  290.07   11.10
   1  12   4  294.67   11.80
   1  12   4  302.67   12.30
   1  12   4  308.97   12.00
   2 -12   4  318.97   12.00
   2  12  -4  317.77   12.40
  -2  12   4  313.27   10.90
   2  12  -4  309.67   12.40
   2 -12  -4  305.37   11.10
   2  12   4  311.57   12.20
   2  12   4  315.07   12.60
   2  12   4  295.47   12.50
   3 -12   4   96.09    5.00
  -3  12   4   99.29    4.40
   3  12  -4   92.09    5.30
   3  12   4   95.89    5.40
   3  12   4   88.99    5.10
   3 -12  -4   97.49    4.60
   4 -12   4   24.80    1.90
   4  12  -4   24.40    2.00
   4  12   4   24.40    2.00
   0  13  -4  131.29    6.70
   0  13   4  117.89    7.10
   0  13   4  139.79    6.60
   0  13   4  131.19    6.80
   1  13  -4   77.49    5.00
  -1  13   4   74.39    4.50
   1  13  -4   70.69    5.20
   1 -13   4   72.99    4.90
  -1  13   4   53.39    4.80
  -1  13  -4   72.79    4.40
   1  13   4   72.19    4.90
   1  13   4   72.09    5.00
  -2  13   4   90.29    4.40
   2  13  -4   83.39    5.40
   2 -13   4   87.59    5.50
   2  13  -4   87.99    5.20
   2  13   4   87.79    5.80
   2  13   4   88.79    5.30
   2 -13  -4   92.99    4.60
   3 -13   4   82.79    4.10
   3  13  -4   80.19    4.20
   3  13   4   79.79    4.20
   3 -13  -4   74.49    3.60
   3  13   4   79.49    4.00
   0  14  -4   72.69    5.10
   0  14   4   75.49    4.50
   1  14  -4   48.60    3.80
  -1  14   4   50.59    3.40
  -1  14   4   49.60    3.40
   1  14  -4   50.19    3.70
   1  14   4   46.10    3.60
   1  14   4   50.09    3.80
  -1  14  -4   48.00    3.40
   2  14  -4  165.58    6.80
  -2  14   4  153.18    6.00
   2  14   4  160.98    6.30
   2  14   4  157.98    6.50
  -2  14  -4  158.98    6.00
   0  15   4    1.80    1.10
   0  15  -4    3.00    1.70
   0  15  -4   -0.30    0.90
   1  15  -4   32.10    2.50
  -1  15   4   27.00    2.20
  -1  15  -4   30.50    2.50
   0   0  -5    0.00    0.30
   0   0   5    0.10    0.20
   1   0  -5  593.34   16.10
   1   0  -5  564.54   15.80
   1   0   5  591.34   15.20
   1   0   5  571.74   16.00
   2   0  -5    6.20    1.00
   2   0  -5    8.10    1.30
   2   0   5    4.90    1.00
   3   0   5   35.80    1.80
   3   0   5   43.00    4.10
   3   0   5   38.40    3.80
   3   0  -5   41.90    2.80
   3   0   5   40.10    2.00
   3   0   5   40.10    4.30
   3   0   5   38.30    3.00
   4   0   5 1583.64   45.20
   4   0   5 1577.44   45.30
   4   0   5 1582.54   46.10
   4   0  -5 1552.34   45.50
   4   0  -5 1602.34   45.50
   4   0   5 1627.74   46.00
   4   0  -5 1595.14   47.30
   4   0   5 1581.74   44.80
   4   0  -5 1641.54   44.90
   4   0  -5 1642.74   45.00
   4   0  -5 1558.84   44.20
   4   0   5 1609.14   42.60
   5   0   5   50.69    3.30
   5   0  -5   46.40    3.40
   5   0  -5   49.10    4.30
   5   0   5   47.20    3.70
   5   0  -5   46.90    3.20
   5   0  -5   50.29    3.70
   5   0   5   46.60    3.40
   5   0   5   46.30    3.60
   5   0   5   43.90    3.90
   6   0  -5    2.70    0.70
   6   0  -5    0.70    0.60
   6   0  -5    0.00    0.90
   0  -1  -5 1226.78   31.30
   0   1   5 1186.88   31.10
   0   1  -5 1172.48   31.30
   1  -1   5 1071.39   27.80
   1  -1   5 1076.29   28.60
   1   1  -5 1024.70   28.60
   1  -1   5 1104.99   27.90
   1   1  -5 1079.89   29.00
   1   1   5 1077.99   28.90
   1   1   5 1081.59   28.20
   1  -1  -5 1105.69   28.70
   2   1  -5   51.39    2.80
   2   1  -5   51.19    2.80
   2  -1   5   46.40    2.70
   2   1   5   48.60    1.90
   2   1   5   52.99    3.00
   2  -1  -5   48.20    2.50
   2   1   5   50.39    2.10
   2  -1  -5   51.39    2.70
   3  -1   5   38.40    1.70
   3  -1   5   50.99    5.80
   3  -1   5   46.90    5.30
   3   1  -5   45.40    3.10
   3  -1   5   38.90    3.00
   3   1  -5   39.80    2.90
   3   1  -5   40.90    3.20
   3   1   5   36.00    2.10
   3   1   5   40.30    4.40
   3  -1  -5   42.10    2.70
   3  -1  -5   39.10    2.90
   3   1   5   39.90    4.20
   3  -1  -5   48.50    5.00
   3   1   5   41.50    2.30
   3   1   5   40.20    3.20
   4   1  -5   41.30    3.30
   4  -1   5   46.50    2.10
   4  -1   5   44.00    3.70
   4  -1   5   47.00    4.30
   4  -1   5   43.20    3.70
   4  -1   5   41.80    4.10
   4  -1   5   52.79    4.40
   4  -1   5   50.39    4.20
   4   1  -5   45.20    4.10
   4   1  -5   48.80    3.50
   4   1  -5   46.90    4.00
   4   1  -5   46.80    3.70
   4   1  -5   48.70    3.70
   4  -1   5   44.20    2.30
   4   1  -5   47.40    4.80
   4   1   5   50.49    4.60
   4  -1  -5   44.80    3.90
   4   1   5   42.30    3.80
   4   1   5   48.50    4.20
   4  -1  -5   45.10    3.50
   4   1   5   37.30    4.00
   4  -1  -5   41.60    4.80
   4   1   5   47.40    4.60
   4   1   5   48.20    2.90
   4  -1  -5   45.70    3.90
   4  -1  -5   49.80    3.50
   5   1  -5   78.89    4.40
   5   1  -5   78.19    5.60
   5  -1   5   72.29    4.40
   5  -1   5   74.99    4.00
   5   1  -5   79.79    4.50
   5   1  -5   75.19    4.70
   5  -1   5   65.69    4.20
   5  -1   5   74.19    4.40
   5   1   5   77.99    4.20
   5  -1  -5   76.49    4.40
   5   1   5   76.99    4.50
   5   1   5   75.79    4.90
   5  -1  -5   77.49    4.10
   5  -1  -5   81.39    4.50
   5   1   5   79.49    5.10
   5   1   5   80.49    4.90
   5  -1  -5   80.29    5.30
   6   1  -5   23.50    1.50
   6   1  -5   18.20    1.30
   6  -1  -5   20.70    1.40
   6  -1  -5   16.60    1.70
   6   1   5   17.60    1.40
   6  -1  -5   23.20    1.50
   6   1   5   15.20    1.40
   0   2  -5 6286.87  161.68
   1  -2   5 2224.18   60.49
   1  -2   5 2413.96   59.89
  -1   2   5 2309.87   61.09
   1   2  -5 2341.47   60.59
   1   2  -5 2303.57   60.99
   1  -2  -5 2302.37   60.59
   1   2   5 2403.06   60.79
   1   2   5 2280.87   60.79
   2  -2   5  100.19    4.10
   2   2  -5  104.49    4.50
   2   2  -5   96.89    4.40
   2  -2  -5  104.19    4.00
   2   2   5   95.79    3.60
   2   2   5   97.59    3.90
   2   2   5   97.69    4.60
   3  -2   5   14.80    2.30
   3  -2   5   13.00    1.90
   3   2  -5   13.00    3.10
   3   2  -5   14.30    2.30
   3   2  -5   12.70    2.00
   3   2  -5   20.00    3.20
   3   2  -5   14.30    2.00
   3   2   5   14.70    2.30
   3   2   5   15.30    1.70
   3   2   5   12.70    3.00
   3  -2  -5   10.90    1.90
   3  -2  -5   17.00    1.60
   3   2   5   13.70    2.70
   3   2   5   17.60    2.90
   3  -2  -5   15.60    3.00
   3  -2  -5   18.10    2.50
   4   2  -5   84.79    5.80
   4  -2   5   91.59    5.50
   4  -2   5   96.19    5.40
   4   2  -5   93.19    5.90
   4  -2   5   90.69    4.90
   4   2  -5   89.99    5.80
   4   2  -5   83.09    5.20
   4  -2   5   86.99    5.50
   4   2  -5   90.59    4.80
   4  -2   5   87.89    4.90
   4   2  -5   87.59    6.80
   4  -2   5   94.39    5.80
   4   2  -5   91.59    5.30
   4   2   5   92.09    5.80
   4  -2  -5   89.49    4.60
   4   2   5   89.69    5.60
   4  -2  -5   94.69    5.30
   4  -2  -5   86.39    6.30
   4   2   5   85.09    4.50
   4   2   5   82.89    6.10
   4  -2  -5   92.99    5.20
   4  -2  -5   89.59    4.80
   4   2   5   86.09    5.70
   4   2   5  101.09    6.20
   5   2  -5   46.70    4.30
   5  -2   5   48.20    3.30
   5  -2   5   43.00    2.90
   5  -2   5   41.50    4.30
   5   2  -5   41.00    3.30
   5   2  -5   40.70    3.10
   5   2  -5   45.30    3.60
   5  -2   5   41.40    3.00
   5   2   5   45.80    4.30
   5   2   5   41.50    3.90
   5   2   5   49.00    3.60
   5  -2  -5   48.30    4.00
   5  -2  -5   43.20    3.10
   5  -2  -5   41.90    2.90
   5   2   5   40.80    3.70
   5   2   5   43.80    3.20
   6   2  -5   97.69    3.50
   6   2  -5   95.59    3.60
   6  -2  -5   97.89    3.80
   6  -2  -5   94.19    3.50
   6  -2  -5   96.19    3.50
   6   2   5   97.89    3.60
   6   2   5   93.69    3.60
   0  -3  -5  450.55   12.60
   0   3   5  460.35   13.40
   0   3   5  465.45   12.50
   0   3  -5  440.46   12.70
  -1   3   5  318.77    9.50
   1   3  -5  327.27    9.80
   1   3  -5  334.37   10.30
  -1   3   5  325.87   10.30
   1  -3   5  331.47    9.50
   1  -3   5  345.37    9.20
   1   3   5  328.07   10.00
   1   3   5  333.27   10.20
   1  -3  -5  339.47    9.70
   2   3  -5  247.18    8.70
   2  -3   5  244.68    7.80
   2  -3   5  255.17    6.80
   2   3  -5  256.07    8.70
   2  -3   5  256.57    7.00
   2  -3  -5  252.67    7.90
   2   3   5  228.38    7.80
   2   3   5  247.08    8.90
   2   3   5  253.27    8.30
   3   3  -5   11.20    2.40
   3   3  -5   10.30    1.80
   3   3  -5   12.00    2.40
   3   3  -5   12.60    2.40
   3   3  -5   11.50    3.20
   3   3  -5   14.70    2.30
   3   3  -5   11.70    1.90
   3  -3   5   10.70    1.00
   3  -3   5    6.20    2.00
   3  -3   5    9.70    1.60
   3   3   5    9.40    2.30
   3   3   5   12.80    2.50
   3   3   5    8.00    1.80
   3  -3  -5   14.70    2.20
   3   3   5   10.40    2.40
   3  -3  -5   14.20    2.30
   3  -3  -5   13.60    2.70
   3  -3  -5   14.00    1.60
   3  -3  -5    9.20    1.70
   3   3   5   11.00    1.70
   4   3  -5   21.90    3.40
   4  -3   5   23.70    2.90
   4  -3   5   28.30    3.10
   4   3  -5   21.20    3.50
   4  -3   5   27.60    3.20
   4   3  -5   23.90    3.10
   4   3  -5   15.90    2.40
   4   3  -5   21.10    3.20
   4   3  -5   21.10    2.80
   4  -3   5   26.50    2.70
   4   3  -5   22.70    2.80
   4   3   5   26.70    3.60
   4  -3  -5   17.90    2.40
   4   3   5   16.20    2.90
   4  -3  -5   24.50    3.70
   4   3   5   23.50    3.40
   4   3   5   23.10    2.50
   4   3   5   20.00    2.90
   4  -3  -5   23.60    2.50
   4   3   5   20.70    3.60
   4  -3  -5   23.40    2.30
   4  -3  -5   25.00    2.70
   5  -3   5   97.09    4.40
  -5   3   5   96.79    4.90
   5   3  -5   96.29    5.80
   5  -3   5   93.29    4.30
   5  -3   5   91.39    4.20
   5  -3   5   92.89    5.80
   5   3  -5   94.79    5.40
   5   3  -5   95.19    5.10
   5   3  -5   94.39    4.80
   5   3   5   91.69    4.90
   5   3   5   87.49    5.40
   5   3   5   93.79    5.00
   5  -3  -5   91.99    5.50
   5  -3  -5   94.59    4.60
   5   3   5  103.69    5.90
   5  -3  -5  100.79    4.40
   5  -3  -5   94.69    4.60
   6   3  -5    5.80    0.90
   6   3  -5    5.70    0.90
   6  -3  -5    4.20    0.70
   6   3   5    5.20    0.90
   6   3   5    4.80    0.80
   6  -3  -5    6.30    0.80
   6  -3  -5    7.90    1.20
   0   4   5  724.33   19.90
   0  -4  -5  723.33   20.10
   0   4   5  758.02   21.00
  -1   4   5  691.03   19.00
  -1   4   5  639.34   19.90
   1  -4   5  700.63   19.50
   1   4  -5  727.13   20.10
   1  -4   5  688.83   18.90
   1   4  -5  709.23   19.40
  -1   4  -5  665.23   18.30
   1  -4  -5  706.03   19.20
   1   4   5  710.73   19.70
   1   4   5  733.03   20.10
   2   4  -5 1618.64   44.20
   2  -4   5 1578.14   42.50
   2  -4   5 1620.94   41.80
   2   4  -5 1621.94   43.80
  -2   4   5 1606.34   42.80
   2   4   5 1559.64   44.20
   2   4   5 1599.54   43.80
   2  -4  -5 1627.44   42.90
   3  -4   5  300.27   10.90
   3   4  -5  294.87   12.00
   3  -4   5  309.77    8.50
   3  -4   5  305.67   10.10
   3   4  -5  305.47   11.20
   3   4  -5  300.07   13.20
   3   4  -5  315.37   11.40
   3   4  -5  290.27   10.60
   3   4  -5  291.67   11.00
   3  -4   5  285.57    9.10
   3   4  -5  305.27   12.20
   3  -4  -5  308.17    9.80
   3  -4  -5  285.37   10.00
   3   4   5  301.07   12.10
   3   4   5  324.37   12.10
   3  -4  -5  284.37   10.30
   3   4   5  284.17   12.00
   3   4   5  292.87   11.60
   3  -4  -5  297.87   12.00
   3   4   5  306.57   12.70
   3   4   5  291.67   10.70
   3  -4  -5  286.57   10.40
   4   4  -5    9.30    1.90
  -4   4   5   10.70    1.80
   4   4  -5   12.80    2.20
   4   4  -5   12.20    2.50
   4   4  -5    8.90    2.10
   4  -4   5   11.10    2.00
   4  -4   5   11.70    2.00
   4  -4   5   12.00    2.70
   4   4  -5   11.20    2.50
   4   4  -5   12.30    3.50
   4   4  -5   10.50    1.90
   4  -4   5   11.10    2.00
   4  -4  -5   11.10    1.60
   4  -4  -5    9.50    1.70
   4   4   5   11.50    2.50
   4  -4  -5   14.90    2.40
   4   4   5   14.20    2.20
   4   4   5   13.40    3.10
   4   4   5    9.80    2.30
   4  -4  -5   15.50    3.10
   4  -4  -5   14.20    2.20
   4   4   5   16.30    3.10
   4   4   5   17.10    3.00
   5   4  -5  400.06   14.10
  -5   4   5  396.16   12.90
   5  -4   5  427.36   13.70
   5   4  -5  408.16   13.20
   5  -4   5  416.26   13.60
   5   4  -5  409.76   14.60
   5   4  -5  405.46   13.50
   5  -4   5  396.36   12.30
   5   4   5  414.76   14.20
   5   4   5  413.56   13.60
   5   4   5  363.66   14.30
   5   4   5  411.86   14.70
   5  -4  -5  413.56   12.90
   5  -4  -5  411.16   14.00
   5  -4  -5  402.36   12.90
   0  -5  -5   21.20    1.60
   0   5   5   23.50    2.10
   1   5  -5   25.30    2.30
   1  -5   5   24.10    1.60
  -1   5   5   26.90    1.60
   1   5   5   25.70    2.10
   1  -5  -5   25.20    1.70
   1   5   5   23.10    2.20
  -1   5  -5   23.70    1.10
   2  -5   5  292.17    8.40
   2  -5   5  276.37    9.30
   2   5  -5  278.37    9.90
   2   5  -5  293.57   10.50
  -2   5   5  271.97    8.90
   2  -5  -5  288.97    9.10
   2   5   5  284.87   10.50
  -2   5  -5  278.37    8.40
   2   5   5  288.77   10.20
   3  -5   5   15.00    1.20
   3   5  -5   15.90    3.10
  -3   5   5   18.00    1.90
   3   5  -5   20.80    3.80
   3   5  -5   16.50    2.40
   3   5  -5   19.00    3.20
   3   5  -5   13.90    2.50
   3  -5   5   16.70    2.30
   3   5  -5   18.50    2.90
   3  -5   5   14.20    1.90
   3  -5   5   18.40    2.40
   3   5  -5   17.40    2.30
   3  -5   5   13.90    2.30
   3   5   5   14.90    3.20
   3  -5  -5   17.40    1.80
   3   5   5   15.60    2.90
   3   5   5   17.50    3.30
   3  -5  -5   15.30    2.80
   3   5   5   17.00    2.90
   3  -5  -5   16.90    2.30
   3  -5  -5   17.30    2.30
   3   5   5   23.20    3.30
   3   5   5   15.50    2.30
   4  -5   5   52.19    3.40
   4   5  -5   44.20    4.70
   4   5  -5   57.39    4.70
   4   5  -5   43.30    5.50
   4   5  -5   49.70    4.80
   4  -5   5   51.29    3.30
   4   5  -5   54.09    3.80
   4   5  -5   53.99    4.20
   4   5  -5   48.80    3.90
   4  -5   5   53.29    4.00
  -4   5   5   51.79    3.30
  -4   5  -5   50.99    3.30
   4  -5  -5   54.19    3.50
   4   5   5   49.30    4.30
   4  -5  -5   57.59    3.70
   4   5   5   57.99    4.80
   4  -5  -5   56.89    4.60
   4   5   5   52.99    4.70
   4   5   5   58.79    5.30
   4   5   5   42.10    4.10
   4  -5  -5   56.29    3.60
   5   5  -5   41.60    3.70
   5   5  -5   42.70    3.40
   5  -5   5   37.70    2.90
   5   5  -5   36.70    2.70
   5  -5   5   40.20    2.50
   5  -5   5   31.80    2.30
   5  -5  -5   40.70    3.10
   5   5   5   36.40    3.50
   5   5   5   38.10    3.30
   5   5   5   41.30    3.20
   5   5   5   36.40    3.00
   5  -5  -5   37.80    2.60
   5  -5  -5   37.30    2.60
   0  -6  -5  481.65   14.00
   0   6  -5  433.86   13.20
   0   6   5  482.35   13.70
   0   6   5  496.05   15.20
  -1   6   5  149.09    5.10
   1  -6   5  156.78    5.50
   1   6  -5  142.09    5.50
   1   6  -5  135.89    6.20
   1   6   5  145.49    5.90
   1   6   5  147.99    6.50
  -1   6  -5  142.09    4.50
   1  -6  -5  140.99    5.40
   2  -6   5  428.06   12.30
   2  -6   5  400.26   12.70
   2   6  -5  415.66   14.30
  -2   6   5  434.46   12.60
   2   6  -5  435.26   13.70
   2   6   5  421.06   14.80
   2   6   5  407.06   14.30
   2  -6  -5  400.16   12.70
   2  -6  -5  408.36   13.40
   2   6   5  398.46   14.70
  -2   6  -5  406.66   11.80
   2   6   5  394.26   15.30
   2   6   5  410.26   14.20
   2  -6  -5  436.86   16.20
   3   6  -5    0.20    1.40
   3  -6   5   -1.40    1.00
   3   6  -5    1.30    1.10
   3   6  -5    1.00    1.50
   3   6  -5   -1.70    1.90
   3  -6   5    0.80    1.30
   3   6  -5    1.60    1.50
   3  -6   5    1.20    0.60
  -3   6   5    0.70    0.60
   3  -6   5    2.10    1.70
   3   6  -5   -0.40    1.20
   3   6   5    1.70    1.90
   3  -6  -5    1.00    1.50
   3  -6  -5    1.70    1.00
   3   6   5   -0.90    1.00
   3  -6  -5    1.00    0.80
   3   6   5    3.90    2.50
   3   6   5    1.90    1.20
   3  -6  -5    0.70    0.60
   3   6   5   -0.10    1.80
   3   6   5    1.90    1.50
  -3   6  -5   -0.10    0.80
   4   6  -5  205.18   10.70
   4  -6   5  187.18    7.00
   4  -6   5  192.38    7.30
   4  -6   5  192.08    8.80
   4   6  -5  192.68    8.20
   4  -6   5  179.78    6.40
   4   6  -5  204.68    9.50
   4   6  -5  196.78    9.20
   4   6  -5  198.38   10.60
   4   6   5  193.88    9.10
   5  -6   5    7.80    1.10
   5   6  -5    8.70    1.90
   5  -6   5    7.50    1.60
   5   6  -5    7.80    1.30
   5   6  -5    8.20    1.40
   5   6  -5    8.50    1.80
   5  -6  -5    7.90    1.60
   5   6   5    9.20    1.60
   5  -6  -5    9.40    1.30
   5   6   5    5.60    1.40
   5   6   5    6.30    1.80
   5  -6  -5   10.10    1.40
   5   6   5    9.00    1.70
   0   7   5  917.31   27.90
   0  -7  -5  931.71   26.70
   0   7   5  985.50   26.30
   1   7  -5  577.84   16.80
  -1   7   5  581.34   16.20
   1  -7   5  564.94   17.80
   1  -7   5  569.74   16.80
   1   7  -5  545.75   18.30
   1   7  -5  552.94   18.00
   1  -7  -5  591.74   16.90
   1   7   5  552.34   18.20
   1   7   5  578.54   17.40
   1   7   5  535.65   18.00
  -1   7  -5  546.95   15.50
   2   7  -5   13.70    2.50
   2   7  -5   11.50    2.70
  -2   7   5   11.80    1.50
   2   7  -5   17.70    3.50
   2   7  -5   17.40    2.30
   2  -7   5   12.40    1.40
   2  -7   5   15.20    2.50
   2  -7   5   11.90    1.80
   2   7  -5   11.90    2.90
   2   7  -5   14.30    2.30
   2  -7  -5   12.60    1.70
   2   7   5   15.60    2.70
   2   7   5   14.30    3.00
  -2   7  -5   12.00    1.20
   2   7   5   11.30    2.10
   2  -7  -5   13.30    1.80
   2  -7  -5   13.10    2.30
   2   7   5   13.20    2.80
   2  -7  -5   10.10    1.60
   2   7   5   13.90    2.60
   2   7   5    9.50    2.50
   3   7  -5   38.50    4.40
   3   7  -5   38.90    3.70
   3   7  -5   42.60    3.70
  -3   7   5   43.00    2.80
   3  -7   5   44.40    3.40
   3   7  -5   43.10    4.70
   3   7  -5   41.80    3.30
   3   7  -5   36.20    5.10
   3  -7   5   39.80    3.00
   3   7  -5   43.40    5.30
   3   7   5   39.70    3.80
   3   7   5   36.20    4.50
   3   7   5   41.00    4.30
  -3   7  -5   45.70    3.20
   3  -7  -5   39.90    3.00
   3   7   5   40.20    4.50
   3   7   5   45.70    5.00
   3  -7  -5   45.00    3.90
   3  -7  -5   43.30    3.10
   3   7   5   47.70    4.60
   4  -7   5  252.47    9.90
   4  -7   5  243.48    8.70
  -4   7   5  242.88    8.20
   4   7  -5  253.27   11.40
   4   7  -5  247.28   10.30
  -4   7   5  243.68    8.70
   4   7  -5  249.38    9.10
   4   7  -5  244.48   10.20
   4   7  -5  258.97   11.10
   4  -7  -5  247.28    8.90
   4  -7  -5  248.78    9.90
   4  -7  -5  249.48    9.10
   4   7   5  252.37   11.30
   4   7   5  255.97   10.00
   4   7   5  242.58   10.60
   4   7   5  241.88   10.40
   4   7   5  237.58   11.30
   5   7  -5   59.89    3.70
   5   7  -5   58.29    2.70
   5  -7   5   62.49    3.30
   5   7  -5   60.59    3.70
   5   7   5   61.99    3.20
   5  -7  -5   58.59    3.30
   5   7   5   57.49    3.80
   5   7   5   62.19    3.40
   5  -7  -5   58.19    2.90
   5   7   5   62.09    3.30
   0   8  -5  138.39    5.40
   0  -8   5  132.59    7.00
   0   8   5  141.99    6.20
   0  -8  -5  143.39    6.20
   0   8   5  141.79    5.60
   1  -8   5   11.20    1.80
   1  -8   5   10.20    1.60
   1  -8   5   10.60    2.00
   1   8  -5   12.10    2.20
  -1   8   5   11.00    1.50
   1   8  -5   12.40    1.90
   1   8   5   11.40    2.60
   1   8   5   13.10    2.20
   1  -8  -5   10.80    2.10
   1  -8  -5   11.40    1.80
   1   8   5    9.50    2.20
   1   8   5   11.70    2.30
   1  -8  -5   11.90    2.00
   1   8   5   15.60    2.80
   2  -8   5  294.67   10.20
   2   8  -5  282.37   12.80
   2   8  -5  306.87   11.20
   2   8  -5  280.27   12.10
   2  -8   5  319.47   12.50
  -2   8   5  300.87    9.70
   2   8  -5  264.67   11.90
   2  -8   5  290.97   10.10
   2   8   5  317.87   13.20
   2   8   5  295.07   12.10
   2   8   5  317.37   12.40
   2   8   5  291.17   11.80
   2   8   5  291.87   11.80
   2  -8  -5  291.57   10.40
   2   8   5  295.47   11.10
   2  -8  -5  298.67   10.20
   2  -8  -5  295.07   11.00
   3   8  -5  176.08    8.60
   3   8  -5  162.88    9.50
   3  -8   5  170.08    6.60
   3  -8   5  160.08    6.50
  -3   8   5  161.28    6.40
   3   8  -5  185.18    8.20
   3   8  -5  160.38    8.80
   3   8  -5  158.88    6.90
   3  -8   5  151.48    7.60
   3   8   5  169.18    7.90
   3  -8  -5  169.78    7.00
   3   8   5  156.88    8.50
   3  -8  -5  160.48    6.70
   3  -8  -5  160.88    7.60
   3   8   5  166.28    8.70
   3   8   5  158.38    8.50
   3  -8  -5  157.38    6.70
   3   8   5  165.58    9.50
   3   8   5  174.08    8.50
   4   8  -5    8.90    1.90
   4   8  -5    5.80    1.50
   4   8  -5    6.60    2.50
   4   8  -5    1.60    3.20
   4  -8   5    7.30    1.30
   4  -8   5   10.20    2.10
   4   8  -5    7.70    2.10
  -4   8   5    8.70    1.50
   4   8   5    8.40    2.20
   4  -8  -5    6.90    1.60
   4   8   5    5.50    1.50
   4   8   5    7.50    2.00
   4  -8  -5    5.60    1.30
   4  -8  -5    7.70    1.40
   4   8   5    7.00    1.90
   4   8   5    6.90    2.30
   5   8  -5   59.09    3.20
   5  -8   5   55.19    3.00
   5  -8   5   53.19    3.50
   5   8   5   56.59    3.80
   5  -8  -5   57.99    2.60
   5   8   5   56.49    2.70
   5   8   5   55.29    3.30
   5  -8  -5   58.29    3.00
   0  -9   5 1078.09   32.30
   0  -9  -5 1084.69   32.00
   0   9   5 1064.89   30.60
   0   9   5 1094.99   31.40
   1   9  -5   86.99    5.40
  -1   9   5   86.19    4.00
   1  -9   5   79.89    5.20
   1  -9   5   80.29    4.70
   1   9  -5   80.99    4.60
   1   9   5   61.69    5.90
   1  -9  -5   64.39    4.90
   1   9   5   82.99    5.40
   1   9   5   78.39    4.80
   1   9   5   74.39    5.10
   1  -9  -5   84.09    4.80
   1  -9  -5   86.99    4.50
   1   9   5   79.09    6.50
   2  -9   5  248.68   10.10
  -2   9   5  237.78    8.50
   2   9  -5  229.58   11.30
   2   9  -5  255.37   11.10
   2  -9   5  239.38    8.90
   2   9   5  240.98   11.50
   2   9   5  248.88   11.30
   2   9   5  236.48   10.30
   2  -9  -5  231.98    9.40
   2  -9  -5  238.38    9.30
   2  -9  -5  242.58    8.90
   2   9   5  243.18   10.70
   2   9   5  229.18   10.40
   2   9   5  255.57    9.60
   3  -9   5  371.36   13.30
   3   9  -5  372.46   13.80
   3   9  -5  369.26   13.80
  -3   9   5  416.36   13.30
   3   9  -5  399.16   18.20
   3   9   5  365.76   15.20
   3   9   5  381.96   16.70
   3   9   5  356.06   17.70
   3  -9  -5  353.46   15.20
   4   9  -5   17.90    2.90
   4  -9   5   17.50    2.40
   4  -9   5   20.20    2.70
   4   9  -5   23.60    3.10
   4   9  -5   18.20    2.40
   4   9   5   15.20    2.00
   4   9   5   18.70    2.80
   4  -9  -5   19.00    1.90
   4   9   5   14.70    2.40
   4  -9  -5   20.20    2.20
   5  -9   5   82.49    3.80
   5   9  -5   84.59    3.60
   5  -9  -5   91.39    3.60
   5   9   5   93.09    3.90
   5  -9  -5   88.69    3.30
  -5  -9   5   87.09    3.20
   0  10   5   46.70    3.40
   0 -10   5   50.49    4.60
   0  10   5   44.30    3.80
   1 -10   5  204.08    9.20
  -1  10   5  207.58    8.40
  -1  10   5  203.28    7.80
   1  10  -5  203.38    9.30
   1  10   5  218.88    9.20
   1  10   5  200.08    9.40
   1 -10  -5  196.98    8.60
   1 -10  -5  204.38    8.20
   1  10   5  213.28    9.20
   1 -10  -5  217.18    9.20
   2  10  -5  590.94   21.10
   2  10  -5  618.84   20.90
  -2  10   5  580.34   18.00
   2 -10   5  587.64   18.50
   2 -10   5  604.94   19.30
   2 -10   5  612.34   20.00
   2  10   5  608.74   19.70
   2 -10  -5  624.14   19.30
   2  10   5  613.74   18.50
   2  10   5  614.94   20.70
   2  10   5  602.84   21.20
   2 -10  -5  564.84   19.10
   2 -10  -5  606.14   18.60
   2  10   5  577.04   20.30
   3 -10   5  234.68    8.60
   3  10  -5  240.68    9.70
   3  10  -5  241.78   10.80
   3  10  -5  246.88   10.80
   3 -10   5  236.18    9.80
  -3  10   5  243.68    8.50
   3  10   5  240.48    8.80
   3  10   5  234.18    9.60
   3  10   5  218.98   10.60
   3  10   5  231.58   10.20
   3  10   5  232.48   10.90
   3 -10  -5  242.88    8.80
   3 -10  -5  239.48    9.30
   4 -10   5  181.18    6.30
   4 -10   5  179.48    7.30
   4  10  -5  182.58    7.70
   4  10   5  175.28    7.10
   4  10   5  174.78    6.50
   4  10   5  187.28    8.00
   4 -10  -5  184.78    6.60
   4  10   5  183.08    6.40
   4 -10  -5  175.98    6.90
   0  11  -5  131.49    6.80
   0  11   5  134.99    6.60
   0 -11   5  126.49    7.30
   0  11   5  129.59    6.80
   1 -11   5    8.10    2.10
  -1  11   5   17.00    2.30
   1  11  -5   12.90    2.70
  -1  11   5   12.90    2.20
   1  11   5   13.90    2.90
   1  11   5   14.00    2.70
   1  11   5   10.20    2.30
   1 -11  -5   18.00    2.60
   2  11  -5    5.70    2.20
  -2  11   5    8.80    1.50
  -2  11   5   12.20    2.00
   2  11  -5    9.10    2.50
   2 -11   5    8.30    2.10
   2 -11  -5    9.30    2.00
   2  11   5   10.10    2.70
  -2 -11   5    7.30    1.90
   2  11   5    7.50    2.30
   2  11   5   14.50    2.90
   2 -11  -5    7.50    1.60
   3 -11   5   44.00    3.60
   3  11  -5   38.90    3.70
  -3  11   5   35.50    2.70
   3  11  -5   38.70    4.20
   3  11   5   37.50    3.40
   3 -11  -5   35.10    3.00
   3  11   5   39.80    4.60
   3 -11  -5   38.60    2.70
  -3 -11   5   37.40    2.50
   3  11   5   39.50    3.90
   3  11   5   29.90    2.70
   3  11   5   38.50    3.70
   4  11  -5    7.70    1.50
  -4  11   5    9.70    1.20
   4 -11   5   10.10    1.60
  -4 -11   5    9.20    1.10
   4  11   5   10.90    1.70
   4 -11  -5    9.70    1.20
   4  11   5   11.00    1.70
   0  12   5   52.49    4.20
   0  12   5   60.59    4.60
   0  12   5   54.89    4.10
   0  12  -5   54.79    4.40
  -1  12   5  105.59    5.50
   1  12  -5  108.79    6.30
   1 -12   5  108.59    6.40
  -1  12   5  102.69    5.60
   1  12   5   98.19    6.00
   1  12   5   93.29    6.20
   1  12   5   97.59    6.00
   1 -12  -5  104.19    5.80
   2  12  -5   79.79    5.40
  -2  12   5   81.79    4.50
  -2  12   5   78.59    5.30
   2 -12   5   80.89    5.10
   2  12  -5   83.19    5.80
   2  12   5   89.99    5.80
   2  12   5   82.39    6.10
   2 -12  -5   90.09    5.00
   2  12   5   86.69    5.50
  -3  12   5  142.69    5.60
   3 -12   5  142.39    6.40
   3  12  -5  147.49    6.80
   3  12   5  130.39    6.60
   3 -12  -5  141.69    5.80
   3  12   5  139.69    6.30
   0  13   5  355.66   12.70
   0  13   5  359.66   17.60
   0  13  -5  357.46   12.90
   0  13   5  353.56   13.00
   1  13  -5  440.16   15.10
  -1  13   5  434.96   14.40
   1  13  -5  414.26   15.10
   1 -13   5  425.66   15.10
  -1  13   5  398.76   14.60
  -1  13  -5  438.56   14.30
   1  13   5  439.36   15.20
   1  13   5  400.86   15.10
   1  13   5  431.86   14.80
   2  13  -5  144.99    6.70
  -2  13   5  151.78    6.20
   2  13   5  130.39    6.80
   2  13   5  151.68    6.80
   3 -13   5   33.20    2.40
   3  13  -5   29.40    2.50
  -3  13  -5   26.80    2.00
   3  13   5   29.40    2.50
   3  13   5   33.20    2.50
   0  14   5    7.60    1.70
   0  14  -5    8.50    1.90
   0  14   5    9.40    1.90
   1  14  -5   19.20    2.80
   1  14  -5   16.70    2.30
  -1  14   5   19.30    2.30
  -1  14   5   20.20    2.50
  -1  14  -5   22.20    2.30
   1  14   5   16.90    2.40
   1  14   5   18.30    2.60
   2  14  -5   15.80    2.10
  -2  14   5   15.80    2.00
  -2  14   5   14.00    1.70
   2  14   5   14.20    2.20
  -2  14  -5   19.00    1.80
   0  15  -5   13.50    2.00
   0  15   5   18.00    2.10
   0  15  -5   13.80    1.80
  -1  15   5   65.59    3.50
  -1  15  -5   63.59    3.30
   1  15   5   66.19    3.50
   0   0  -6   12.50    1.30
   0   0   6   10.70    0.60
   1   0   6    2.10    0.60
   1   0   6    1.50    0.30
   1   0  -6    1.50    0.50
   2   0   6  600.84   16.10
   2   0  -6  618.24   17.60
   2   0  -6  620.14   17.60
   2   0   6  605.74   17.90
   3   0  -6  655.93   20.10
   3   0   6  641.94   21.30
   3   0   6  735.93   23.60
   3   0   6  656.53   17.80
   3   0  -6  643.74   19.40
   3   0  -6  656.13   19.80
   3   0   6  658.63   18.20
   3   0  -6  671.33   22.40
   3   0   6  655.23   20.40
   4   0   6   82.99    5.70
   4   0  -6   79.99    5.30
   4   0  -6   90.59    5.60
   4   0  -6   86.79    6.40
   4   0   6   82.99    5.00
   4   0  -6   81.19    4.80
   4   0   6   83.59    5.20
   4   0   6   73.79    5.50
   4   0  -6   80.59    5.00
   4   0   6   82.19    5.70
   5   0  -6   37.90    4.10
   5   0   6   39.60    3.30
   5   0  -6   40.40    3.00
   5   0   6   42.10    2.80
   5   0  -6   37.80    2.80
   5   0   6   38.20    3.10
   5   0  -6   38.40    3.00
   5   0   6   43.00    3.50
   6   0  -6    5.10    1.50
   6   0  -6    5.30    0.80
   6   0  -6    6.20    0.80
   0   1   6 2890.01   76.39
   0  -1  -6 3012.30   76.69
   0   1  -6 2990.10   76.59
   1   1  -6  456.95   13.30
   1  -1   6  450.35   12.30
   1  -1   6  452.65   12.90
   1   1  -6  470.25   12.90
   1  -1  -6  488.05   13.20
   1   1   6  461.05   12.60
   1   1   6  470.55   13.20
   2  -1   6    3.90    1.00
   2   1  -6    3.90    1.00
   2   1  -6    4.50    1.00
   2   1   6    4.40    0.70
   2  -1  -6    4.20    0.90
   2  -1  -6    4.90    1.00
   2   1   6    4.20    0.60
   2   1   6    3.50    1.10
   3   1  -6  455.85   17.10
   3   1  -6  451.95   14.80
   3  -1   6  434.46   15.30
   3  -1   6  470.15   14.80
   3  -1   6  448.26   15.70
   3  -1   6  429.36   15.60
   3   1  -6  391.26   16.10
   3   1  -6  456.35   14.70
   3  -1  -6  463.35   14.40
   3  -1  -6  463.65   14.60
   3   1   6  455.95   13.10
   3  -1  -6  484.85   14.30
   3   1   6  458.95   13.60
   3  -1  -6  452.25   16.30
   3  -1  -6  462.15   16.90
   3  -1  -6  465.95   15.10
   3   1   6  488.65   15.50
   4  -1   6  142.49    7.50
   4   1  -6  163.18    9.20
   4   1  -6  156.88    7.90
   4  -1   6  147.79    6.80
   4  -1   6  160.48    7.20
   4   1  -6  159.38    7.70
   4  -1   6  161.38    7.30
   4   1  -6  165.98    7.30
   4   1  -6  167.78    7.30
   4  -1   6  150.28    7.70
   4  -1   6  154.68    7.60
   4   1  -6  156.38    7.20
   4  -1  -6  157.08    6.80
   4  -1  -6  150.68    7.40
   4  -1  -6  165.08    7.00
   4   1   6  150.08    7.70
   4  -1  -6  152.68    8.60
   4   1   6  160.98    7.80
   4   1   6  153.88    8.20
   4   1   6  154.88    6.00
   4   1   6  152.88    7.30
   4   1   6  163.88    8.20
   5   1  -6   42.30    3.10
   5   1  -6   42.20    3.30
   5  -1   6   43.20    3.30
   5   1  -6   40.20    3.00
   5  -1   6   43.20    2.80
   5  -1   6   41.90    3.20
   5   1  -6   37.00    4.10
   5  -1  -6   44.80    3.00
   5  -1  -6   42.20    3.00
   5   1   6   41.90    2.90
   5  -1  -6   43.70    3.10
   5   1   6   49.40    3.70
   5   1   6   47.20    6.10
   5   1   6   42.10    3.50
   5   1   6   46.50    3.50
   5  -1  -6   44.00    4.00
   6   1  -6   96.79    3.40
   6   1  -6   84.69    4.20
   6   1  -6   92.29    3.40
   6  -1  -6   91.29    3.40
   6  -1  -6   83.69    3.60
   6  -1  -6   95.69    3.40
   0   2   6 1264.57   32.40
   0   2  -6 1224.48   33.10
   0  -2  -6 1223.48   32.60
   1  -2   6   23.60    1.20
  -1   2   6   21.90    1.80
   1  -2   6   23.80    1.20
   1  -2   6   24.00    1.20
   1   2  -6   26.10    1.80
  -1   2   6   23.90    1.30
   1   2  -6   23.30    1.40
   1   2   6   22.30    1.60
   1   2   6   25.90    1.70
   1  -2  -6   23.90    1.50
   2   2  -6  236.78    8.30
   2   2  -6  235.58    8.10
   2  -2   6  232.28    7.70
   2   2   6  235.48    7.20
   2   2   6  242.08    8.50
   2   2   6  231.98    7.60
   2  -2  -6  243.38    7.80
   3  -2   6  131.59    6.80
   3   2  -6  152.58    9.10
   3   2  -6  152.38    7.50
   3   2  -6  149.19    6.60
   3   2  -6  134.79    6.50
   3   2  -6  150.18    6.50
   3   2  -6  151.08    8.50
   3   2  -6  143.89    6.20
   3  -2   6  137.39    6.20
   3  -2   6  131.29    7.40
   3  -2   6  140.39    7.10
   3  -2   6  147.29    6.20
   3  -2  -6  146.09    5.90
   3   2   6  141.49    6.80
   3  -2  -6  148.09    6.50
   3   2   6  149.69    7.60
   3  -2  -6  148.99    8.10
   3   2   6  143.39    7.90
   3   2   6  154.28    5.80
   3   2   6  141.49    7.60
   3   2   6  150.08    7.40
   3  -2  -6  141.49    6.60
   3  -2  -6  133.79    6.00
   4  -2   6   16.10    2.40
   4  -2   6   10.50    1.70
   4   2  -6   13.10    2.70
   4  -2   6   14.30    2.50
   4   2  -6   16.00    2.60
   4  -2   6    7.90    2.50
   4  -2   6   14.90    2.70
   4   2  -6    9.60    2.90
   4  -2   6   14.40    2.30
   4   2  -6    9.90    1.80
   4   2  -6   11.90    2.10
   4   2  -6   12.60    2.00
   4  -2  -6   16.30    2.60
   4  -2  -6   16.70    2.50
   4  -2  -6   15.00    2.20
   4   2   6   16.60    2.60
   4   2   6   13.60    2.80
   4  -2  -6   14.10    3.00
   4   2   6   11.30    2.50
   4   2   6   14.10    2.50
   4   2   6   11.80    2.30
   4  -2  -6   13.70    1.90
   4   2   6   15.10    2.00
   5   2  -6  275.57   10.10
  -5   2   6  255.17    9.20
   5  -2   6  257.07    8.60
   5   2  -6  254.07    9.50
   5  -2   6  264.07    9.10
   5   2  -6  261.57   10.90
   5  -2   6  247.98    8.90
   5   2  -6  257.97    9.20
   5  -2   6  246.68    9.00
   5   2   6  255.67    9.60
   5  -2  -6  253.27   10.50
   5   2   6  224.38   12.10
   5  -2  -6  253.97    8.80
   5   2   6  253.87    9.00
   5  -2  -6  260.97    9.30
   5  -2  -6  254.77    9.20
   5   2   6  266.07   10.20
   5   2   6  256.17   10.20
   6   2  -6    5.00    0.70
   6   2  -6    5.90    0.80
   6  -2  -6    5.70    0.80
   6  -2  -6    5.90    0.80
   6  -2  -6    6.70    1.00
   0   3   6 1012.50   26.50
   0  -3  -6  985.20   26.70
  -1   3   6  514.05   15.50
   1   3  -6  533.65   15.40
   1  -3   6  511.05   14.70
   1  -3   6  530.15   14.40
  -1   3   6  534.25   14.50
   1   3  -6  509.25   14.60
   1   3   6  552.04   15.20
   1  -3  -6  519.05   14.80
   1   3   6  528.15   15.40
   2  -3   6  573.04   16.10
   2   3  -6  572.44   16.90
   2  -3   6  566.04   15.40
   2   3  -6  592.34   17.30
   2  -3   6  578.94   15.10
   2   3   6  556.14   16.70
   2   3   6  564.44   17.50
   2  -3  -6  574.34   16.40
   2   3   6  549.65   16.30
   3   3  -6   34.50    2.90
   3   3  -6   35.80    3.10
   3  -3   6   30.10    2.40
   3   3  -6   27.10    3.80
   3   3  -6   35.70    4.00
   3  -3   6   28.20    3.30
   3   3  -6   35.00    3.70
   3   3  -6   29.40    4.10
   3  -3   6   28.70    3.30
   3   3  -6   34.40    3.00
   3   3   6   31.00    2.60
   3  -3  -6   31.10    2.30
   3  -3  -6   34.60    2.90
   3   3   6   33.20    4.20
   3   3   6   31.40    3.20
   3   3   6   28.10    3.60
   3  -3  -6   31.70    2.90
   3  -3  -6   25.90    3.50
   3   3   6   38.50    4.20
   3  -3  -6   29.60    2.70
   4  -3   6   64.09    4.40
   4   3  -6   74.69    5.40
   4  -3   6   55.69    4.70
   4  -3   6   65.09    4.70
   4   3  -6   67.09    4.50
   4  -3   6   67.99    4.10
   4   3  -6   75.39    4.80
   4   3  -6   75.39    5.20
   4   3  -6   61.89    4.60
   4   3  -6   70.79    6.20
   4  -3  -6   65.69    3.90
   4   3   6   67.59    5.30
   4   3   6   79.99    5.70
   4   3   6   64.09    5.50
   4  -3  -6   75.69    4.20
   4  -3  -6   71.39    5.60
   4   3   6   71.69    4.30
   4  -3  -6   72.69    4.50
   4  -3  -6   70.99    4.30
   4   3   6   67.39    5.10
   4   3   6   69.19    5.10
   5   3  -6    0.10    0.80
   5   3  -6    1.00    0.80
  -5   3   6   -1.30    1.10
   5   3  -6    0.10    0.90
   5   3  -6    2.60    1.50
   5  -3   6   -2.50    1.60
   5  -3   6   -1.30    1.20
   5  -3   6   -2.70    1.60
   5  -3  -6    0.40    0.70
   5   3   6    0.60    1.20
   5   3   6   -0.70    1.90
   5  -3  -6   -1.70    1.00
   5   3   6    1.00    1.20
   5   3   6    0.00    1.10
   5  -3  -6    0.80    0.80
   0   4   6  991.50   28.10
   0  -4  -6 1023.60   27.20
  -1   4   6  979.50   25.30
   1  -4   6  982.80   25.30
  -1   4   6  879.11   26.40
   1   4  -6  944.61   25.50
   1  -4   6  921.21   25.90
   1   4  -6  970.80   26.40
   1   4   6  966.20   26.10
   1   4   6  954.50   26.40
  -1   4  -6  842.22   24.40
   1  -4  -6  957.80   25.60
   2  -4   6   42.50    2.40
  -2   4   6   45.80    2.50
   2   4  -6   50.49    3.00
   2   4  -6   49.30    3.30
   2  -4   6   46.80    1.90
   2  -4  -6   45.10    2.60
   2   4   6   50.19    3.10
   3   4  -6   51.09    3.40
   3  -4   6   47.90    1.90
   3  -4   6   45.70    2.40
   3  -4   6   45.90    3.80
   3   4  -6   41.90    3.70
   3   4  -6   48.50    3.60
   3   4  -6   38.80    3.60
   3   4  -6   47.20    4.50
   3   4  -6   45.90    4.50
   3   4  -6   44.80    5.30
   3  -4   6   43.00    3.10
   3   4   6   50.19    5.20
   3  -4  -6   48.30    3.40
   3  -4  -6   45.70    4.50
   3   4   6   48.40    3.50
   3  -4  -6   46.90    2.90
   3   4   6   42.70    4.60
   3   4   6   52.49    5.00
   3  -4  -6   46.90    3.20
   3   4   6   49.10    4.10
   3   4   6   41.90    4.10
   3  -4  -6   50.49    3.20
   4   4  -6  131.29    6.40
   4  -4   6  122.59    6.30
   4  -4   6  116.99    5.70
   4   4  -6  123.59    6.40
   4   4  -6  132.09    7.00
   4   4  -6  131.59    7.10
   4  -4   6  131.59    5.60
   4   4  -6  137.99    7.50
  -4   4   6  133.69    5.90
   4   4  -6  128.89    8.30
   4  -4  -6  122.69    6.00
   4  -4  -6  135.39    6.10
   4  -4  -6  124.79    5.70
   4  -4  -6  126.39    5.60
   4   4   6  141.19    7.10
   4   4   6  125.59    7.50
   4   4   6  125.59    7.40
   4   4   6  128.69    6.50
   4   4   6  130.19    7.00
   4   4   6  134.99    8.10
   4  -4  -6  131.29    7.40
   5   4  -6  258.57   11.50
   5   4  -6  258.57    9.00
  -5   4   6  243.98    9.40
   5  -4   6  256.17    8.30
   5  -4   6  246.68    8.10
   5   4  -6  258.47    9.90
   5   4  -6  254.07    9.30
   5  -4   6  250.07    8.90
   5   4   6  276.07   10.60
   5   4   6  252.47    8.90
   5  -4  -6  252.57    8.80
   5   4   6  261.17   10.20
   5  -4  -6  259.67    8.80
   5  -4  -6  248.88    9.80
   5   4   6  263.67    9.70
   0   5   6  231.38    8.40
   0  -5  -6  231.98    7.50
   0   5   6  232.38    7.30
  -1   5   6  585.64   19.30
   1  -5   6  687.53   18.30
  -1   5   6  661.83   18.00
   1   5  -6  672.73   18.30
   1   5  -6  656.93   19.30
   1  -5  -6  685.23   18.40
  -1   5  -6  584.04   17.30
   1   5   6  606.64   18.70
   1   5   6  690.23   19.60
  -2   5   6  953.80   25.30
   2   5  -6  912.71   27.00
   2   5  -6  894.01   28.50
   2  -5   6  900.31   25.70
   2  -5   6  918.51   24.70
   2   5  -6  926.71   26.20
   2   5  -6  865.01   26.00
   2   5   6  939.81   26.80
   2   5   6  942.31   27.90
  -2   5  -6  902.21   24.50
   2   5   6  875.11   27.50
   2   5   6  893.81   28.10
   2  -5  -6  936.21   25.90
   2  -5  -6  930.61   25.50
   3   5  -6  148.99    6.60
  -3   5   6  158.18    6.10
   3  -5   6  144.29    6.00
   3   5  -6  140.29    7.70
   3   5  -6  144.19    6.70
   3   5  -6  151.08    7.00
   3   5  -6  153.08    9.10
   3   5  -6  149.79    8.00
   3  -5   6  143.19    6.00
   3  -5   6  152.28    5.00
   3   5  -6  150.28    7.40
   3  -5   6  142.39    6.90
   3  -5   6  161.08    8.40
   3  -5  -6  146.79    6.30
   3   5   6  146.59    8.00
   3   5   6  144.69    8.00
   3   5   6  154.88    7.10
   3   5   6  153.08    7.60
   3  -5  -6  152.38    6.10
  -3   5  -6  150.98    5.50
   3   5   6  149.69    8.50
   3   5   6  158.78    8.00
   3  -5  -6  151.58    6.40
   3  -5  -6  149.59    7.80
   4   5  -6  440.76   16.10
   4  -5   6  442.86   13.90
  -4   5   6  460.35   14.30
   4   5  -6  445.66   14.90
   4  -5   6  446.56   15.00
   4   5  -6  442.06   17.60
   4  -5   6  434.76   14.40
   4   5  -6  433.86   15.30
   4   5  -6  433.26   15.60
   4   5  -6  447.66   16.40
   4   5   6  437.36   16.70
   4  -5  -6  438.96   14.20
  -4   5  -6  435.06   13.60
   4   5   6  431.16   16.50
   4   5   6  464.05   15.90
   4  -5  -6  444.36   14.50
   4   5   6  434.36   15.50
   4  -5  -6  465.15   16.20
   4  -5  -6  458.55   14.50
   4   5   6  438.06   15.80
   4   5   6  454.25   17.40
   5  -5   6   92.99    4.50
   5   5  -6   89.69    4.40
   5  -5   6   87.39    3.80
   5   5  -6   93.79    5.40
   5   5  -6   92.09    5.00
   5   5  -6   88.89    4.40
   5   5   6   94.29    6.30
   5  -5  -6   94.49    4.50
   5   5   6  100.39    5.40
   5  -5  -6   92.69    4.90
   5   5   6   83.39    4.20
   5   5   6   85.29    4.90
   5  -5  -6   90.89    4.20
   0   6   6  240.48    9.00
   0  -6  -6  243.08    8.00
   0   6   6  225.68    8.00
   1  -6   6  419.76   12.70
  -1   6   6  425.56   12.20
   1   6  -6  417.76   12.50
   1   6  -6  391.96   13.60
   1   6   6  423.86   14.00
   1   6   6  424.16   13.30
   1  -6  -6  422.06   12.80
   2   6  -6   29.60    2.70
  -2   6   6   29.50    2.10
   2   6  -6   29.40    3.30
   2   6  -6   41.70    4.00
   2  -6   6   24.20    2.40
   2  -6   6   29.60    1.90
   2   6  -6   32.10    4.40
   2   6  -6   25.80    2.70
   2  -6   6   27.50    3.00
   2   6   6   28.00    3.50
  -2   6  -6   28.50    1.60
   2   6   6   32.50    4.20
   2  -6  -6   29.10    2.50
   2  -6  -6   30.40    2.40
   2  -6  -6   32.30    2.50
   2   6   6   29.20    3.80
   3  -6   6  371.76   13.20
   3   6  -6  384.86   14.90
   3   6  -6  391.76   14.60
  -3   6   6  383.06   12.20
   3   6  -6  379.16   14.70
   3   6  -6  393.76   12.90
   3   6  -6  398.26   13.60
   3  -6   6  383.26   11.50
   3   6  -6  409.66   17.00
   3   6  -6  345.37   15.50
   3  -6  -6  380.76   12.40
   3  -6  -6  380.76   14.00
   3   6   6  386.66   14.10
   3   6   6  378.16   14.00
   3   6   6  368.36   15.40
   3   6   6  372.16   14.70
  -3   6  -6  368.26   11.40
   3  -6  -6  395.26   12.50
   3  -6  -6  372.76   12.60
   3   6   6  373.26   14.70
   4   6  -6   65.09    4.70
   4   6  -6   54.09    6.30
   4   6  -6   72.69    5.00
   4  -6   6   72.19    4.80
   4   6  -6   73.69    6.20
   4   6  -6   70.29    4.20
   4  -6   6   68.59    3.80
  -4   6   6   69.09    3.80
   4   6  -6   74.79    5.50
   4   6   6   64.29    5.20
   4   6   6   65.19    5.60
   4   6   6   71.79    4.80
   4  -6  -6   68.49    3.90
   4  -6  -6   68.99    4.70
   4  -6  -6   75.19    4.10
   4   6   6   76.79    5.20
   4   6   6   64.69    5.20
   4  -6  -6   67.29    4.10
   4   6   6   64.39    5.50
   5  -6   6   13.80    1.60
   5   6  -6   16.40    2.30
   5   6  -6   14.50    1.80
   5   6  -6   16.50    1.60
   5  -6   6   12.20    1.80
   5   6  -6   11.00    1.90
   5  -6  -6   11.10    1.70
   5   6   6   12.10    2.20
   5  -6  -6   14.90    1.50
   5   6   6   14.60    1.80
   5  -6  -6   15.50    1.50
   5   6   6   11.80    1.80
   0   7   6 1146.69   31.20
   0  -7  -6 1112.59   31.70
   0   7   6 1149.29   33.10
   0  -7   6 1161.18   33.60
   0   7   6 1118.09   32.10
   1   7  -6   80.19    3.80
   1   7  -6   70.59    4.80
   1  -7   6   78.89    4.00
  -1   7   6   78.59    3.50
   1   7   6   82.99    4.40
   1   7   6   79.19    4.90
   1  -7  -6   75.29    4.00
   1  -7  -6   77.39    3.90
  -2   7   6  200.98    7.00
   2   7  -6  199.98    9.20
   2   7  -6  204.08    7.90
   2  -7   6  188.38    8.20
   2  -7   6  184.08    7.10
   2   7  -6  189.38   10.00
   2   7  -6  192.68    9.10
   2  -7   6  192.68    7.10
   2   7   6  190.08    9.50
   2   7   6  188.08    8.60
   2  -7  -6  207.18    7.60
   2  -7  -6  198.98    8.20
   2   7   6  191.18    9.10
   2   7   6  196.48    8.90
   2  -7  -6  192.68    7.30
   2  -7  -6  202.28    7.50
   2   7   6  178.18    8.40
   2   7   6  209.38    9.20
   3   7  -6  255.27   11.70
  -3   7   6  264.07    9.10
  -3   7   6  251.67    8.70
   3   7  -6  260.37   10.40
   3   7  -6  248.88   10.90
   3   7  -6  274.87    9.70
   3  -7   6  263.57   10.30
   3  -7   6  256.77    8.70
   3  -7   6  263.87    9.10
   3   7  -6  266.47   11.50
   3   7  -6  247.08   12.40
   3   7   6  268.97   11.50
   3  -7  -6  264.07    9.30
   3  -7  -6  265.77   10.50
   3   7   6  246.48   12.00
   3   7   6  266.37   11.30
   3  -7  -6  259.07    9.40
   3  -7  -6  256.77    9.50
   3   7   6  248.48   11.20
   3   7   6  260.37   10.70
   3   7   6  259.47   11.60
  -4   7   6   54.29    3.30
  -4   7   6   61.69    3.40
   4   7  -6   59.09    4.80
   4  -7   6   64.09    4.30
   4  -7   6   56.39    3.30
   4   7  -6   64.39    5.60
   4   7  -6   65.79    4.90
   4   7  -6   55.69    3.50
   4   7  -6   59.39    4.40
   4   7   6   59.99    4.80
   4   7   6   53.69    4.50
   4  -7  -6   66.99    4.40
   4   7   6   62.79    4.20
   4  -7  -6   67.49    3.80
   4   7   6   59.29    5.30
   4  -7  -6   65.69    3.60
   4   7   6   55.99    5.00
   5  -7   6   19.60    1.80
   5   7  -6   15.30    1.60
   5   7  -6   16.30    1.40
   5   7  -6   19.40    2.70
   5   7  -6   18.00    2.00
   5  -7  -6   14.70    1.60
   5  -7  -6   16.80    1.50
   5   7   6   14.40    2.00
   5   7   6   18.50    1.70
   5   7   6   17.50    1.90
   0  -8  -6  226.38    8.90
   0   8   6  243.48    9.00
   0  -8   6  239.78    9.90
   0   8   6  240.08    8.40
  -1   8   6   45.10    2.70
   1  -8   6   40.30    3.80
   1  -8   6   43.30    3.20
   1  -8   6   47.60    3.40
   1   8  -6   48.30    3.20
   1   8  -6   44.50    4.10
   1  -8  -6   52.29    3.20
   1   8   6   50.09    4.40
   1   8   6   45.30    4.10
   1  -8  -6   46.60    3.20
   1   8   6   43.80    4.00
   1  -8  -6   45.60    4.20
   1   8   6   45.60    3.40
   2  -8   6  238.98    9.90
  -2   8   6  245.18    9.50
   2  -8   6  222.98    8.40
   2   8  -6  223.78    9.00
   2  -8   6  235.68    8.60
   2  -8  -6  237.98    9.20
   2   8   6  221.28    9.40
   2   8   6  226.48   10.10
   2   8   6  226.18   10.90
   2   8   6  241.18   10.60
   2   8   6  233.48   10.10
   2  -8  -6  236.78    8.90
   2   8   6  224.98   10.30
   3   8  -6  512.25   17.60
   3   8  -6  519.75   19.70
   3  -8   6  499.45   15.90
  -3   8   6  531.35   15.90
   3   8  -6  490.85   15.80
   3  -8   6  534.75   17.60
   3   8  -6  507.05   17.30
   3   8  -6  528.25   18.90
   3  -8   6  529.55   16.10
   3  -8  -6  528.65   17.30
   3   8   6  526.95   19.60
   3   8   6  520.95   19.00
   3   8   6  541.05   18.60
   3   8   6  536.45   18.50
   3  -8  -6  530.75   16.30
   3  -8  -6  505.35   16.60
   3   8   6  519.35   17.50
   3   8   6  507.85   18.70
   3  -8  -6  532.75   16.40
   4   8  -6   93.49    6.40
   4   8  -6  102.99    6.50
   4   8  -6  104.39    6.20
   4  -8   6   98.99    5.40
   4  -8   6  105.99    4.70
  -4   8   6  119.29    6.20
   4   8   6  105.09    5.70
   4  -8  -6  108.09    5.50
   4   8   6  111.69    7.10
   4  -8  -6  106.79    4.80
   4   8   6  110.59    5.50
   4   8   6  100.39    6.40
   4   8   6  100.39    5.80
   5  -8   6   11.30    1.50
   5   8  -6   10.00    1.60
   5  -8  -6   11.90    1.50
   5   8   6   14.80    1.50
  -5  -8   6    8.00    1.00
   5   8   6   11.30    1.70
   5   8   6   13.80    1.90
   0   9   6  211.98    8.70
   0   9   6  218.28    8.20
   0  -9   6  206.68    9.40
  -1   9   6  115.39    5.00
   1   9  -6  115.29    6.40
   1  -9  -6  113.49    5.30
   1   9   6  124.39    8.40
   1   9   6  117.09    6.20
   1  -9  -6  115.49    5.80
   1   9   6  103.09    6.10
   1  -9  -6   90.99    5.70
   1   9   6   90.69    6.50
  -2   9   6  286.57    9.70
   2  -9   6  299.67   11.40
   2  -9   6  268.37    9.90
   2  -9   6  287.57   10.50
   2   9  -6  280.57   12.70
   2   9  -6  273.27   11.90
   2   9   6  264.37   11.40
   2   9   6  301.87   12.10
   2  -9  -6  274.87   10.40
   2   9   6  276.97   11.80
   2   9   6  290.37   12.60
   2   9   6  276.27   10.70
   2  -9  -6  284.47   10.10
   2  -9  -6  284.17   12.80
   2   9   6  288.57   12.90
   3  -9   6   79.19    5.10
   3   9  -6   78.69    5.70
   3  -9   6   69.49    4.40
  -3   9   6   76.59    3.90
   3  -9   6   81.59    4.30
   3   9  -6   69.09    5.40
   3   9  -6   80.39    6.30
   3   9   6   72.69    4.80
   3   9   6   82.09    5.70
   3   9   6   72.99    5.50
   3   9   6   74.99    5.70
   3  -9  -6   77.49    4.20
   3   9   6   71.09    6.00
   3   9   6   84.19    7.20
   3  -9  -6   74.59    4.80
   3  -9  -6   74.89    4.60
   4  -9   6  198.18    7.90
   4  -9   6  191.58    6.80
   4   9  -6  192.28    8.30
   4   9  -6  192.58    8.40
   4   9  -6  179.68    7.50
   4  -9  -6  191.38    7.00
   4  -9  -6  200.48    8.30
   4   9   6  191.78    8.00
   4   9   6  181.78    7.60
   4   9   6  193.78    8.90
   0  10  -6    0.20    1.40
   0  10   6    1.00    0.90
   0 -10   6    3.00    1.60
   0  10   6    1.60    1.20
   1  10  -6   28.50    3.60
  -1  10   6   23.90    3.00
   1 -10   6   26.00    3.40
  -1  10   6   26.80    2.40
   1  10   6   28.70    3.50
   1  10   6   27.40    3.80
   1  10   6   25.60    3.70
   1 -10  -6   28.50    3.30
   1 -10  -6   30.90    3.70
   1  10   6   27.60    3.40
   2 -10   6    1.50    1.50
   2  10  -6    0.20    1.40
  -2  10   6    1.40    0.80
   2  10  -6   -0.10    1.70
   2  10   6   -0.30    1.80
   2 -10  -6    3.60    1.80
   2  10   6   -0.80    2.10
   2 -10  -6    3.10    1.30
   2  10   6    1.80    1.90
   2 -10  -6    2.10    1.60
   2  10   6    4.00    1.80
   2  10   6    3.50    1.80
  -3  10   6  565.24   17.50
   3 -10   6  562.64   17.60
   3  10  -6  571.84   20.20
   3  10  -6  595.44   20.10
   3 -10   6  603.54   19.20
   3 -10  -6  577.14   18.30
   3  10   6  596.44   19.50
   3 -10  -6  588.14   17.80
   3  10   6  583.24   20.30
   3  10   6  590.74   20.60
   3  10   6  586.54   18.80
   3  10   6  588.04   17.90
   4  10  -6    9.20    2.40
   4 -10   6   10.00    1.60
   4  10  -6   11.90    2.10
   4 -10  -6    8.60    1.50
   4  10   6    8.00    1.20
   4  10   6   10.00    1.90
   4  10   6    8.60    1.60
   4 -10  -6   10.10    1.30
  -4 -10   6    7.30    1.20
   0  11   6    0.40    1.30
   0  11  -6    2.00    1.40
   0  11   6    0.90    1.10
   1 -11   6    5.10    2.00
  -1  11   6    4.80    1.40
   1  11  -6    2.90    1.80
  -1  11   6    4.20    1.20
   1  11   6    1.50    1.60
   1 -11  -6    3.70    3.10
   1  11   6    6.00    2.10
   1  11   6    4.00    1.50
  -2  11   6   43.50    3.20
   2  11  -6   45.00    4.40
   2 -11   6   47.20    4.00
   2  11  -6   43.70    4.70
  -2  11   6   44.60    3.30
   2 -11  -6   36.90    3.60
   2  11   6   44.70    4.30
   2 -11  -6   39.20    3.20
  -2 -11   6   45.90    3.30
   2  11   6   44.20    4.50
   2  11   6   43.50    4.40
   2  11   6   38.60    4.20
   3  11  -6    7.60    2.60
   3 -11   6   11.80    2.10
   3  11  -6   13.30    2.40
  -3  11   6   13.30    1.90
   3  11   6   13.50    2.90
   3 -11  -6   11.80    1.70
  -3 -11   6   11.30    1.50
   3  11   6   13.80    1.70
   3  11   6   12.80    2.40
   4  11  -6   20.50    2.00
   4 -11   6   18.80    2.00
  -4  11   6   23.80    1.70
   4  11   6   21.50    2.20
   4 -11  -6   16.70    1.80
  -4 -11   6   24.10    1.70
   0  12   6  167.98    8.10
   0  12   6  174.68    7.80
   0  12   6  175.28    7.90
   0  12  -6  167.58    7.80
  -1  12   6   19.50    2.40
   1  12  -6   27.20    3.70
   1 -12   6   29.90    3.50
   1  12  -6   23.60    3.50
  -1  12   6   30.10    3.20
   1  12   6   22.90    3.40
  -1  12  -6   33.80    3.10
   1  12   6   25.20    3.20
   1  12   6   24.50    2.90
  -2  12   6  240.38    9.10
   2 -12   6  248.28   10.10
  -2  12   6  229.48    9.00
   2  12  -6  237.68   10.40
   2  12  -6  241.88   10.30
   2 -12  -6  255.47    9.70
   2  12   6  241.58   10.50
   2  12   6  261.67   12.30
   2  12   6  250.17   10.10
   3  12  -6   94.99    5.20
   3 -12   6  100.99    5.10
  -3  12   6  101.29    4.40
   3  12  -6   98.39    5.30
   3 -12  -6  104.69    4.50
   3  12   6   94.09    4.80
   3  12   6   94.29    5.30
   0  13  -6  605.24   19.30
   0  13   6  596.04   20.00
   0  13   6  599.14   19.60
   0  13   6  604.94   19.10
  -1  13   6    9.20    1.90
  -1  13   6    9.40    1.70
   1  13  -6    7.80    1.90
   1  13  -6    6.50    2.10
  -1  13  -6    9.20    1.80
   1  13   6    8.50    3.40
   1  13   6    9.70    2.10
   1  13   6   10.50    2.30
   2  13  -6   17.50    2.60
   2  13  -6   23.60    3.20
   2 -13   6   17.10    2.40
  -2  13   6   20.60    2.40
   2  13   6   21.90    2.60
  -2  13  -6   23.50    2.20
   2  13   6   21.10    2.80
   3 -13   6    8.50    1.50
   3  13   6    6.70    1.30
   0  14   6   26.70    2.60
   0  14   6   25.70    2.80
   0  14  -6   23.80    3.00
  -1  14   6   24.00    2.20
   1  14  -6   18.40    2.70
  -1  14   6   22.70    2.50
   1  14  -6   23.10    2.50
   1  14   6   26.80    2.80
  -1  14  -6   20.60    2.30
   1  14   6   19.60    2.30
  -2  14   6   52.49    2.90
  -2  14   6   54.79    3.00
   2  14  -6   55.49    3.30
  -2  14  -6   59.09    3.00
   2  14   6   51.69    3.10
   2  14   6   52.29    3.30
   0  15   6   12.80    1.70
   0  15   6   16.30    2.10
   0  15  -6   15.00    2.10
   0  15  -6   15.50    1.90
  -1  15   6    3.40    1.10
   1  15  -6    3.80    1.10
  -1  15  -6    2.00    1.20
   1  15   6    4.40    1.40
   1  15   6   -0.10    1.60
   0   0  -7    0.20    0.40
   1   0   7 1333.07   36.00
   1   0   7 1371.36   35.50
   1   0  -7 1364.26   36.20
   2   0   7 1334.47   37.50
   2   0   7 1392.56   35.80
   2   0  -7 1368.66   37.30
   2   0  -7 1395.46   37.10
   3   0  -7  199.58    8.30
   3   0  -7  197.38    7.70
   3   0  -7  211.18    8.00
   3   0  -7  205.08    7.70
   3   0   7  199.18    9.40
   3   0   7  205.08    6.40
   3   0   7  203.18    8.20
   3   0  -7  200.88    9.90
   3   0   7  198.88    6.00
   3   0  -7  207.88    8.80
   3   0   7  190.68    8.70
   4   0   7  768.52   20.20
   4   0  -7  755.72   23.50
   4   0   7  748.93   20.40
   4   0   7  756.62   23.30
   4   0  -7  749.23   25.40
   4   0  -7  738.73   22.60
   4   0   7  757.22   24.00
   4   0   7  743.33   23.50
   4   0   7  722.63   23.90
   4   0   7  733.83   22.30
   4   0  -7  742.83   23.00
   4   0  -7  723.53   22.50
   5   0   7    3.70    1.30
   5   0   7    5.80    1.60
   5   0  -7    2.60    1.60
   5   0  -7    4.10    1.20
   5   0   7    5.50    2.30
   5   0  -7    1.50    0.90
   5   0   7    3.60    1.40
   5   0  -7    1.80    1.00
   6   0  -7  127.89    4.20
   6   0  -7  125.09    4.20
   0  -1  -7  328.37    9.60
   0   1   7  333.37    9.30
   0   1  -7  359.26    9.90
   1   1  -7   38.10    2.10
   1  -1   7   32.10    1.50
   1  -1   7   33.70    1.70
   1  -1  -7   34.00    1.90
   1   1   7   31.50    1.90
   1   1   7   31.80    1.60
   2  -1   7  737.73   18.90
   2   1  -7  732.83   20.50
   2  -1   7  696.73   20.60
   2   1  -7  710.73   20.80
   2   1   7  716.63   19.50
   2   1   7  757.32   20.00
   2  -1  -7  743.83   20.60
   2   1   7  700.93   21.00
   3   1  -7  169.18    9.10
   3   1  -7  168.88    7.00
   3  -1   7  151.58    6.80
   3  -1   7  159.38    8.00
   3   1  -7  161.88    7.90
   3   1  -7  170.98    6.80
   3   1  -7  161.78    7.00
   3   1  -7  167.98    7.50
   3  -1  -7  172.88    9.00
   3  -1  -7  161.08    6.70
   3   1   7  160.38    8.10
   3  -1  -7  173.08    6.70
   3   1   7  162.38    5.40
   3  -1  -7  160.28    7.10
   3   1   7  158.98    7.80
   3   1   7  167.48    7.50
   3  -1  -7  173.48    7.60
   3   1   7  162.68    5.90
   4   1  -7   31.40    3.10
   4  -1   7   28.90    2.90
   4  -1   7   23.10    2.90
   4  -1   7   29.10    3.50
   4  -1   7   23.70    3.20
   4   1  -7   33.30    4.10
   4  -1   7   29.30    3.60
   4   1  -7   30.30    3.00
   4   1  -7   30.40    3.30
   4   1  -7   27.90    4.10
   4  -1   7   29.10    3.50
   4   1  -7   24.70    2.70
   4  -1  -7   25.80    2.70
   4   1   7   28.10    3.20
   4  -1  -7   37.00    4.40
   4   1   7   27.40    3.90
   4   1   7   26.70    3.90
   4  -1  -7   33.80    3.00
   4  -1  -7   30.50    2.80
   4   1   7   26.40    2.20
   4   1   7   29.30    3.60
   4   1   7   26.70    3.50
   4  -1  -7   29.00    3.70
   5  -1   7   86.09    4.60
   5  -1   7   86.49    4.50
   5   1  -7   79.99    4.60
   5  -1   7   83.79    5.50
   5  -1   7   87.19    4.50
   5   1  -7   95.69    5.90
   5   1  -7   89.99    4.40
   5   1  -7   85.49    4.50
   5   1   7   89.39    5.00
   5  -1  -7   83.39    4.30
   5  -1  -7   88.09    4.60
   5   1   7   81.89    4.90
   5  -1  -7   82.79    4.20
   5   1   7   85.19    5.40
   5  -1  -7   86.99    5.50
   5   1   7   91.09    5.70
   5   1   7   92.29    4.90
   6   1  -7   16.70    1.30
   6   1  -7   13.20    1.30
   6  -1  -7   11.30    1.60
   6  -1  -7   12.80    1.10
   6  -1  -7   15.10    1.20
   0   2   7 1068.59   27.70
   0  -2  -7 1032.40   27.90
   1   2  -7  207.38    6.90
   1  -2   7  197.18    5.80
   1  -2   7  210.28    6.30
  -1   2   7  209.18    7.30
   1   2  -7  212.38    6.20
  -1   2   7  208.48    6.20
   1  -2  -7  209.18    6.60
   1   2   7  197.18    6.70
   1   2   7  195.18    6.40
   2  -2   7  270.97    7.40
   2   2  -7  279.77    9.00
   2  -2   7  275.27    8.70
   2   2  -7  276.87    9.40
   2  -2  -7  268.67    8.80
   2   2   7  262.87    8.30
   2   2   7  289.27    8.80
   2   2   7  268.87    9.50
   3  -2   7  455.75   14.60
   3  -2   7  440.76   15.60
   3   2  -7  471.95   14.70
   3  -2   7  449.95   15.10
   3  -2   7  442.06   14.40
   3   2  -7  471.95   15.10
   3   2  -7  477.05   17.60
   3   2  -7  476.65   15.40
   3   2  -7  477.25   16.30
   3  -2   7  455.65   16.30
   3  -2   7  442.46   17.50
   3   2  -7  479.65   15.90
   3   2  -7  465.75   15.20
   3   2   7  485.05   16.80
   3   2   7  467.15   16.10
   3   2   7  478.75   17.00
   3  -2  -7  488.95   15.50
   3   2   7  469.35   14.30
   3  -2  -7  471.15   14.60
   3   2   7  479.05   16.00
   3  -2  -7  487.15   15.20
   3  -2  -7  463.95   14.60
   3  -2  -7  476.15   17.10
   3   2   7  436.36   15.80
   4   2  -7    8.60    1.80
   4  -2   7   10.50    2.20
   4   2  -7    9.20    1.90
   4   2  -7   14.50    2.40
  -4   2   7   16.50    2.20
   4  -2   7    8.40    1.70
   4   2  -7   10.80    2.10
   4  -2   7   13.80    2.50
   4   2  -7    9.70    2.70
   4   2  -7   10.00    2.60
   4  -2   7   11.40    2.20
   4  -2   7    8.90    2.40
   4  -2   7   10.20    2.20
   4  -2  -7   10.10    2.10
   4   2   7   10.60    2.80
   4   2   7   11.00    1.80
   4   2   7    8.40    2.00
   4  -2  -7   11.30    2.00
   4  -2  -7   13.50    3.00
   4   2   7    8.40    2.10
   4   2   7   10.40    2.40
   4   2   7   11.20    2.30
   4  -2  -7   12.50    2.10
   4  -2  -7    8.40    1.70
   5   2  -7  393.36   13.10
   5   2  -7  390.86   14.70
  -5   2   7  393.36   12.90
   5  -2   7  401.26   12.00
   5   2  -7  398.76   12.90
   5  -2   7  388.26   12.40
   5   2  -7  398.16   13.60
   5   2   7  389.36   14.00
   5   2   7  403.86   14.00
   5  -2  -7  420.46   14.50
   5   2   7  391.26   12.30
   5   2   7  383.56   13.40
   5  -2  -7  419.16   13.00
   5  -2  -7  406.66   13.00
   5   2   7  424.46   14.10
   0  -3  -7  370.86   11.00
   0   3   7  387.26   11.90
   0   3   7  395.26   10.90
   1   3  -7  107.59    4.60
   1   3  -7  107.89    3.80
   1  -3   7  108.19    4.20
  -1   3   7  111.89    3.90
  -1   3   7  111.19    4.90
   1   3   7  118.19    4.70
   1  -3  -7  115.39    4.20
   1   3   7  114.39    4.40
   2  -3   7 1716.93   46.20
   2  -3   7 1749.92   46.90
   2   3  -7 1790.92   47.80
   2   3  -7 1844.82   48.50
   2  -3   7 1777.72   46.50
   2   3   7 1769.92   47.90
   2  -3  -7 1825.92   47.50
   2   3   7 1740.23   49.80
   3   3  -7  164.88    9.30
   3  -3   7  154.18    8.40
   3   3  -7  168.18    7.40
   3   3  -7  166.08    7.20
   3  -3   7  169.08    7.60
   3   3  -7  174.18    6.90
   3  -3   7  156.48    7.10
   3   3  -7  158.98    7.70
   3  -3   7  154.08    9.10
   3  -3   7  164.28    6.30
   3   3  -7  166.28    7.10
   3   3  -7  167.78    8.30
   3   3   7  163.78    8.40
   3  -3  -7  171.78    6.60
   3  -3  -7  162.28    8.60
   3   3   7  167.08    7.90
   3   3   7  157.98    7.90
   3   3   7  166.18    6.80
   3  -3  -7  168.28    6.60
   3   3   7  162.28    8.60
   3  -3  -7  159.28    6.90
   3  -3  -7  163.08    6.80
   4   3  -7  604.94   21.90
   4   3  -7  608.34   20.30
   4   3  -7  600.64   19.00
   4   3  -7  573.44   19.40
   4  -3   7  575.14   18.30
   4  -3   7  594.64   18.70
   4   3  -7  586.04   18.80
   4   3  -7  613.34   19.60
   4  -3   7  610.64   17.90
   4  -3   7  552.24   18.40
   4  -3  -7  592.14   18.70
   4   3   7  596.44   18.60
   4  -3  -7  591.14   18.30
   4  -3  -7  609.94   18.70
   4   3   7  562.34   20.10
   4  -3  -7  607.94   18.20
   4   3   7  611.64   21.10
   4   3   7  612.84   19.30
   4   3   7  603.94   20.00
   4  -3  -7  586.64   20.60
   4   3   7  602.94   20.80
   5   3  -7    1.90    1.00
   5  -3   7    0.50    1.10
  -5   3   7    3.40    1.20
   5   3  -7    2.80    0.80
   5   3  -7    1.80    1.20
   5  -3   7    2.30    1.20
   5   3  -7    3.70    1.80
   5  -3  -7    2.20    0.90
   5   3   7    2.10    1.30
   5  -3  -7    2.10    1.20
   5  -3  -7    1.00    0.80
   5   3   7    1.80    1.30
   5   3   7    0.80    1.20
   5   3   7    4.50    1.70
   0   4   7  749.73   21.80
   0   4   7  756.02   20.50
   1   4  -7  394.16   12.40
  -1   4   7  385.06   12.70
   1  -4   7  411.76   11.70
   1  -4   7  380.16   12.10
   1   4  -7  385.86   11.30
  -1   4   7  398.76   11.40
   1   4   7  395.36   12.20
   1   4   7  408.46   12.70
   1  -4  -7  407.16   11.80
   2  -4   7  712.23   20.00
   2   4  -7  710.63   21.60
   2   4  -7  733.93   20.80
   2  -4   7  728.83   19.50
  -2   4   7  690.03   20.10
   2   4   7  723.63   21.30
   2   4   7  720.53   21.80
   2  -4  -7  728.73   20.50
   3   4  -7   29.50    3.00
   3   4  -7   36.60    4.40
   3   4  -7   29.00    2.80
   3   4  -7   29.30    4.30
   3  -4   7   29.20    1.90
   3   4  -7   30.90    2.60
   3  -4   7   29.10    3.20
  -3   4   7   26.30    2.20
   3  -4   7   26.60    2.70
   3  -4   7   25.90    1.40
   3   4  -7   29.30    3.10
   3   4  -7   29.10    3.40
   3   4   7   30.70    4.30
   3   4   7   24.90    3.50
   3  -4  -7   24.50    2.40
   3   4   7   31.00    2.80
   3  -4  -7   33.90    2.80
   3  -4  -7   32.70    2.50
   3   4   7   31.00    3.90
   3  -4  -7   29.20    3.80
   3   4   7   30.70    3.90
   3  -4  -7   30.20    2.60
   3   4   7   26.40    3.60
   4  -4   7   53.09    3.30
   4   4  -7   48.90    4.10
   4   4  -7   42.20    3.70
  -4   4   7   52.79    3.30
   4   4  -7   47.00    5.20
   4   4  -7   49.70    4.50
   4   4  -7   53.59    3.80
   4   4  -7   54.49    4.70
   4  -4   7   46.70    3.60
   4  -4   7   51.99    3.90
   4  -4  -7   49.70    4.60
   4   4   7   57.89    5.30
   4  -4  -7   48.70    3.40
   4   4   7   53.19    4.00
   4   4   7   50.39    4.70
   4   4   7   48.40    4.40
   4   4   7   56.19    4.90
   4   4   7   46.30    4.80
   4  -4  -7   51.09    3.50
   4  -4  -7   50.69    3.50
   5   4  -7   14.90    2.10
   5   4  -7   15.60    1.70
   5  -4   7   16.50    1.60
   5   4  -7   20.40    2.30
   5  -4   7   15.50    2.20
   5   4   7   17.80    2.30
   5  -4  -7   16.10    1.80
   5  -4  -7   13.90    2.10
   5   4   7   13.80    2.20
   5  -4  -7   17.50    1.80
   5   4   7   21.90    2.80
   5   4   7   15.50    1.90
   0   5   7  345.47   11.50
   0   5   7  336.17   10.10
   0  -5  -7  328.37   10.30
   1   5  -7  183.18    6.40
  -1   5   7  212.28    6.80
   1   5  -7  200.48    7.60
  -1   5   7  188.58    8.00
   1  -5   7  211.78    6.90
   1   5   7  202.38    7.80
   1   5   7  196.68    7.30
   1  -5  -7  202.98    6.90
   2  -5   7  130.59    6.00
   2   5  -7  133.69    5.50
   2  -5   7  124.79    5.60
   2   5  -7  129.19    6.20
  -2   5   7  135.19    5.00
   2  -5   7  137.19    4.70
   2   5  -7  120.39    6.90
   2  -5  -7  124.99    5.30
   2  -5  -7  126.49    8.40
   2   5   7  125.69    6.90
   2  -5  -7  125.09    5.10
   2   5   7  134.29    6.40
   2   5   7  131.19    6.10
  -2   5  -7  121.19    4.10
   3   5  -7  243.78    9.40
   3   5  -7  258.57   10.50
   3   5  -7  270.87   13.50
   3   5  -7  238.88   10.30
   3   5  -7  249.97    9.50
   3  -5   7  242.38    8.50
   3  -5   7  241.58    7.60
   3  -5   7  251.37    9.70
   3   5   7  241.28   10.60
   3  -5  -7  247.08    8.90
   3   5   7  249.88    9.90
  -3   5  -7  245.58    7.90
   3  -5  -7  247.98    9.80
  -4   5   7  217.78    8.20
   4   5  -7  190.38   15.60
   4   5  -7  214.88   10.70
   4  -5   7  230.18    9.10
   4   5  -7  239.38   10.60
   4   5   7  216.58   10.40
   4   5   7  230.48   11.20
   4  -5  -7  209.18    8.40
   4  -5  -7  214.08   10.50
   4   5   7  209.58    9.40
   4  -5  -7  227.68    8.90
   4  -5  -7  221.08    8.90
   4   5   7  261.27   13.10
   4   5   7  229.18   10.80
   4   5   7  222.28   10.00
   5   5  -7   30.30    2.80
   5   5  -7   35.40    2.30
   5   5  -7   30.90    3.30
   5   5  -7   32.80    2.40
   5  -5   7   40.20    2.90
   5  -5  -7   40.10    2.90
   5  -5  -7   33.20    3.10
   5   5   7   34.20    4.50
   5   5   7   40.10    3.30
   5  -5  -7   35.10    2.30
   5   5   7   26.30    3.20
   5   5   7   38.80    2.90
   0  -6  -7  831.42   24.00
   0   6   7  861.71   25.40
   0   6   7  862.41   23.70
  -1   6   7 2014.90   52.89
   1  -6   7 2067.39   53.69
   1   6  -7 1938.51   52.79
   1   6  -7 1959.10   54.59
   1   6   7 2038.30   55.09
   1  -6  -7 1992.10   53.59
   1   6   7 1994.10   54.09
   2   6  -7  141.09    6.00
  -2   6   7  149.39    5.60
   2  -6   7  146.59    6.90
   2   6  -7  146.99    7.40
   2   6  -7  152.08    8.50
   2   6  -7  136.89    7.00
   2  -6   7  151.28    6.80
   2  -6   7  148.49    5.50
   2   6   7  130.89    7.30
   2   6   7  133.49    7.70
   2  -6  -7  147.79    6.00
   2   6   7  144.69    7.00
   2  -6  -7  135.69    5.80
   2   6   7  139.49    6.90
   2  -6  -7  139.49    5.80
   2  -6  -7  147.49    7.10
   2   6   7  148.89    7.80
   2   6   7  146.99    7.30
   3  -6   7  514.65   16.90
   3   6  -7  520.05   18.10
  -3   6   7  513.45   15.60
   3  -6   7  490.95   15.30
   3   6  -7  528.65   18.30
   3   6  -7  504.55   19.50
   3  -6   7  521.15   14.90
   3   6  -7  532.35   16.20
   3  -6  -7  498.05   15.70
   3  -6  -7  498.75   17.30
   3  -6  -7  509.25   16.00
   3   6   7  511.55   18.40
   3  -6  -7  493.45   15.80
   3   6   7  472.65   18.10
   3   6   7  521.05   17.80
   3   6   7  505.05   17.40
   3   6   7  494.95   19.00
   3   6   7  499.85   17.40
   4  -6   7   60.19    4.30
   4   6  -7   58.79    4.80
   4  -6   7   51.09    3.20
   4   6  -7   61.99    5.70
   4   6  -7   50.59    4.10
   4   6  -7   60.79    3.70
   4   6  -7   57.99    4.50
  -4   6   7   60.49    3.50
   4   6   7   52.69    5.10
   4  -6  -7   52.29    3.80
   4   6   7   58.29    4.70
   4  -6  -7   57.19    3.60
   4   6   7   53.49    5.10
   4   6   7   53.59    4.50
   4   6   7   54.59    4.40
   4   6   7   55.29    5.00
   4  -6  -7   59.89    3.60
   4  -6  -7   58.59    4.30
   5   6  -7  150.48    6.70
   5   6  -7  168.98    6.70
   5  -6   7  166.08    7.70
   5  -6   7  139.79    5.50
   5   6  -7  157.58    5.50
   5   6  -7  155.68    7.10
   5   6   7  161.18    6.70
   5  -6  -7  156.98    6.30
   5  -6  -7  162.28    5.70
   5   6   7  165.28    6.30
   5  -6  -7  156.28    5.80
   5   6   7  158.98    7.00
   0   7   7  407.56   14.10
   0  -7  -7  354.46   12.20
   0   7   7  382.66   11.90
   0  -7   7  399.96   15.40
   0   7   7  367.36   13.50
   1   7  -7   37.00    3.80
   1  -7   7   25.70    2.30
   1  -7   7   26.30    3.10
   1   7   7   27.40    3.40
   1   7   7   23.40    3.10
   1  -7  -7   21.80    2.40
   1  -7  -7   27.60    2.20
   1   7   7   30.80    3.20
   1   7   7   24.30    2.50
   2  -7   7  445.66   13.90
  -2   7   7  467.55   13.80
   2   7  -7  435.06   14.20
   2   7  -7  440.96   16.10
   2  -7   7  448.46   15.30
   2   7  -7  448.46   17.30
   2   7  -7  448.46   16.20
   2  -7   7  447.26   14.00
   2  -7  -7  478.25   14.50
   2  -7  -7  456.75   14.30
   2  -7  -7  438.76   14.90
   2   7   7  458.05   16.20
   2   7   7  458.35   15.60
   2   7   7  445.66   15.90
   2   7   7  415.66   15.70
   2   7   7  442.46   16.70
   2   7   7  439.66   15.80
   2  -7  -7  465.55   14.10
   3  -7   7   46.90    3.00
   3   7  -7   44.30    4.00
   3   7  -7   46.90    4.60
   3   7  -7   41.30    6.50
  -3   7   7   47.40    3.00
   3  -7   7   40.90    3.00
   3   7  -7   46.30    3.40
  -3   7   7   45.10    3.10
   3   7  -7   48.00    4.90
   3   7  -7   34.10    4.90
   3  -7   7   45.80    3.90
   3   7   7   42.30    5.40
   3  -7  -7   46.00    4.00
   3   7   7   42.90    4.50
   3  -7  -7   45.90    3.30
   3  -7  -7   45.50    3.20
   3   7   7   52.49    4.50
   3   7   7   41.80    4.60
   3   7   7   44.60    4.70
   3  -7  -7   46.90    3.20
   3   7   7   49.50    4.40
   4   7  -7   39.80    4.60
   4   7  -7   32.30    2.50
  -4   7   7   34.20    2.60
  -4   7   7   32.60    2.70
   4  -7   7   35.10    3.30
   4   7  -7   34.20    3.70
   4   7  -7   32.50    3.30
   4  -7   7   38.80    2.70
   4   7   7   33.50    3.60
   4   7   7   28.70    4.00
   4  -7  -7   37.60    2.80
   4  -7  -7   33.10    2.60
   4  -7  -7   36.00    3.30
   4   7   7   37.40    3.80
   4   7   7   26.40    3.90
   4   7   7   32.70    3.20
   5   7  -7  108.29    4.80
   5  -7   7  104.29    4.30
   5   7  -7  101.69    4.60
   5   7   7  101.29    5.00
  -5  -7   7  105.39    4.10
   5  -7  -7  109.49    4.60
   5   7   7  103.89    4.60
   5  -7  -7  112.49    4.10
   5   7   7  105.99    4.40
   0   8   7  509.95   15.40
   0   8   7  452.65   15.90
   0   8   7  517.35   16.10
   0  -8   7  515.95   17.10
   1  -8   7   52.39    4.20
  -1   8   7   55.09    3.10
   1   8  -7   52.79    4.30
   1   8   7   61.89    4.60
   1   8   7   56.59    4.60
   1   8   7   54.99    3.80
   1  -8  -7   54.69    3.70
   1   8   7   52.79    4.80
   1  -8  -7   58.29    3.50
   1   8   7   49.10    4.40
   2   8  -7  299.97   13.30
  -2   8   7  281.57    9.80
   2   8  -7  310.97   12.40
   2  -8   7  314.67   11.70
   2  -8   7  294.27   10.50
  -2   8   7  279.77    9.90
   2   8   7  302.37   12.60
   2   8   7  303.97   13.00
   2  -8  -7  301.27   10.80
   2   8   7  304.47   12.50
   2   8   7  342.17   17.60
   2  -8  -7  295.47   10.20
   2   8   7  293.97   12.10
   3  -8   7   38.60    3.00
   3   8  -7   35.70    4.00
  -3   8   7   41.30    3.20
   3   8  -7   37.30    5.40
  -3   8   7   43.30    2.80
   3  -8   7   40.00    3.70
   3   8  -7   31.60    4.10
   3   8   7   30.50    3.90
   3   8   7   37.00    4.60
   3   8   7   46.60    4.10
   3   8   7   31.00    3.90
   3  -8  -7   44.50    3.10
   3  -8  -7   39.40    3.40
   3   8   7   44.30    4.90
   3  -8  -7   44.00    3.60
   3   8   7   41.40    4.80
   4  -8   7  266.37    9.90
   4   8  -7  261.77   11.20
   4   8  -7  273.37    9.40
  -4   8   7  260.17    8.90
   4   8  -7  265.07    8.40
   4   8  -7  264.37   10.70
   4   8   7  245.98   11.10
   4  -8  -7  264.17    9.70
   4   8   7  258.47   10.20
   4   8   7  259.07   11.60
   4   8   7  251.57   10.30
   4  -8  -7  259.77    9.00
   4   8   7  252.77    9.60
   5   8  -7    2.50    0.80
   5  -8  -7    1.00    0.70
   5   8   7    1.40    0.90
   5  -8  -7    2.60    0.60
   5   8   7    1.20    0.60
   5   8   7    0.90    0.70
  -5  -8   7    0.60    0.50
   0  -9   7   93.99    6.10
   0   9   7   87.69    4.60
   0   9  -7   98.59    5.50
   0   9   7   91.19    5.20
  -1   9   7    7.50    1.30
   1  -9   7   10.10    2.20
   1   9   7    7.70    2.40
   1   9   7    3.20    2.80
   1   9   7   12.10    2.20
  -1  -9   7   12.30    2.30
   1   9   7   17.10    3.10
   1  -9  -7   10.00    2.00
   1   9   7   11.70    2.80
   2   9  -7  511.55   18.40
  -2   9   7  539.25   16.10
   2  -9   7  519.15   17.70
   2  -9   7  506.75   16.20
   2   9  -7  532.65   19.60
   2   9   7  507.45   16.90
   2  -9  -7  499.15   16.20
   2  -9  -7  511.65   17.10
   2   9   7  586.74   21.30
   2   9   7  520.65   18.50
   2  -9  -7  521.25   16.60
   2   9   7  505.95   17.90
   2   9   7  503.05   17.90
   2   9   7  527.15   19.20
   3  -9   7   35.60    3.50
   3  -9   7   38.40    2.80
  -3   9   7   34.10    2.50
   3   9  -7   36.90    4.50
   3   9  -7   32.60    4.40
   3  -9  -7   34.80    3.20
   3   9   7   39.80    3.60
   3   9   7   34.30    3.80
   3   9   7   28.20    3.70
   3  -9  -7   36.20    2.80
   3   9   7   37.00    4.00
   3  -9  -7   44.10    4.90
   3   9   7   23.00    6.50
   3   9   7   43.80    4.60
   4  -9   7   42.60    2.70
   4   9  -7   44.00    4.00
   4  -9   7   47.40    3.40
   4   9   7   43.50    3.30
   4   9   7   40.90    2.90
   4  -9  -7   42.50    3.00
   4   9   7   34.10    3.10
   4   9   7   41.00    4.20
   0  10  -7  526.95   17.60
   0  10   7  547.95   18.10
   0  10   7  543.35   17.40
   0 -10   7  545.45   18.90
   1  10  -7   64.69    4.90
  -1  10   7   61.19    3.80
  -1  10   7   56.99    3.90
   1 -10   7   58.29    4.70
   1  10   7   61.69    4.90
   1  10   7   56.49    5.20
   1  10   7   57.99    4.90
   1  10   7   74.99    4.90
   2  10  -7  117.69    7.60
  -2  10   7  115.59    5.30
   2  10  -7  120.69    7.10
   2 -10   7  117.39    6.60
   2  10   7  127.69    7.10
   2  10   7  116.49    7.30
  -2 -10   7  112.99    5.30
   2 -10  -7  107.29    5.80
   2  10   7  113.69    6.30
   2  10   7  125.49    7.10
   2 -10  -7  118.29    5.60
   2 -10  -7  114.59    6.60
   2  10   7  119.29    6.90
  -3  10   7   85.89    4.40
   3 -10   7   82.49    5.10
   3  10  -7   81.49    5.90
   3  10  -7   81.29    5.50
   3 -10  -7   79.19    4.20
   3  10   7   78.39    5.80
   3  10   7   81.29    5.20
   3  10   7   85.49    4.50
   3  10   7   74.39    5.90
   3  10   7   80.99    5.00
   3 -10  -7   82.99    4.60
   4  10  -7   28.10    2.60
   4  10  -7   27.80    3.10
   4 -10   7   23.80    2.30
   4 -10  -7   25.10    2.10
   4  10   7   27.60    2.80
   4  10   7   23.40    2.30
   4  10   7   28.90    2.00
   4  10   7   27.90    3.20
  -4 -10   7   21.90    1.70
   4 -10  -7   27.30    2.00
   0  11   7    1.50    1.40
   0  11   7   -0.70    1.00
   0  11  -7   -2.30    1.20
   0  11   7   -0.30    1.20
   1  11  -7  176.38    8.60
  -1  11   7  183.68    7.50
   1 -11   7  166.98    8.50
  -1  11   7  177.88    7.80
   1  11   7  181.18    8.50
   1  11   7  164.38    8.50
   1  11   7  174.28    8.30
  -2  11   7  108.69    5.40
  -2  11   7  106.39    5.20
   2 -11   7  109.99    6.30
   2  11  -7  117.29    6.80
   2  11  -7  116.19    7.20
   2  11   7  112.09    6.70
   2 -11  -7  115.29    5.80
   2  11   7  112.29    6.90
  -2 -11   7  110.59    4.80
   2  11   7  111.69    6.30
   2  11   7  101.49    6.30
   3 -11   7  336.07   12.20
   3  11  -7  349.77   12.90
   3  11  -7  329.77   12.50
  -3  11   7  347.07   11.30
   3 -11  -7  326.17   11.10
   3  11   7  344.17   11.80
   3  11   7  340.47   10.50
  -3 -11   7  335.57   10.30
   3  11   7  338.57   13.10
   3  11   7  344.77   11.40
   3 -11  -7  344.57   11.10
   4  11  -7   12.60    1.50
   4 -11   7   10.80    1.50
  -4  11   7   14.20    1.40
   4  11   7   10.90    2.40
   0  12   7   11.50    2.20
   0  12  -7   17.10    2.70
   0  12   7   19.90    3.10
   0  12   7   12.00    2.30
   1 -12   7   63.49    4.90
  -1  12   7   57.59    4.30
  -1  12   7   59.79    4.20
   1  12  -7   60.79    4.70
   1  12  -7   64.09    5.10
  -1  12  -7   59.89    4.10
   1  12   7   57.19    4.80
   1  12   7   59.89    4.50
   1  12   7   62.39    4.90
   2  12  -7   38.60    4.10
   2  12  -7   34.70    3.70
  -2  12   7   33.90    3.40
   2 -12   7   41.90    3.70
  -2  12   7   43.30    3.10
   2  12   7   41.70    3.70
   2  12   7   47.20    4.90
   2  12   7   44.40    4.00
   3 -12   7   40.00    3.00
  -3  12   7   36.20    2.50
   3  12  -7   38.40    3.20
   3  12  -7   35.80    3.20
   3  12   7   39.60    3.30
   3 -12  -7   33.10    2.80
   3  12   7   34.90    2.80
   0  13  -7   28.20    3.00
   0  13   7   24.60    3.10
   0  13   7   28.40    2.80
   0  13   7   26.40    3.10
  -1  13   7  191.78    7.50
   1  13  -7  196.48    8.30
  -1  13   7  179.88    7.70
   1  13  -7  174.78    8.40
   1  13   7  183.58    8.40
  -1  13  -7  181.48    7.50
   2  13  -7   16.10    2.50
   2  13  -7   15.70    2.30
  -2  13   7   15.80    2.00
   2 -13   7   13.40    2.10
   2  13   7   17.80    2.60
  -2  13  -7   12.80    1.70
   2  13   7   16.20    2.20
   3 -13   7  148.09    6.40
   3  13  -7  140.19    5.50
  -3  13   7  142.29    5.60
   3  13   7  142.39    5.70
   0  14   7    4.80    1.50
   0  14   7    6.30    1.60
   0  14  -7    6.80    1.60
   0  14  -7    7.80    1.90
   1  14  -7    7.30    1.80
  -1  14   7    6.20    1.50
  -1  14   7    9.20    1.70
   1  14  -7    6.40    1.50
  -1  14  -7    6.60    1.40
   1  14   7    9.10    1.70
   1  14   7   10.00    1.90
  -2  14   7  108.19    4.50
  -2  14   7  117.49    4.50
   2  14  -7  113.69    4.80
   2  14   7  105.59    4.80
   0  15  -7   23.40    2.10
   0  15  -7   16.90    2.10
   0  15   7   20.20    2.20
   0  15   7   14.60    1.90
   1  15  -7  102.19    4.20
  -1  15  -7  106.59    4.50
   1  15   7   86.99    4.40
   0   0  -8  832.82   22.40
   0   0   8  840.12   22.00
   1   0  -8   13.30    1.30
   1   0   8   16.70    1.40
   1   0   8   14.00    1.10
   2   0  -8   37.40    2.50
   2   0   8   33.30    2.50
   2   0   8   36.40    1.60
   3   0   8   -0.10    1.10
   3   0   8    0.90    0.50
   3   0  -8    3.00    2.20
   3   0   8   -0.60    0.60
   3   0   8   -1.30    1.70
   3   0  -8    0.30    0.70
   3   0   8   -2.20    1.80
   3   0  -8    1.60    1.30
   3   0  -8    0.10    1.00
   3   0  -8    2.50    1.60
   4   0  -8    1.60    1.00
   4   0  -8   -0.30    1.10
   4   0   8    1.80    1.50
   4   0  -8    0.30    1.00
   4   0   8    0.70    1.90
   4   0   8   -1.40    1.60
   4   0  -8   -0.50    1.20
   4   0   8   -0.10    1.70
   4   0   8    1.70    1.80
   4   0  -8    0.00    1.80
   5   0  -8    1.40    0.80
   5   0  -8    1.00    0.90
   5   0  -8    0.10    0.90
   5   0  -8    0.00    1.20
   5   0   8   -0.30    1.60
   5   0   8   -0.90    1.20
   5   0   8    1.20    1.30
  -5   0   8   -1.30    1.10
   0   1   8  196.78    5.80
   1   1  -8  825.62   22.60
   1  -1   8  791.02   22.00
  -1   1   8  826.92   21.90
   1  -1   8  798.12   22.00
   1   1   8  848.22   23.00
   1   1   8  779.52   22.10
   1  -1  -8  854.71   22.50
   2   1  -8   17.00    1.90
   2  -1   8   18.70    1.80
   2  -1   8   16.90    1.00
   2   1  -8   18.80    1.60
   2   1   8   14.70    1.40
   2   1   8   17.80    2.10
   2   1   8   16.60    1.30
   2  -1  -8   16.70    1.70
   3  -1   8  113.59    5.50
   3   1  -8  119.49    6.00
   3   1  -8  124.59    6.60
   3   1  -8  119.09    5.70
   3  -1   8  115.19    6.80
   3   1  -8  122.79    5.40
   3   1  -8  116.29    5.60
   3   1  -8  122.69    7.70
   3  -1   8  113.79    6.50
   3  -1   8  122.09    3.90
   3  -1   8  121.99    3.60
   3  -1  -8  121.19    5.40
   3  -1  -8  119.19    5.70
   3  -1  -8  118.79    6.10
   3   1   8  118.29    7.00
   3   1   8  117.89    6.50
   3   1   8  107.19    7.00
   3  -1  -8  123.69    7.50
   3   1   8  125.59    6.20
   3  -1  -8  122.19    5.50
   3   1   8  117.89    4.80
   3   1   8  117.59    4.40
   4  -1   8  219.98    9.20
   4   1  -8  213.78   10.90
   4   1  -8  212.08    8.70
   4  -1   8  203.68    8.50
   4  -1   8  207.48    9.10
   4   1  -8  211.28    9.30
   4   1  -8  203.88    8.30
   4  -1   8  200.08    9.20
   4  -1   8  204.08    7.90
   4   1  -8  195.08    8.50
   4   1   8  201.98    9.70
   4  -1  -8  207.18    8.80
   4   1   8  204.88    9.30
   4   1   8  200.38    8.40
   4   1   8  193.58    8.90
   4  -1  -8  199.48    8.20
   4  -1  -8  211.78    8.20
   4   1   8  204.78    7.10
   4  -1  -8  203.48   10.30
   4   1   8  212.78    9.70
   4  -1  -8  209.38    8.50
   5  -1   8    1.90    1.60
   5  -1   8    2.00    1.30
  -5   1   8   -0.30    1.10
   5   1  -8   -0.30    0.80
   5   1  -8    4.00    1.20
   5  -1   8   -0.80    1.60
   5  -1   8   -1.10    1.70
   5   1  -8    2.60    1.50
   5   1  -8    1.20    0.80
   5  -1  -8    1.40    0.80
   5  -1  -8    2.40    1.40
   5   1   8    2.20    1.20
   5  -1  -8    1.60    0.90
   5   1   8    2.30    1.30
   5  -1  -8    2.10    0.90
   5   1   8    0.30    1.30
  -5  -1   8    0.80    1.40
   5   1   8   -1.00    1.70
   0  -2  -8  148.19    4.90
   0   2   8  152.58    4.70
  -1   2   8  291.27    9.60
   1  -2   8  275.47    8.50
  -1   2   8  276.57    8.20
   1   2  -8  273.47    9.00
   1   2   8  289.57    8.90
   1  -2  -8  289.57    8.80
   2  -2   8  319.87    9.60
   2   2  -8  316.57   10.40
   2   2  -8  312.37    9.80
   2  -2   8  307.07    8.70
   2  -2  -8  308.07    9.90
   2   2   8  292.47    9.30
   2   2   8  303.67    9.80
   2   2   8  311.17   10.60
   3  -2   8  217.98    8.30
   3  -2   8  236.28    8.30
   3   2  -8  225.18    8.80
   3   2  -8  220.28    9.00
   3   2  -8  208.28   10.70
   3   2  -8  222.38    8.60
   3  -2   8  223.78    9.10
   3  -2   8  220.88    9.30
   3  -2   8  213.78    9.70
   3   2  -8  227.08    9.60
   3   2  -8  227.98    8.40
   3   2   8  224.38    9.30
   3  -2  -8  234.78   10.60
   3  -2  -8  220.18    8.20
   3   2   8  215.28    9.50
   3  -2  -8  220.48    8.10
   3  -2  -8  214.98    8.40
   3   2   8  193.68   10.00
   3   2   8  222.98   10.00
   3   2   8  210.28   10.10
   3  -2  -8  221.58    8.70
   3   2   8  224.58    8.00
   4   2  -8  467.45   16.30
   4   2  -8  459.65   15.50
  -4   2   8  438.46   13.80
   4  -2   8  457.15   15.40
   4  -2   8  446.46   15.50
   4  -2   8  438.76   14.80
   4   2  -8  433.36   15.50
   4  -2   8  462.75   14.70
   4   2  -8  454.45   17.90
   4  -2   8  452.05   14.10
   4  -2   8  455.65   15.00
   4   2  -8  469.55   15.10
   4  -2  -8  448.56   14.90
   4  -2  -8  464.55   17.20
   4  -2  -8  464.55   15.20
   4   2   8  450.15   16.80
   4   2   8  470.95   14.30
   4  -2  -8  461.55   14.70
   4   2   8  451.15   16.20
   4   2   8  462.65   16.90
   4  -2  -8  450.65   14.90
   4   2   8  460.55   16.30
   4   2   8  430.26   15.00
   5   2  -8  448.46   14.10
   5   2  -8  423.76   13.40
   5  -2   8  415.26   12.70
   5   2  -8  443.06   13.40
   5  -2   8  413.76   12.80
   5  -2   8  425.86   12.30
  -5   2   8  396.76   13.40
   5   2  -8  437.96   15.50
  -5  -2   8  417.96   13.00
   5   2   8  403.36   13.20
   5   2   8  420.16   14.50
   5  -2  -8  427.16   14.80
   5  -2  -8  441.56   13.40
   5   2   8  422.96   14.20
   5  -2  -8  430.86   13.40
   5   2   8  433.66   14.10
   0   3   8  136.79    5.50
   0  -3  -8  124.19    4.60
   0   3   8  133.79    4.40
  -1   3   8   32.10    2.60
   1   3  -8   26.90    1.50
   1   3  -8   33.70    2.30
  -1   3   8   30.80    1.70
   1  -3   8   27.80    2.00
   1  -3  -8   34.40    2.00
   1   3   8   28.90    2.20
   1   3   8   30.90    2.10
   2  -3   8   70.69    3.00
   2   3  -8   71.09    4.00
   2   3  -8   67.99    3.40
  -2   3   8   72.49    3.30
   2  -3   8   74.39    3.00
   2  -3  -8   73.29    3.50
   2   3   8   72.79    3.80
   2   3   8   70.39    4.10
   3   3  -8  182.48    7.60
   3  -3   8  186.28    6.80
   3   3  -8  180.18    9.90
   3   3  -8  184.08    8.70
   3  -3   8  181.38    8.80
   3   3  -8  190.88    8.30
   3  -3   8  183.18    8.20
   3  -3   8  188.38    7.80
   3   3  -8  194.28    7.60
   3   3  -8  189.58    8.20
   3  -3  -8  197.58    7.50
   3  -3  -8  186.38    7.20
   3   3   8  189.88    9.40
   3   3   8  186.88    8.70
   3  -3  -8  169.08    7.30
   3   3   8  186.98    8.50
   3   3   8  184.78    7.40
   3   3   8  194.08    9.30
   3  -3  -8  189.68    9.50
   3  -3  -8  190.88    7.30
   4   3  -8   60.49    5.80
   4  -3   8   57.69    6.40
   4  -3   8   48.30    4.80
   4   3  -8   61.39    3.90
   4  -3   8   56.19    3.60
   4  -3   8   53.29    4.00
   4   3  -8   58.19    4.70
   4   3  -8   60.89    4.00
   4  -3   8   53.79    4.30
   4   3  -8   57.89    4.90
  -4   3   8   53.69    3.50
   4   3  -8   61.89    4.40
   4  -3  -8   59.59    3.90
   4  -3  -8   53.89    3.80
   4  -3  -8   60.59    3.60
   4   3   8   51.79    4.70
   4   3   8   56.99    5.30
   4   3   8   63.39    5.10
   4   3   8   63.99    4.90
   4  -3  -8   62.09    5.20
   4   3   8   59.79    4.00
   4   3   8   63.39    5.30
   4  -3  -8   62.09    3.90
   5   3  -8  206.98    7.60
   5   3  -8  217.68    8.40
   5  -3   8  185.58    7.90
   5   3  -8  222.98    9.60
   5  -3  -8  218.08    7.70
   5   3   8  227.18    8.60
   5   3   8  224.38    9.60
   5  -3  -8  207.38    8.70
   5  -3  -8  211.08    7.50
   5   3   8  205.38    8.80
   0  -4  -8 5456.45  146.39
   0   4   8 5642.44  146.09
   0   4   8 5870.11  147.79
  -1   4   8  314.37    9.20
   1   4  -8  313.57   10.30
  -1   4   8  313.27   12.50
   1  -4   8  293.67   10.20
   1   4  -8  279.27    8.70
   1  -4  -8  311.47    9.60
   1   4   8  326.47   10.10
   1   4   8  315.37   10.50
  -2   4   8  652.33   18.30
   2   4  -8  625.14   21.50
   2   4  -8  644.44   18.60
   2   4  -8  647.94   19.70
   2  -4   8  651.93   17.80
   2  -4   8  637.04   18.30
   2   4   8  628.14   19.90
   2   4   8  623.84   20.90
   2   4   8  646.14   19.40
   2   4   8  663.03   20.30
   2  -4  -8  639.04   18.80
   2  -4  -8  633.84   18.60
   2   4   8  624.94   20.50
   3  -4   8  171.38    5.90
   3   4  -8  174.48    7.50
   3  -4   8  179.98    7.70
   3   4  -8  189.78   10.10
   3  -4   8  177.08    6.80
   3   4  -8  186.78    9.00
   3   4  -8  172.68    8.20
   3   4  -8  193.08    7.60
  -3   4   8  189.68    7.00
   3   4  -8  189.78    8.40
   3   4   8  179.18    7.70
   3  -4  -8  183.28    7.20
   3   4   8  176.68    9.10
   3   4   8  187.38    8.70
   3  -4  -8  191.18    7.40
   3   4   8  184.18    9.50
   3   4   8  192.98    8.80
   3   4   8  175.48    9.10
   3  -4  -8  182.58    8.90
   3  -4  -8  191.68    7.40
   4   4  -8    8.80    1.80
   4  -4   8    9.50    2.30
   4   4  -8    9.00    2.10
   4   4  -8    7.70    2.40
   4   4  -8    5.40    2.20
  -4   4   8    8.30    1.60
   4   4  -8    4.70    2.10
   4   4  -8    5.80    1.60
   4   4   8   12.60    2.60
   4  -4  -8    7.20    2.20
   4   4   8    6.60    1.90
   4  -4  -8    6.20    1.40
   4  -4  -8    7.80    1.70
   4   4   8   11.10    2.40
   4   4   8    6.00    2.40
   4  -4  -8    7.50    1.60
   4   4   8   12.10    2.80
   5   4  -8   55.49    4.40
   5   4  -8   55.19    3.20
   5   4  -8   61.19    3.70
   5   4   8   57.49    4.00
   5  -4  -8   59.09    4.10
   5  -4  -8   63.59    3.70
   5   4   8   61.19    4.80
   5  -4  -8   66.49    4.10
   0   5   8 1771.22   46.00
   0   5   8 1754.02   47.70
   0  -5  -8 1666.63   46.30
   1   5  -8  230.08    8.50
  -1   5   8  236.08    7.30
  -1   5   8  210.18    8.90
   1  -5  -8  235.08    7.80
   1   5   8  229.88    8.20
   1   5   8  230.88    8.80
   2   5  -8   77.59    5.80
  -2   5   8   72.79    3.40
   2  -5   8   76.69    3.40
   2   5  -8   68.19    4.50
   2   5  -8   79.99    6.70
   2   5  -8   66.39    3.70
   2  -5  -8   77.79    4.20
   2   5   8   77.09    5.70
   2   5   8   78.29    4.60
   2  -5  -8   76.79    3.80
   2   5   8   70.69    5.30
   2  -5  -8   74.99    3.90
   2   5   8   67.49    4.50
   2  -5  -8   76.39    5.30
   2   5   8   73.59    5.00
   3   5  -8   82.99    6.80
   3   5  -8   77.69    5.60
   3  -5   8   69.69    4.00
   3   5  -8   78.09    4.60
   3   5  -8   83.29    5.80
   3   5  -8   76.39    6.50
   3  -5   8   74.89    4.20
   3   5  -8   68.29    5.30
  -3   5   8   87.19    4.10
   3   5   8   73.99    5.90
   3   5   8   85.89    6.60
   3   5   8   82.19    5.10
   3  -5  -8   77.99    4.20
   3  -5  -8   79.29    4.30
   3   5   8   84.49    5.60
   3  -5  -8   76.39    5.50
   3  -5  -8   82.29    4.40
   3   5   8   78.99    6.00
   3   5   8   89.29    5.90
  -4   5   8   38.10    2.80
   4   5  -8   28.20    4.20
   4   5  -8   45.10    3.60
   4   5  -8   42.90    4.90
   4   5  -8   43.40    3.20
   4  -5   8   40.40    3.50
   4  -5   8   40.90    2.80
   4   5  -8   33.70    4.20
   4   5  -8   40.20    3.60
   4   5   8   38.90    4.30
   4  -5  -8   36.00    3.90
   4   5   8   41.10    4.40
   4  -5  -8   38.80    3.00
   4   5   8   39.40    4.00
   4   5   8   45.70    4.00
   4  -5  -8   42.70    3.40
   4   5   8   39.20    4.50
   4   5   8   38.30    4.10
   4  -5  -8   40.30    3.00
   5   5  -8  131.49    5.80
   5   5  -8  121.89    6.30
   5   5  -8  134.39    5.00
   5   5  -8  128.79    4.90
  -5   5   8  131.89    4.70
   5  -5   8  127.69    6.40
   5  -5  -8  130.49    5.20
   5  -5  -8  129.39    4.90
   5   5   8  130.59    6.20
   5   5   8  122.89    6.00
   5  -5  -8  129.49    5.70
   5   5   8  135.79    5.80
   0   6   8 1062.49   30.80
   0   6   8  927.21   26.30
   0  -6  -8  887.01   26.70
   1  -6   8  422.06   14.20
  -1   6   8  434.66   12.60
   1   6   8  411.66   13.60
   1   6   8  430.96   14.60
   1   6   8  401.56   14.40
   1  -6  -8  435.66   13.30
   2   6  -8  303.87   12.90
  -2   6   8  303.17    9.50
  -2   6   8  278.57    9.40
   2   6  -8  282.37   12.90
   2   6  -8  280.87   11.60
   2  -6   8  281.47   10.70
   2  -6   8  302.77    9.60
   2   6   8  297.47   11.30
   2  -6  -8  271.07   10.80
   2  -6  -8  283.77    9.90
   2  -6  -8  278.07    9.50
   2   6   8  281.97   11.10
   2   6   8  274.67   12.00
   2  -6  -8  298.47   10.00
   2   6   8  263.07   11.00
   2   6   8  306.37   11.90
   3  -6   8  208.08    7.60
  -3   6   8  218.88    7.80
   3   6  -8  204.18    8.90
   3   6  -8  212.48   11.10
   3   6  -8  220.98    8.10
   3  -6   8  215.88    9.00
   3   6  -8  216.08    8.60
   3   6  -8  215.28   10.00
   3   6  -8  201.28   10.00
   3  -6  -8  208.08    9.30
   3   6   8  198.88    9.20
   3   6   8  199.68    9.90
   3   6   8  208.68   11.50
   3   6   8  186.48   10.30
   3   6   8  193.18    9.50
   3  -6  -8  206.68    7.90
   3   6   8  204.98   10.00
   3  -6  -8  229.68    9.10
   3  -6  -8  220.38    8.20
   4   6  -8  424.46   15.30
   4   6  -8  432.36   13.30
   4   6  -8  399.26   16.40
  -4   6   8  415.36   13.20
   4   6  -8  414.66   13.80
   4  -6   8  426.66   14.20
   4  -6   8  398.36   12.60
   4   6   8  399.26   14.00
   4  -6  -8  421.66   14.70
   4   6   8  410.66   14.70
   4   6   8  419.56   16.00
   4   6   8  415.76   15.60
   4  -6  -8  403.86   13.20
   4   6   8  405.56   16.10
   4  -6  -8  427.16   13.60
   5   6  -8    8.50    1.70
   5   6  -8    7.10    1.30
   5   6  -8    4.80    1.20
  -5   6   8    5.20    1.40
   5   6   8    9.40    1.70
   5   6   8    8.60    1.40
  -5  -6   8    8.40    1.20
   5  -6  -8    9.20    1.60
   5   6   8    7.50    1.70
   5  -6  -8   11.80    1.30
   5  -6  -8    9.50    1.30
   0  -7  -8    2.60    1.50
   0   7   8    6.20    1.40
   0   7   8    4.30    1.80
   0   7   8    3.40    0.90
   0   7   8    0.80    1.30
   0  -7   8    2.80    1.50
   1  -7   8  197.38    8.60
  -1   7   8  185.18    7.60
   1   7   8  219.88    8.30
   1   7   8  208.68    8.90
   1  -7  -8  204.28    7.80
   1   7   8  184.18    8.70
   1   7   8  194.38    8.60
   1   7   8  215.88    9.10
  -1  -7   8  204.08    7.80
  -2   7   8    2.40    1.10
   2  -7   8    2.70    1.50
  -2   7   8    2.50    0.80
   2   7  -8   -3.20    1.70
   2   7  -8   -2.00    1.90
   2  -7   8    0.10    1.30
   2  -7  -8   -1.50    1.40
   2   7   8    2.50    1.50
   2   7   8    0.60    1.10
   2  -7  -8    1.40    0.90
   2  -7  -8    2.60    1.10
   2   7   8    0.10    2.10
   2   7   8   -4.50    2.30
   2   7   8    4.30    1.80
   2  -7  -8    1.60    1.00
   2   7   8    2.10    2.10
   3   7  -8  468.95   16.70
  -3   7   8  496.75   15.20
   3  -7   8  501.85   16.60
   3   7  -8  471.05   19.00
   3   7  -8  480.55   17.70
   3   7  -8  492.15   16.30
  -3   7   8  494.65   14.90
   3   7  -8  486.25   15.00
   3  -7   8  497.35   15.00
   3  -7  -8  489.15   16.60
   3   7   8  493.75   17.90
   3  -7  -8  480.85   15.80
   3   7   8  462.75   18.50
   3   7   8  497.45   17.10
   3   7   8  490.85   17.50
   3   7   8  444.76   17.70
   3   7   8  490.45   17.00
   3  -7  -8  508.95   15.70
   3  -7  -8  513.25   15.40
   4  -7   8    4.70    1.40
   4   7  -8    3.90    2.10
   4   7  -8    3.50    1.60
   4   7  -8    2.30    2.00
  -4   7   8    5.90    1.30
  -4   7   8    6.30    1.30
   4  -7   8    5.80    1.70
   4   7  -8    5.60    1.30
   4   7   8    9.20    2.70
   4   7   8    4.90    1.90
   4   7   8    8.10    2.50
   4   7   8    4.30    1.40
   4  -7  -8    3.50    1.10
   4  -7  -8    5.40    1.30
   4   7   8    6.00    2.00
   4  -7  -8    4.70    1.50
   5   7  -8   42.30    3.00
   5   7  -8   42.40    2.70
   5  -7  -8   43.90    2.50
  -5  -7   8   45.50    2.30
   5   7   8   43.90    3.00
   5  -7  -8   44.30    2.20
   5   7   8   48.90    2.60
   5   7   8   47.20    2.80
   0   8  -8   82.99    4.90
   0   8   8   91.79    4.40
   0   8   8   87.09    4.90
   0  -8   8   80.69    5.60
   0   8   8   85.99    5.20
  -1   8   8  142.39    5.80
   1  -8   8  150.98    7.30
  -1   8   8  122.49    6.10
   1   8  -8  148.29    7.50
   1  -8  -8  151.18    6.80
   1   8   8  155.28    7.60
   1  -8  -8  143.79    6.10
   1   8   8  147.69    7.20
   1   8   8  148.59    6.80
   1   8   8  146.99    7.40
  -1  -8   8  147.59    6.10
   1   8   8  158.78    8.60
   2   8  -8  274.67   12.80
   2   8  -8  273.27   11.80
   2  -8   8  286.27   11.10
  -2   8   8  285.77    9.60
   2  -8   8  269.97    9.70
   2   8   8  296.87   12.20
   2  -8  -8  276.47   10.40
   2   8   8  279.27   11.70
   2   8   8  280.97   11.50
   2  -8  -8  274.77    9.70
   2  -8  -8  281.17   10.50
   2   8   8  282.37   11.80
   2   8   8  307.27   12.80
   2   8   8  285.27   11.00
  -3   8   8  154.48    6.20
   3   8  -8  140.99    9.10
   3  -8   8  153.68    7.50
   3   8  -8  164.58    8.50
   3   8   8  163.48    7.80
   3   8   8  147.09    8.60
   3  -8  -8  151.08    6.30
   3   8   8  153.58    8.50
   3  -8  -8  149.99    7.00
   3  -8  -8  160.38    7.70
   3   8   8  157.58    9.00
   3   8   8  157.48    8.40
  -4   8   8   48.50    3.20
   4  -8   8   50.99    3.00
   4  -8   8   51.69    3.80
   4   8  -8   52.89    4.20
   4   8  -8   45.10    4.30
   4   8   8   49.60    3.40
   4  -8  -8   48.80    2.90
   4   8   8   48.50    4.00
   4   8   8   39.20    3.80
   4  -8  -8   44.80    3.30
   4   8   8   50.29    4.30
   5   8  -8    3.90    0.90
   5   8   8    2.30    0.90
   5   8   8    5.50    0.80
   5   8   8    3.60    0.90
   5  -8  -8    4.70    0.90
  -5  -8   8    4.50    0.70
   5  -8  -8    4.00    0.80
   0  -9   8   97.29    6.40
   0   9   8   78.89    5.70
   0   9  -8   99.89    5.50
   0   9   8   98.39    5.00
   0   9   8  104.49    5.60
   1  -9   8   64.99    5.00
   1   9  -8   72.79    5.20
  -1   9   8   71.39    3.90
  -1   9   8   68.09    4.90
   1   9   8   77.49    6.70
   1  -9  -8   72.49    4.30
   1   9   8   67.79    4.60
   1   9   8   76.39    5.40
   1   9   8   90.79    6.70
  -1  -9   8   71.69    4.20
   1  -9  -8   67.99    5.00
   2   9  -8  224.38   10.40
  -2   9   8  232.78    8.40
   2  -9   8  230.48    9.90
   2   9  -8  230.78   11.40
   2   9   8  225.58   10.30
   2  -9  -8  230.68    8.60
   2   9   8  224.78   10.10
   2   9   8  223.98   11.40
   2  -9  -8  223.78    8.90
   2   9   8  244.28   11.20
   2   9   8  217.78    9.20
   2   9   8  232.58   10.50
   2  -9  -8  228.98    9.70
   3   9  -8   96.49    6.30
   3  -9   8   93.99    4.70
  -3   9   8   89.19    4.40
   3  -9   8   86.99    5.30
   3   9  -8  102.49    7.10
   3   9   8  101.69    6.20
   3  -9  -8   93.29    4.60
   3   9   8   97.69    6.20
   3  -9  -8   93.59    5.10
   3   9   8   85.29    6.20
   3   9   8   93.39    5.40
   3   9   8   93.39    6.70
   4   9  -8   54.69    4.20
   4  -9   8   47.60    3.40
   4   9  -8   49.80    3.70
   4   9   8   38.40    4.00
   4  -9  -8   51.59    3.10
   4   9   8   51.79    3.50
  -4  -9   8   42.20    2.60
   4   9   8   50.79    4.00
   4  -9  -8   46.00    2.70
   4   9   8   43.60    3.00
   0  10   8 1250.17   35.50
   0  10   8 1162.88   35.30
   0  10  -8 1235.38   35.80
   0  10   8 1282.77   36.30
   1 -10   8    3.50    1.80
  -1  10   8    3.40    1.00
  -1  10   8    2.20    1.00
   1  10  -8    1.50    1.90
   1  10   8    1.90    2.40
   1  10   8    5.20    2.00
   1  10   8    0.70    1.40
   1  10   8    4.80    1.40
  -2  10   8   25.00    2.40
   2  10   8   24.50    4.20
   2 -10  -8   29.30    3.30
  -2 -10   8   21.70    2.30
   2  10   8   25.20    3.50
   2  10   8   25.50    5.00
   2  10   8   25.70    3.00
   2  10   8   26.20    3.50
   3 -10   8   24.60    2.90
   3  10  -8   23.80    3.30
  -3  10   8   17.10    2.20
   3  10  -8   19.40    3.20
  -3 -10   8   23.40    2.10
   3  10   8   20.40    3.30
   3  10   8   22.10    3.90
   3  10   8   20.30    2.90
   3 -10  -8   22.80    2.40
   3 -10  -8   24.50    2.20
   3  10   8   18.00    3.40
   3  10   8   26.80    2.80
   4 -10   8  166.28    6.40
   4  10  -8  149.69    6.40
   4  10  -8  166.88    6.50
  -4 -10   8  157.88    5.40
   4 -10  -8  165.88    5.70
   4  10   8  150.38    7.00
   4  10   8  164.28    7.00
   0  11  -8  336.27   12.50
   0  11   8  331.27   12.70
   0  11   8  336.77   12.10
   0  11   8  325.57   12.20
   1  11  -8  520.25   20.40
  -1  11   8  539.75   19.60
   1  11   8  463.55   18.90
  -1  11  -8  523.15   17.60
   1  11   8  529.65   17.50
   2  11  -8   91.79    6.40
  -2  11   8   97.79    5.00
   2 -11   8  104.49    6.00
   2  11  -8   89.79    5.90
  -2  11   8   92.19    4.90
   2  11   8   87.39    5.60
   2  11   8   99.29    5.70
   2  11   8   87.99    6.10
   2  11   8   95.69    6.40
   2 -11  -8   83.89    5.20
  -2 -11   8   89.19    4.30
   3  11  -8   17.00    2.90
   3 -11   8   21.80    3.60
   3  11  -8   17.90    3.00
  -3 -11   8   17.90    1.80
   3  11   8   17.60    2.30
   3 -11  -8   26.00    2.50
   3  11   8   25.10    2.70
   3  11   8   17.40    2.40
   3  11   8   18.20    2.90
   3 -11  -8   22.30    2.00
   4  11  -8   14.70    1.70
   4 -11   8   18.80    1.90
  -4  11   8   19.10    1.60
   4  11   8   18.50    1.80
   0  12   8  512.35   17.50
   0  12   8  497.35   17.10
   0  12   8  509.35   16.70
   0  12  -8  517.35   17.10
   1  12  -8  148.69    8.00
  -1  12   8  144.99    6.90
  -1  12   8  149.79    7.00
   1 -12   8  146.49    7.60
   1  12  -8  145.59    7.40
   1  12   8  146.09    7.20
   1  12   8  149.99    7.70
   1  12   8  125.29    7.20
  -1  12  -8  145.49    6.60
  -2  12   8   23.40    2.40
   2 -12   8   25.80    3.00
   2  12  -8   24.70    3.50
   2  12  -8   20.50    2.80
   2  12   8   44.90    6.50
   2  12   8   23.40    3.10
   2  12   8   24.30    3.30
  -2  12  -8   24.60    2.40
  -3  12   8   21.40    1.90
   3 -12   8   16.30    2.20
   3  12  -8   20.00    2.20
   3  12  -8   18.40    2.50
   3  12   8   20.40    2.30
  -3  12  -8   16.80    3.10
   0  13   8  107.49    6.70
   0  13   8  111.69    6.00
   0  13  -8  106.49    5.60
  -1  13   8   60.99    3.70
   1  13  -8   63.49    5.80
  -1  13   8   66.39    4.10
   1  13   8   58.89    4.30
   1  13   8   55.39    4.10
  -1  13  -8   56.19    3.70
   2  13  -8   24.10    2.80
   2  13  -8   19.90    2.50
   2 -13   8   27.80    2.70
  -2  13   8   23.00    2.20
   2  13   8   29.20    2.90
   2  13   8   16.90    2.40
  -2  13  -8   24.00    2.80
   3  13  -8   52.39    2.80
   3  13   8   53.99    3.00
   0  14  -8   61.09    4.00
   0  14  -8   57.79    3.60
   0  14   8   51.69    3.40
   0  14   8   56.89    3.80
   1  14  -8  199.38    7.50
   1  14  -8  196.58    7.80
  -1  14   8  200.38    7.20
  -1  14   8  204.18    7.60
  -1  14  -8  194.28    8.20
   1  14   8  184.08    7.00
   1  14   8  193.88    7.90
   2  14  -8   34.50    2.50
  -2  14   8   35.30    2.40
  -2  14   8   32.70    2.30
   2  14   8   30.10    2.50
   0  15   8   16.20    2.20
   0  15  -8   15.90    2.00
  -1  15  -8    5.10    1.30
   0   0   9    0.50    0.30
   1   0  -9  526.85   15.50
   1   0   9  544.45   15.20
  -1   0   9  560.34   15.00
   1   0   9  525.95   15.20
   2   0   9   10.60    1.70
   2   0   9   10.60    1.10
   2   0  -9   12.30    1.70
   3   0  -9  383.26   13.30
   3   0   9  411.66   12.00
   3   0   9  402.26   14.50
   3   0   9  395.06   13.70
   3   0  -9  444.16   16.30
   3   0   9  403.76   15.00
   3   0  -9  407.56   13.20
   3   0  -9  403.06   14.10
   3   0  -9  416.06   13.50
   3   0   9  409.76   11.50
   3   0   9  379.16   14.60
   4   0  -9    1.00    1.20
   4   0   9   -1.50    2.40
   4   0   9    1.50    1.70
   4   0  -9    2.40    1.60
   4   0  -9    1.00    1.00
   4   0   9    0.20    1.50
   4   0   9    2.70    1.80
   4   0  -9    2.90    1.00
   4   0   9    4.20    1.90
   4   0  -9    2.00    1.90
   5   0   9   72.69    4.20
   5   0   9   80.69    4.80
  -5   0   9   76.69    3.50
   5   0  -9   77.29    5.00
   5   0   9   74.19    4.00
   5   0  -9   75.49    3.80
   5   0  -9   71.89    3.90
   0  -1  -9    6.20    0.90
   0   1   9    9.80    0.80
   1  -1   9   57.39    2.70
   1  -1   9   58.79    2.50
  -1   1   9   58.59    2.40
   1   1  -9   63.29    3.00
   1  -1  -9   61.19    2.90
   1   1   9   58.29    2.80
  -1  -1   9   56.69    2.20
   2  -1   9   63.69    3.30
   2  -1   9   57.39    2.40
   2   1  -9   62.79    3.50
   2   1   9   58.59    2.70
   2  -1  -9   62.29    3.40
   2   1   9   59.29    3.50
   3   1  -9  154.78    6.90
   3  -1   9  154.18    8.00
   3  -1   9  163.38    4.90
   3  -1   9  162.38    6.80
   3   1  -9  159.28    7.80
   3   1  -9  162.78    6.70
   3  -1   9  154.98    5.10
   3   1  -9  162.58    9.20
   3  -1   9  156.18    7.90
   3   1  -9  162.48    7.10
   3   1   9  161.68    6.00
   3  -1  -9  154.68    6.70
   3   1   9  164.18    7.30
   3  -1  -9  165.88    6.80
   3   1   9  153.18    8.30
   3   1   9  158.08    7.90
   3  -1  -9  160.58    6.50
   3  -1  -9  163.18    7.30
   3   1   9  159.48    8.30
   3  -1  -9  161.08    8.90
  -4   1   9   52.39    3.40
   4  -1   9   42.40    4.20
   4   1  -9   49.90    4.00
   4  -1   9   42.90    4.10
   4  -1   9   46.90    3.80
   4   1  -9   48.90    3.80
   4   1  -9   54.29    3.60
   4   1  -9   50.59    5.50
   4  -1   9   55.89    4.50
   4   1  -9   50.59    4.10
   4  -1   9   55.49    4.60
   4   1   9   50.59    5.60
   4   1   9   50.39    3.00
   4   1   9   54.59    4.80
   4  -1  -9   54.19    5.00
   4  -1  -9   46.60    3.80
   4   1   9   56.59    4.30
   4   1   9   56.59    4.80
   4  -1  -9   49.20    3.80
   4  -1  -9   49.99    3.60
   4  -1  -9   54.09    3.50
   4   1   9   46.70    4.50
   5   1  -9  210.68    7.60
   5   1  -9  215.18    9.40
   5  -1   9  204.58    7.50
   5   1  -9  209.88    7.60
   5   1  -9  206.48    7.90
   5  -1   9  208.78    7.60
   5  -1   9  215.28    7.30
   5  -1  -9  210.98    7.70
   5   1   9  219.08   11.20
   5   1   9  201.28    8.80
   5   1   9  216.88    8.00
   5  -1  -9  216.28    7.70
   5  -1  -9  215.88    9.10
  -5  -1   9  207.68    7.10
   0  -2  -9   11.00    1.20
   0   2   9   13.20    1.00
   1  -2   9   12.20    1.30
  -1   2   9   16.20    1.10
   1   2  -9   15.70    1.60
  -1   2   9   10.90    1.60
   1  -2  -9   15.40    1.40
   1   2   9   12.60    1.40
  -2   2   9  767.72   21.70
   2   2  -9  773.52   22.70
   2  -2   9  742.33   21.00
   2   2  -9  799.02   21.80
   2  -2   9  767.92   21.50
   2   2   9  794.72   22.20
   2  -2  -9  787.32   22.30
   2   2   9  799.72   23.10
   3   2  -9  218.98   10.80
  -3   2   9  190.38    7.40
   3  -2   9  206.68    7.70
   3   2  -9  199.58    9.20
   3   2  -9  211.38    8.10
   3   2  -9  215.98    8.00
   3   2  -9  211.68    8.50
   3  -2   9  195.48    9.30
   3  -2   9  209.68    9.30
   3   2  -9  219.38    8.60
   3  -2  -9  210.58    8.10
   3  -2  -9  209.78    8.10
   3   2   9  211.98    9.40
   3   2   9  202.38    9.90
   3  -2  -9  212.38    8.40
   3  -2  -9  221.38    7.90
   3   2   9  211.78    9.90
   3   2   9  217.08    7.90
   3   2   9  213.58    9.10
   3  -2  -9  208.48   10.10
   4  -2   9  812.62   25.10
   4  -2   9  815.72   23.40
  -4   2   9  841.82   24.40
   4  -2   9  829.02   25.10
   4   2  -9  820.92   27.90
   4   2  -9  874.01   24.70
   4   2  -9  800.92   25.40
   4  -2   9  816.52   24.40
   4   2  -9  811.02   24.80
  -4   2   9  793.82   23.30
   4   2  -9  853.11   25.90
   4  -2  -9  793.12   24.60
   4   2   9  812.82   23.90
   4  -2  -9  847.72   24.30
   4   2   9  819.82   25.90
   4   2   9  820.02   24.50
   4   2   9  817.52   26.50
   4   2   9  855.91   26.90
   4  -2  -9  847.02   24.60
   4  -2  -9  850.61   27.20
   4  -2  -9  860.51   24.80
   4   2   9  835.02   26.20
   5   2  -9  183.28    6.80
   5   2  -9  186.48    8.60
   5  -2   9  167.08    7.50
   5   2  -9  192.58    7.40
   5   2  -9  201.18    8.10
   5  -2  -9  186.88    8.10
   5  -2  -9  187.38    6.90
   5   2   9  193.38    8.10
   5  -2  -9  187.28    6.90
   5   2   9  194.88    7.60
   5   2   9  168.08    9.80
  -5  -2   9  181.88    6.70
   0   3   9   77.49    3.00
   0   3   9   78.59    4.00
   0  -3  -9   71.59    3.20
  -1   3   9  131.99    5.90
   1   3  -9  139.59    5.50
   1  -3   9  132.79    5.40
  -1   3   9  133.19    4.60
   1  -3  -9  135.19    5.10
   1   3   9  138.19    5.30
   1   3   9  147.39    5.80
   2   3  -9  752.72   24.70
   2   3  -9  777.92   21.50
   2  -3   9  754.12   21.20
   2   3  -9  759.42   22.60
  -2   3   9  753.92   21.40
   2   3   9  800.62   22.50
   2   3   9  738.23   23.30
   2   3   9  737.93   23.70
   2  -3  -9  785.32   21.90
   2   3   9  781.92   23.00
   3   3  -9  370.16   13.20
  -3   3   9  384.16   12.00
   3  -3   9  365.76   12.70
   3  -3   9  350.86   13.30
   3   3  -9  379.86   15.50
   3   3  -9  356.56   12.80
   3   3  -9  375.06   12.20
   3   3  -9  354.96   13.70
   3   3  -9  367.46   12.40
   3   3   9  395.26   14.70
   3   3   9  359.86   14.40
   3   3   9  365.66   12.50
   3  -3  -9  369.76   12.20
   3  -3  -9  364.46   12.30
   3  -3  -9  357.36   12.20
   3  -3  -9  376.16   12.10
   3  -3  -9  354.56   14.40
   3   3   9  377.66   13.80
   3   3   9  370.36   13.80
   4   3  -9   39.40    5.20
   4   3  -9   43.60    3.50
  -4   3   9   37.40    2.80
   4   3  -9   44.70    4.40
   4  -3   9   33.80    5.80
   4   3  -9   45.40    3.40
   4   3  -9   40.70    4.00
   4  -3  -9   41.20    4.40
   4   3   9   40.60    4.00
   4  -3  -9   35.30    3.40
   4   3   9   40.30    4.50
   4   3   9   48.00    4.70
   4  -3  -9   40.20    3.20
   4   3   9   41.90    4.40
   4   3   9   42.90    3.50
   4  -3  -9   42.70    3.10
   5   3  -9  164.68    7.40
   5   3  -9  152.88    5.90
   5  -3  -9  159.78    7.10
   5  -3  -9  174.78    6.90
  -5  -3   9  148.09    5.80
   5   3   9  147.49    6.70
   5   3   9  161.68    8.30
   5  -3  -9  171.78    6.70
   0  -4  -9  381.06   11.90
   0   4   9  386.66   13.00
   0   4   9  424.76   11.70
  -1   4   9  232.98    9.30
  -1   4   9  251.77    7.80
   1   4  -9  243.58    8.70
   1  -4  -9  247.98    8.30
   1   4   9  264.57    8.70
   1   4   9  265.07    9.30
   2   4  -9   60.69    4.10
  -2   4   9   68.09    3.20
   2  -4   9   66.29    3.60
   2   4  -9   60.39    3.20
   2   4  -9   68.29    5.90
   2   4   9   64.09    4.50
   2   4   9   61.39    4.90
   2   4   9   70.59    4.30
   2  -4  -9   60.69    5.70
   2   4   9   69.99    6.70
   2  -4  -9   64.29    3.40
   3   4  -9  344.87   14.60
   3   4  -9  342.87   11.80
   3   4  -9  360.36   15.00
   3  -4   9  335.77   12.10
   3  -4   9  329.57   10.20
   3   4  -9  350.76   11.60
  -3   4   9  345.77   11.30
   3  -4   9  337.67   11.30
   3   4  -9  314.97   12.10
   3   4  -9  358.86   13.00
   3   4   9  368.46   14.20
   3   4   9  346.87   12.30
   3  -4  -9  326.37   11.60
   3   4   9  347.07   13.20
   3  -4  -9  347.67   11.90
   4   4  -9   30.30    4.00
  -4   4   9   43.70    4.60
   4   4  -9   44.50    3.60
   4   4  -9   44.30    5.70
   4  -4   9   35.80    3.20
   4  -4   9   36.10    3.80
   4   4   9   52.79    7.30
   4   4   9   46.40    6.60
   4   4   9   39.40    5.10
   4   4   9   39.60    3.80
   4  -4  -9   41.50    3.90
   5   4  -9    3.10    1.30
   5   4  -9    3.40    0.90
   5   4  -9    1.70    1.50
   5   4  -9    1.20    0.90
   5  -4  -9    3.90    1.20
   5  -4  -9    2.00    0.80
   5  -4  -9    2.70    0.90
   5   4   9    3.00    1.30
   5   4   9    5.10    1.30
  -5  -4   9    3.40    0.90
   5   4   9    2.50    1.30
   0   5   9    3.50    1.30
   0   5   9    1.80    0.60
  -1   5   9 1224.68   35.60
  -1   5   9 1273.67   33.50
   1   5   9 1244.98   35.40
   1  -5  -9 1267.37   34.10
   1   5   9 1193.38   34.50
  -2   5   9    3.30    0.80
   2  -5   9    5.40    2.00
   2   5  -9    4.50    1.80
   2   5  -9    4.50    1.20
   2   5  -9    5.80    2.50
   2   5   9    4.40    2.10
   2   5   9    6.70    1.70
   2   5   9    6.60    1.80
   2   5   9    6.00    1.90
   2  -5  -9    3.20    0.90
   2  -5  -9    5.00    1.20
   2   5   9    7.20    2.50
   3  -5   9   14.90    2.50
  -3   5   9   14.00    1.80
   3   5  -9   12.60    1.90
   3   5  -9   18.40    3.00
   3   5  -9   11.30    2.40
   3   5  -9   12.10    2.60
   3   5  -9   11.80    3.20
   3   5  -9   14.00    2.20
   3  -5   9   14.10    2.10
   3   5   9   13.30    2.20
   3   5   9   16.90    2.90
   3   5   9   14.80    2.90
   3   5   9   13.60    3.00
   3  -5  -9   15.00    2.10
   3  -5  -9   15.60    2.10
   3   5   9   14.50    3.10
   3  -5  -9   12.80    2.50
   3  -5  -9   17.20    2.30
   3   5   9   10.90    3.70
   4   5  -9  133.29    7.10
   4  -5   9  133.29    5.50
   4   5  -9  139.19    5.90
   4   5  -9  140.09    8.60
   4   5  -9  136.29    6.20
  -4   5   9  141.99    5.90
   4  -5   9  135.99    6.40
   4  -5  -9  133.09    5.80
   4   5   9  145.39    8.10
   4  -5  -9  137.79    6.00
   4   5   9  146.59    8.00
   4   5   9  135.79    7.20
   4  -5  -9  141.19    7.80
   4   5   9  125.89    7.50
   4   5   9  123.09    6.80
   4   5   9  136.79    6.90
   4  -5  -9  137.19    7.20
   5   5  -9  117.09    4.20
   5   5  -9  105.29    5.80
  -5   5   9  112.69    4.30
   5   5  -9  122.79    5.20
   5   5   9  120.79    5.70
   5  -5  -9  121.49    4.60
   5   5   9  116.59    5.50
   5  -5  -9  125.09    5.30
   5  -5  -9  118.99    4.70
  -5  -5   9  114.09    4.60
   5   5   9  119.39    5.20
   0  -6   9  387.36   13.90
   0   6   9  402.96   12.20
   0   6   9  401.76   12.90
   0   6   9  388.06   13.90
  -1   6   9  372.46   12.10
  -1   6   9  386.96   11.70
   1  -6  -9  395.36   12.50
   1   6   9  406.66   13.00
  -1  -6   9  373.36   12.20
   1   6   9  382.86   13.70
   2   6  -9  186.88    8.60
   2  -6   9  181.48    7.90
  -2   6   9  184.98    6.80
   2   6  -9  188.18    9.60
  -2   6   9  177.48    6.60
   2  -6  -9  171.28    7.90
   2   6   9  169.28    8.50
   2  -6  -9  171.38    6.70
   2   6   9  193.58    8.50
   2   6   9  185.88    9.40
   2  -6  -9  171.38    7.00
   2   6   9  184.58    8.40
   2  -6  -9  169.48    7.00
   2   6   9  173.08    8.20
   3   6  -9   80.49    4.40
  -3   6   9   85.59    4.20
   3  -6   9   83.59    5.20
   3  -6   9   87.89    4.40
   3   6  -9   92.89    5.00
   3   6  -9   87.99    5.90
   3   6  -9   89.39    7.10
   3  -6  -9   79.69    4.50
   3   6   9   78.89    6.80
   3  -6  -9   84.39    4.60
   3   6   9   87.29    5.70
   3   6   9   81.09    6.10
   3   6   9   82.29    5.50
   3  -6  -9   82.79    5.50
   3  -6  -9   85.39    4.30
   3   6   9   76.49    5.90
   3   6   9   77.29    6.20
   4   6  -9   64.39    4.70
   4   6  -9   74.19    3.70
   4  -6   9   67.49    3.90
   4  -6   9   64.49    4.40
   4   6  -9   65.69    4.10
  -4   6   9   69.19    3.60
   4   6  -9   68.29    5.70
  -4   6   9   69.39    3.80
   4  -6  -9   68.69    4.60
   4   6   9   62.39    5.50
   4   6   9   58.49    5.10
   4  -6  -9   71.29    3.80
   4  -6  -9   69.59    3.90
   4   6   9   63.19    4.60
   4   6   9   69.69    5.40
   4   6   9   66.99    5.40
   5   6  -9  205.78    7.30
   5   6  -9  199.98    7.80
   5  -6  -9  203.78    6.60
   5   6   9  203.18    7.70
   5   6   9  205.68    7.30
   5   6   9  202.68    7.70
   5  -6  -9  212.48    7.40
  -5  -6   9  205.68    6.80
   0   7   9    6.20    1.40
   0   7   9    5.60    1.00
   0   7   9    5.40    2.00
   0  -7   9    9.10    2.20
   1  -7   9   10.30    2.30
  -1   7   9    7.80    1.60
  -1   7   9    9.90    1.40
   1   7  -9    6.90    2.10
   1  -7  -9    6.60    1.30
   1   7   9    9.40    2.20
   1   7   9    8.70    2.90
   1   7   9    7.60    1.70
   1   7   9    7.00    2.20
  -1  -7   9   11.60    1.60
   1  -7  -9    9.70    1.70
   1   7   9    8.30    1.90
   2  -7   9   83.89    4.70
   2   7  -9  110.19    6.30
  -2   7   9  104.49    4.50
  -2   7   9   92.29    4.50
   2   7  -9  102.89    7.30
   2   7   9   99.99    6.20
   2  -7  -9   93.99    5.40
   2   7   9   92.39    5.90
   2  -7  -9  102.09    4.70
   2  -7  -9  104.19    5.20
   2   7   9  103.19    6.90
   2   7   9  114.89    7.20
   2   7   9  103.79    6.20
   3   7  -9  329.17   10.80
  -3   7   9  336.47   11.00
   3  -7   9  341.77   12.60
   3  -7   9  325.87   11.00
  -3   7   9  337.17   11.10
   3   7  -9  343.07   15.00
   3   7  -9  341.17   13.50
   3   7   9  337.37   14.50
   3   7   9  362.56   13.10
   3   7   9  348.87   12.90
   3  -7  -9  332.57   12.30
   3  -7  -9  335.27   11.60
   3  -7  -9  317.57   11.90
   3   7   9  336.17   13.50
   3   7   9  332.77   13.90
   3   7   9  346.67   13.80
   3  -7  -9  333.57   11.20
  -4   7   9  271.37    9.60
   4  -7   9  242.98    8.40
   4  -7   9  254.17    9.60
   4   7  -9  258.07   10.20
  -4   7   9  271.67    9.00
   4   7  -9  219.88   11.00
   4   7   9  257.17    9.90
   4  -7  -9  240.78    9.40
   4  -7  -9  258.17    8.70
   4   7   9  261.27   11.30
   4   7   9  253.67   10.60
   4  -7  -9  249.48    8.90
   5   7  -9   29.60    2.00
   5   7  -9   26.70    2.60
   5  -7  -9   32.50    1.80
  -5  -7   9   29.80    2.00
   5  -7  -9   33.10    2.10
   5   7   9   31.70    3.20
   5   7   9   27.80    2.20
   5   7   9   28.30    2.40
   0   8  -9 1810.42   51.79
   0   8   9 1902.31   52.19
   0  -8   9 1979.90   53.79
   0   8   9 1869.41   51.39
   0   8   9 1877.01   51.89
  -1   8   9   40.00    2.60
  -1   8   9   31.80    3.10
   1   8  -9   30.20    3.50
   1  -8   9   36.60    4.10
   1  -8  -9   35.60    2.90
  -1  -8   9   32.70    2.90
   1   8   9   25.30    3.60
   1   8   9   42.80    4.10
   1   8   9   41.20    4.20
   1   8   9   29.30    3.10
   1   8   9   33.00    3.40
   1   8   9   33.80    4.30
   2   8  -9    7.90    2.30
  -2   8   9   11.20    1.80
   2  -8   9    9.90    2.40
   2   8  -9    9.10    2.30
  -2   8   9   12.50    1.80
   2   8   9   10.00    2.80
   2   8   9   11.90    2.50
   2  -8  -9   10.30    2.00
   2  -8  -9   10.40    2.10
   2   8   9   10.10    2.50
   2   8   9   11.70    2.60
   2  -8  -9   11.80    1.70
   2   8   9   13.30    2.70
   2   8   9   10.10    2.30
  -3   8   9    8.40    2.00
  -3   8   9    6.20    1.50
   3   8  -9    8.10    2.30
   3  -8   9    7.40    2.10
   3   8  -9    6.30    2.60
   3  -8   9    6.00    1.70
   3   8   9    7.50    2.60
   3  -8  -9   11.20    2.20
   3  -8  -9    6.10    2.00
   3   8   9    4.70    2.20
   3   8   9    7.50    2.80
   3  -8  -9    8.20    1.60
   3   8   9    7.50    2.70
   3   8   9    8.90    2.30
   3   8   9    8.40    2.90
   4   8  -9  156.08    7.40
   4  -8   9  148.49    6.50
   4  -8  -9  161.78    7.90
  -4  -8   9  148.99    5.90
   4   8   9  147.69    7.00
   4   8   9  156.28    6.60
   4   8   9  141.79    7.60
   0   9   9    5.90    1.30
   0  -9   9    8.50    2.20
   0   9   9    9.50    2.50
   0   9   9    7.50    1.80
  -1   9   9   32.90    3.30
   1   9  -9   38.00    4.10
   1  -9   9   42.00    4.10
  -1   9   9   40.50    3.30
  -1   9   9   42.90    3.00
   1   9   9   35.00    3.50
   1   9   9   33.50    3.90
  -1  -9   9   34.70    3.10
   1   9   9   35.00    3.90
   1   9   9   35.70    6.70
   1   9   9   43.60    3.90
  -2   9   9   62.09    3.60
  -2   9   9   60.79    4.10
   2  -9   9   63.39    4.70
   2   9  -9   57.99    5.20
  -2  -9   9   69.09    3.80
   2   9   9   70.89    5.50
   2   9   9   47.50    5.00
   2  -9  -9   58.79    5.10
   2   9   9   67.89    4.80
   2   9   9   65.09    5.20
   2  -9  -9   61.49    4.30
   2  -9  -9   67.09    3.90
   2   9   9   67.59    6.80
   2   9   9   49.99    4.70
   3   9  -9  132.79    7.30
   3   9  -9  140.39    8.30
  -3   9   9  133.89    5.70
   3  -9   9  129.69    6.60
   3   9   9  131.49    7.80
   3   9   9  137.99    7.90
  -3  -9   9  118.69    5.40
   3  -9  -9  135.09    5.60
   3   9   9  128.99    6.80
   3  -9  -9  134.49    6.00
   3   9   9  132.79    6.40
   3   9   9  138.69    7.20
   4  -9   9   27.40    2.50
   4   9  -9   21.40    2.60
   4   9  -9   25.10    3.10
   4  -9  -9   23.40    2.00
   4  -9  -9   20.50    1.80
   4   9   9   23.30    2.40
   4   9   9   20.10    2.70
  -4  -9   9   24.70    1.80
   4   9   9   24.50    2.20
   0  10   9   50.29    3.90
   0  10   9   42.70    3.90
   0  10   9   43.60    3.60
   0  10  -9   44.10    4.00
   0  10   9   43.70    4.20
   1 -10   9   89.89    6.00
   1  10  -9   99.09    6.10
  -1  10   9   96.09    4.80
  -1  10   9   92.39    5.20
   1  10   9   87.49    6.00
   1  10   9   86.49    5.70
   1  10   9   94.19    5.80
   1  10   9   86.59    5.90
  -2  10   9   42.50    3.40
   2  10  -9   44.10    4.40
   2 -10   9   40.40    4.00
   2  10  -9   42.00    4.90
  -2  10   9   49.40    3.20
   2  10   9   45.00    4.50
   2 -10  -9   45.80    3.30
   2  10   9   41.60    4.30
   2  10   9   48.40    4.70
   2 -10  -9   49.60    3.90
  -2 -10   9   41.20    3.00
   2  10   9   43.80    4.00
   2  10   9   53.79    4.70
  -3  10   9   53.39    3.40
   3  10  -9   52.19    4.70
   3  10  -9   56.19    4.40
   3 -10   9   51.69    3.90
   3  10   9   47.90    4.50
   3  10   9   44.90    4.30
   3 -10  -9   51.79    4.30
   3  10   9   48.10    5.00
   3 -10  -9   48.70    3.10
  -3 -10   9   49.40    2.90
   3  10   9   50.59    4.00
  -4  10   9   38.70    2.30
   4  10  -9   42.00    3.80
   4  10  -9   35.80    2.90
   4 -10  -9   33.30    2.30
   4  10   9   40.80    2.50
   4  10   9   38.40    2.10
  -4 -10   9   38.20    2.30
   4  10   9   35.90    2.80
   0  11  -9   73.99    6.40
   0  11   9   69.89    4.70
   0  11   9   70.69    5.10
   1  11  -9  122.89    7.00
  -1  11   9  123.89    5.90
   1 -11   9  133.99    7.30
  -1  11   9  125.99    6.30
   1  11   9  111.99    6.70
   1  11   9  121.89    6.70
   1  11   9  129.89    7.30
  -1  11  -9  129.89    6.20
   1  11   9  132.59    6.90
   2  11  -9   56.29    4.50
   2  11  -9   53.89    4.90
  -2  11   9   58.09    3.70
   2 -11   9   53.69    4.20
  -2  11   9   55.89    3.70
  -2 -11   9   53.39    4.10
   2  11   9   53.59    4.60
   2  11   9   51.49    4.60
   2  11   9   49.20    4.60
   2  11   9   56.79    5.10
   3 -11   9   53.39    3.70
  -3  11   9   53.59    3.10
   3  11  -9   50.79    3.70
   3  11  -9   45.50    3.90
   3  11   9   40.10    4.00
   3  11   9   55.19    4.10
  -3 -11   9   43.30    2.50
   3 -11  -9   50.19    3.60
   3  11   9   50.49    3.50
  -4  11   9   41.80    2.20
   4  11  -9   39.40    2.60
   4  11   9   38.20    2.50
   0  12   9   96.09    5.80
   0  12   9  100.49    5.50
   0  12   9  101.09    5.90
   0  12  -9   98.89    5.60
   1  12  -9   21.80    3.10
  -1  12   9   17.20    2.50
  -1  12   9   16.80    2.50
   1  12  -9   18.60    3.00
   1  12   9   22.70    3.50
   1  12   9   17.30    2.80
  -1  12  -9   25.60    2.70
   1  12   9   20.40    3.00
   2  12  -9  335.97   12.50
  -2  12   9  357.16   11.80
   2 -12   9  345.97   12.60
   2  12   9  344.17   13.00
   2  12   9  321.07   11.30
  -2  12  -9  348.37   11.20
  -3  12   9   84.59    3.80
   3  12  -9   81.29    4.30
   3 -12   9   78.39    4.20
   3  12  -9   82.39    5.00
   3  12   9   77.19    4.40
   0  13   9   75.19    4.30
   0  13  -9   73.09    4.50
   0  13   9   78.39    4.80
  -1  13   9   75.49    5.00
   1  13  -9   65.49    4.70
   1  13  -9   68.79    4.50
  -1  13   9   74.89    4.10
  -1  13  -9   74.99    4.10
   1  13   9   73.99    4.40
  -2  13   9   42.10    2.80
   2  13  -9   41.10    3.00
  -2  13   9   40.00    2.60
   2  13  -9   43.40    3.30
  -2  13  -9   28.80    4.00
   2  13   9   42.90    3.30
   0  14   9    7.10    1.40
   0  14   9   10.20    1.70
   0  14  -9    3.80    1.50
   0  14  -9    5.60    1.50
  -1  14   9  105.99    4.40
   1  14  -9  104.69    4.60
   1  14  -9   98.29    5.10
  -1  14   9  101.09    4.80
   1  14   9  102.09    5.00
  -2  14   9   96.39    4.30
   2  14   9  104.99    4.50
   0  15   9   96.39    4.40
   0   0  10   44.70    1.80
   1   0  10  340.47   10.20
  -1   0  10  339.37    9.60
   1   0 -10  347.47   10.60
   2   0 -10   -0.40    0.70
   2   0  10    0.70    0.80
   2   0  10    0.90    0.90
   3   0 -10   36.10    3.70
   3   0  10   36.50    3.30
   3   0 -10   44.00    4.90
   3   0  10   37.70    2.30
   3   0  10   38.80    3.90
   3   0  10   28.70    4.10
   3   0  10   34.40    2.40
   3   0  10   31.40    3.80
   3   0 -10   33.10    3.10
   3   0 -10   34.80    2.80
   3   0 -10   33.50    3.00
   4   0  10  424.76   14.60
  -4   0  10  410.26   13.10
   4   0 -10  422.96   13.70
   4   0 -10  430.16   13.70
   4   0  10  410.16   14.90
   4   0 -10  415.56   16.40
   4   0 -10  430.76   14.30
   4   0  10  392.66   14.00
   4   0 -10  388.36   14.10
   4   0  10  391.86   15.00
   5   0  10  188.58    6.80
   5   0 -10  207.28    7.80
   5   0 -10  187.88    8.50
   5   0  10  192.48    7.40
  -5   0  10  196.18    6.40
   5   0  10  203.28    7.50
   0   1  10   86.89    3.10
   1  -1  10  691.73   20.80
   1   1 -10  758.12   21.10
  -1   1  10  760.52   20.10
  -1  -1  10  737.33   19.80
   1   1  10  761.32   20.80
   1  -1 -10  746.73   20.90
  -2   1  10  249.88    8.00
   2   1 -10  247.88    8.90
   2  -1  10  258.57    8.40
   2  -1  10  240.88    7.70
   2  -1 -10  248.88    8.50
   2  -1 -10  256.07    8.70
   2   1  10  260.17    9.10
   2   1  10  243.58    9.80
   2   1  10  239.98    8.00
   3  -1  10  260.17   10.80
  -3   1  10  255.67    9.00
   3  -1  10  239.08   11.00
   3  -1  10  264.57    8.10
   3   1 -10  265.97    9.40
   3  -1  10  264.67   11.10
   3  -1  10  263.67    7.90
   3  -1  10  263.67    9.50
   3   1 -10  261.07    9.60
   3   1 -10  253.37   10.40
   3   1 -10  268.87   10.00
   3   1 -10  265.67   12.20
   3  -1 -10  271.37    9.40
   3  -1 -10  261.67    9.60
   3  -1 -10  259.87    9.90
   3   1  10  256.17    8.90
   3   1  10  272.07   11.30
   3  -1 -10  270.07    9.50
   3   1  10  257.47   11.30
   3  -1 -10  260.77   12.00
   3   1  10  264.27   10.30
   3   1  10  258.97   10.80
   4   1 -10  206.28   10.70
   4  -1  10  208.98    8.70
   4  -1  10  217.08    9.50
   4   1 -10  213.88    9.30
   4   1 -10  212.88    8.40
   4  -1  10  225.48    9.60
   4  -1  10  213.08    8.60
   4   1 -10  221.98    9.10
  -4   1  10  218.18    8.10
   4   1 -10  226.18    8.40
  -4   1  10  216.78    7.80
   4  -1 -10  227.68    8.40
   4   1  10  205.08    9.10
   4  -1 -10  196.58    8.80
   4   1  10  206.08    9.80
   4   1  10  215.58    7.30
   4  -1 -10  211.28    8.30
   4  -1 -10  228.18   10.70
   4   1  10  219.98    9.80
   4  -1 -10  222.78    8.70
   4   1  10  203.18    9.50
   5   1 -10   55.59    3.00
   5   1 -10   51.59    4.10
   5   1 -10   52.19    3.40
   5  -1  10   51.59    3.30
   5  -1  10   50.29    3.40
   5  -1 -10   53.29    4.00
   5   1  10   54.09    3.30
   5   1  10   51.99    3.50
   5   1  10   54.79    3.70
   5  -1 -10   53.69    3.30
  -5  -1  10   48.60    2.70
   0   2  10 1011.80   27.10
  -1   2  10   37.10    3.00
   1  -2  10   32.10    2.70
  -1   2  10   36.00    1.90
   1   2 -10   36.50    2.50
   1   2  10   36.70    2.30
   1  -2 -10   38.70    2.30
  -1  -2  10   34.80    1.50
   2   2 -10   65.69    3.90
   2   2 -10   61.79    5.80
   2  -2  10   66.09    3.10
  -2   2  10   71.89    3.20
   2  -2  10   59.59    3.00
   2  -2 -10   70.49    3.60
   2   2  10   71.49    3.60
   2   2  10   70.59    4.10
   2   2  10   51.59    4.60
   2   2  10   64.39    4.80
   3   2 -10  146.89    8.90
   3   2 -10  146.29    6.20
   3  -2  10  131.39    7.80
   3   2 -10  150.58    7.60
  -3   2  10  147.69    5.90
   3   2 -10  145.09    6.80
   3  -2  10  143.39    5.90
   3   2 -10  145.99    6.60
   3  -2  10  138.59    7.40
   3  -2 -10  150.68    6.20
   3  -2 -10  141.99    6.40
   3   2  10  147.19    7.70
   3   2  10  155.68    8.20
   3  -2 -10  147.89    6.50
   3   2  10  154.68    7.40
   3   2  10  135.99    6.00
   3  -2 -10  146.09    6.20
   3   2  10  161.18    8.30
   3  -2 -10  142.59    8.10
   4   2 -10   70.99    5.50
   4   2 -10   86.39    4.60
   4   2 -10   89.49    4.80
  -4   2  10   92.39    4.60
   4   2 -10   84.29    6.60
   4   2 -10   93.39    5.50
   4  -2  10   82.19    8.30
   4   2  10   98.59    6.40
   4   2  10   88.69    6.10
   4  -2 -10   78.09    4.40
   4  -2 -10   86.09    6.20
   4  -2 -10   82.09    4.60
   4   2  10   92.69    6.00
   4   2  10   84.59    5.60
   4   2  10   86.59    4.50
   4  -2 -10   83.79    5.10
   5   2 -10  161.08    6.30
   5   2 -10  161.88    5.90
   5  -2 -10  161.38    6.00
   5  -2 -10  161.78    6.20
   5   2  10  157.78    6.70
  -5  -2  10  158.38    5.80
   5   2  10  164.88    6.50
   5   2  10  165.48    7.00
   5  -2 -10  169.78    8.20
   0   3  10  240.18    8.50
   0  -3 -10  194.78    7.20
   0   3  10  230.18    7.00
  -1   3  10   71.79    4.30
  -1   3  10   73.29    3.00
   1   3 -10   70.49    3.70
   1   3  10   75.39    4.00
   1  -3 -10   78.29    3.50
   1   3  10   70.99    3.60
   2  -3  10  195.38    6.80
  -2   3  10  200.48    6.70
   2   3 -10  196.28    7.70
   2  -3 -10  207.08    7.50
   2  -3 -10  183.68    7.10
   2   3  10  198.08    7.80
   2   3  10  191.58   10.20
   2   3  10  173.18    9.10
   2   3  10  176.38    7.70
   3   3 -10  241.18    9.80
   3   3 -10  259.37   11.80
   3   3 -10  233.68   11.70
   3   3 -10  224.98    8.90
   3  -3  10  240.68    7.30
   3   3 -10  228.98   10.00
  -3   3  10  255.87   10.00
   3  -3  10  213.58    9.40
   3  -3  10  217.48    9.80
   3  -3 -10  226.58    8.80
   3   3  10  227.28   10.20
   3   3  10  238.58   10.10
   3  -3 -10  252.77   10.60
   3   3  10  232.38   10.90
   3   3  10  234.58    9.00
   3  -3 -10  229.68    8.60
   3   3  10  258.27   11.70
   4   3 -10  197.48    8.10
   4   3 -10  164.88    9.30
  -4   3  10  195.68    9.00
   4  -3  10  173.58    8.20
   4   3  10  203.78   11.20
   4   3  10  213.48   10.70
   4  -3 -10  198.68    8.90
   5   3 -10  330.67   10.80
   5   3 -10  330.07   10.10
   5   3 -10  327.37   12.30
   5  -3 -10  350.26   11.80
   5   3  10  327.37   11.10
   5   3  10  319.87   11.60
   5   3  10  324.47   11.30
   5  -3 -10  332.07   10.20
   5  -3 -10  332.87   10.50
  -5  -3  10  321.87   10.20
   0   4  10  112.39    5.50
   0   4  10  118.39    4.30
   0  -4 -10  102.99    4.60
   1   4 -10   50.19    4.20
  -1   4  10   64.79    2.80
  -1   4  10   61.89    4.20
   1   4  10   68.29    3.60
   1   4  10   63.79    3.90
   2   4 -10   65.59    3.20
   2   4 -10   65.59    4.30
   2  -4  10   55.69    4.60
   2   4 -10   59.39    5.70
   2   4 -10   63.69    5.40
  -2   4  10   66.09    3.20
   2   4 -10   54.49    3.80
   2  -4 -10   67.09    3.60
   2   4  10   72.29    4.30
   2   4  10   70.59    4.40
   2  -4 -10   70.59    3.80
   2   4  10   62.99    5.00
   2   4  10   70.39    4.80
   2  -4 -10   60.19    3.70
   2   4  10   71.09    5.50
   2  -4 -10   70.89    6.90
   3   4 -10  118.19    5.50
  -3   4  10  122.49    5.30
   3  -4  10  117.79    4.90
   3   4 -10  126.59    8.30
   3  -4  10  122.29    8.70
   3   4 -10  128.69    5.60
   3   4 -10  136.79    7.10
   3   4 -10  132.09    7.20
   3   4 -10  128.49    6.20
   3   4  10  132.79    7.90
   3   4  10  119.89    6.20
   3  -4 -10  130.39    5.70
   3  -4 -10  122.29    5.50
   3   4  10  118.29    6.90
   3   4  10  123.29    7.00
   3  -4 -10  128.09    5.90
   3  -4 -10  124.19    7.20
   3   4  10  124.59    7.60
   4   4 -10    2.20    2.00
   4   4 -10   -2.30    1.30
   4  -4  10   -2.40    2.00
   4   4 -10    1.80    1.20
   4   4 -10   -1.20    0.80
  -4   4  10   -0.50    0.80
   4  -4 -10    0.60    1.40
   4   4  10    0.80    1.50
   4   4  10    1.60    1.70
   4   4  10   -0.20    1.10
   4   4  10   -2.00    1.70
   4  -4 -10    0.10    0.80
   4   4  10    0.10    1.80
   4  -4 -10   -0.20    0.80
   5   4 -10  131.29    6.50
   5   4 -10  130.49    5.40
   5   4 -10  130.89    4.70
   5   4  10  138.29    5.80
   5  -4 -10  132.59    5.70
   5  -4 -10  129.59    5.10
  -5  -4  10  119.19    4.80
   5   4  10  128.79    5.70
   5  -4 -10  128.99    4.80
   5   4  10  122.99    5.90
   0   5  10  421.66   14.50
   0   5  10  436.06   12.90
  -1   5  10   43.60    2.80
  -1   5  10   46.20    2.40
  -1  -5  10   44.80    3.10
   1   5  10   37.10    4.00
   1   5  10   48.20    3.10
   1   5  10   46.10    3.50
   1  -5 -10   44.20    2.90
   1   5  10   45.90    3.90
   2  -5  10  542.55   17.80
   2   5 -10  534.35   18.10
   2   5 -10  596.14   20.30
  -2   5  10  574.54   16.50
   2   5 -10  569.04   18.80
   2   5 -10  502.15   16.80
   2   5  10  556.74   18.50
   2   5  10  548.65   18.40
   2   5  10  562.94   18.30
   2   5  10  568.94   19.10
   2   5  10  557.34   19.40
   2  -5 -10  552.84   17.00
   2  -5 -10  556.74   16.50
   2  -5 -10  543.55   18.20
   2  -5 -10  610.34   19.10
   3   5 -10  262.27    9.10
   3   5 -10  264.77   12.50
   3   5 -10  261.77   11.00
  -3   5  10  255.37    8.90
   3   5 -10  239.28   11.00
   3  -5  10  247.18    9.90
   3   5 -10  238.68    8.90
   3  -5 -10  213.58   10.60
   3   5  10  253.87   11.80
   3   5  10  254.07   10.40
   3   5  10  265.37   11.60
   3  -5 -10  253.37   10.70
   3   5  10  259.77   11.20
   3  -5 -10  251.97    9.20
   3  -5 -10  254.47    8.90
   3   5  10  274.07   11.10
   4   5 -10   64.69    5.80
  -4   5  10   65.19    3.60
   4   5 -10   65.59    3.90
   4   5 -10   63.89    3.60
   4   5 -10   68.49    4.70
   4  -5  10   61.49    4.30
   4  -5 -10   68.29    3.70
   4   5  10   72.49    5.50
   4   5  10   67.69    5.30
   4   5  10   62.89    4.70
   4  -5 -10   58.19    4.60
   4   5  10   65.59    5.40
   4  -5 -10   63.29    3.70
   5   5 -10   31.80    3.00
  -5   5  10   32.60    2.10
   5   5 -10   29.70    2.20
   5  -5 -10   29.90    2.00
   5   5  10   30.00    2.60
  -5  -5  10   30.70    2.00
   5  -5 -10   29.10    1.80
   5  -5 -10   30.70    2.30
   5   5  10   29.50    2.60
   5   5  10   32.10    2.40
   0   6  10 1264.17   36.60
   0   6  10 1242.38   34.40
  -1   6  10   28.90    2.10
  -1   6  10   27.30    2.50
   1  -6  10   32.60    3.70
   1   6  10   36.00    2.90
   1  -6 -10   29.70    2.60
   1   6  10   32.10    4.30
   1   6  10   27.50    3.10
  -1  -6  10   34.10    2.90
   1   6  10   32.80    3.50
   1   6  10   33.80    3.60
   2  -6  10  265.97   10.50
  -2   6  10  260.77    9.10
  -2   6  10  277.57    9.00
   2   6 -10  249.38   10.90
   2   6 -10  269.67   12.40
   2  -6 -10  263.47    9.60
   2   6  10  277.27   11.00
   2   6  10  276.87   10.90
   2  -6 -10  249.78   10.20
   2   6  10  263.67   10.90
   2   6  10  267.87   11.70
   2  -6 -10  265.17    9.00
   2   6  10  264.47   11.30
   2  -6 -10  272.57    9.50
   3  -6  10  434.86   15.30
   3   6 -10  477.35   16.70
  -3   6  10  442.96   14.10
   3   6 -10  477.85   18.50
   3   6 -10  453.05   14.00
  -3   6  10  444.76   14.20
   3   6  10  460.45   17.10
   3   6  10  436.26   16.10
   3  -6 -10  423.86   14.80
   3  -6 -10  459.25   15.80
   3   6  10  465.85   16.40
   3  -6 -10  459.45   14.20
   3  -6 -10  440.46   14.60
   3   6  10  483.95   17.90
   3   6  10  453.75   17.00
   4   6 -10  114.49    7.60
   4   6 -10  116.09    4.80
   4   6 -10  120.49    6.40
  -4   6  10  120.09    5.20
  -4   6  10  114.29    4.90
   4  -6  10  115.29    5.70
   4   6  10  126.29    6.90
   4  -6 -10  112.29    5.20
   4   6  10  109.39    6.70
   4  -6 -10  106.99    5.70
   4  -6 -10  110.49    4.90
   4   6  10  106.09    6.90
   4   6  10  117.29    6.20
   5   6 -10   46.00    3.90
   5   6 -10   38.60    2.40
   5   6  10   39.30    2.50
  -5  -6  10   40.60    2.10
   5  -6 -10   38.80    2.40
   5  -6 -10   38.60    1.90
   5   6  10   42.10    2.80
   0   7  10  315.17   11.10
   0  -7  10  308.67   10.40
   0   7  10  319.17   11.20
   0  -7  10  320.57   12.30
   0   7  10  318.27   10.50
   0   7 -10  271.57   11.20
   0   7  10  328.17   12.70
   1  -7  10   15.50    2.60
  -1   7  10   12.60    1.60
  -1   7  10   16.00    2.10
   1   7 -10   19.10    3.40
   1  -7 -10   13.60    2.20
   1   7  10   16.60    2.80
  -1  -7  10   13.40    1.90
   1   7  10   14.90    2.50
   1   7  10   13.30    2.40
   1   7  10   17.20    2.50
   1   7  10   11.00    2.30
   1  -7 -10   10.00    1.70
   2   7 -10   14.50    2.90
   2  -7  10   18.00    3.00
  -2   7  10   16.30    2.10
   2   7 -10   14.00    2.80
  -2   7  10   19.50    1.90
   2   7  10   21.70    3.10
   2  -7 -10   25.00    3.60
   2  -7 -10   12.10    1.90
   2   7  10   26.60    3.90
   2  -7 -10   23.30    2.30
   2   7  10   18.10    3.40
   2   7  10   17.20    2.80
   2   7  10   16.60    2.80
   3   7 -10  598.64   20.10
  -3   7  10  581.44   17.70
   3   7 -10  611.14   22.10
   3  -7  10  590.54   19.20
  -3   7  10  596.74   17.60
   3  -7 -10  586.34   17.70
   3   7  10  601.64   21.40
   3   7  10  593.74   20.80
   3   7  10  582.44   20.30
   3  -7 -10  578.14   18.80
   3   7  10  583.14   20.60
   3   7  10  590.44   19.60
   3  -7 -10  571.84   18.80
   4   7 -10  125.69    6.30
  -4   7  10  126.99    5.00
   4   7 -10  118.39    7.40
  -4   7  10  136.09    5.50
   4   7  10  127.29    7.70
   4   7  10  129.59    6.30
   4   7  10  137.89    7.40
   4  -7 -10  133.59    5.20
   4   7  10  129.99    6.90
  -4  -7  10  120.59    5.40
   4  -7 -10  131.69    6.00
   5   7 -10   17.30    2.70
   5   7 -10   16.30    1.60
   5   7  10   16.80    1.50
   5   7  10   15.50    1.70
   5   7  10   16.00    1.40
   5  -7 -10   16.50    1.50
  -5  -7  10   18.00    1.30
   0   8  10   49.60    3.30
   0   8  10   46.80    3.90
   0   8 -10   46.60    4.30
   0  -8  10   50.79    4.70
  -1   8  10  464.65   14.60
  -1   8  10  464.75   14.90
   1  -8  10  459.65   16.50
   1   8 -10  453.15   16.20
   1   8  10  457.75   15.80
   1   8  10  433.16   15.60
   1   8  10  490.25   17.80
   1  -8 -10  475.65   14.70
   1   8  10  466.05   16.60
  -1  -8  10  484.45   14.50
   1   8  10  485.15   16.10
   2  -8  10  188.78    8.70
   2   8 -10  194.38   10.30
   2   8 -10  197.98    9.30
  -2   8  10  201.08    7.40
  -2   8  10  180.08    7.20
   2  -8 -10  193.88    7.80
   2   8  10  190.38    9.60
   2  -8 -10  192.78    7.40
   2   8  10  179.78    9.20
   2   8  10  195.48   10.00
   2   8  10  189.98    8.70
  -2  -8  10  203.58    7.60
   2  -8 -10  204.98    8.90
   2   8  10  182.78    9.20
   2   8  10  183.28    9.60
   3   8 -10  382.66   15.70
  -3   8  10  381.36   12.20
   3   8 -10  375.16   14.20
   3  -8  10  371.36   13.50
  -3   8  10  361.86   11.80
   3   8  10  367.56   14.40
   3  -8 -10  358.36   11.90
  -3  -8  10  365.56   12.30
   3   8  10  380.26   19.60
   3   8  10  369.86   13.50
   3   8  10  383.96   15.00
   3   8  10  381.96   15.30
   3  -8 -10  379.76   12.80
   4   8 -10   56.19    3.80
   4  -8  10   61.49    3.80
   4   8 -10   57.99    4.70
   4   8  10   55.79    4.40
   4   8  10   57.19    3.70
   4  -8 -10   57.59    3.00
  -4  -8  10   54.59    3.50
   4  -8 -10   59.09    3.40
   0   9  10   63.29    4.40
   0   9  10   64.79    4.10
   0   9  10   57.79    4.30
   0   9 -10   57.29    4.60
   0   9  10   60.39    4.50
  -1   9  10  282.77   10.50
   1   9 -10  281.67   11.50
  -1   9  10  295.57   10.20
   1  -9  10  287.17   11.90
  -1   9  10  289.37   10.70
   1   9  10  285.87   11.30
   1   9  10  290.07   11.50
   1   9  10  282.77   11.40
   1   9  10  288.17   12.00
  -1  -9  10  274.77    9.60
   2   9 -10   57.69    5.40
   2   9 -10   51.99    5.00
  -2   9  10   53.19    3.80
  -2   9  10   53.99    3.40
   2  -9  10   57.19    4.60
   2   9  10   50.09    4.70
  -2  -9  10   54.29    3.50
   2   9  10   58.49    4.60
   2   9  10   59.19    4.80
   2   9  10   60.49    5.00
   2  -9 -10   47.30    4.30
   2   9  10   53.99    5.50
   2  -9 -10   56.49    3.60
   3   9 -10   28.90    3.70
   3   9 -10   30.90    4.40
   3  -9  10   29.90    3.10
  -3   9  10   34.90    2.70
   3   9  10   33.20    3.60
   3  -9 -10   31.20    2.60
   3   9  10   32.90    4.50
   3  -9 -10   32.00    2.90
   3   9  10   27.30    3.90
  -3  -9  10   35.20    2.60
   3   9  10   38.90    3.40
   4   9 -10  196.68    7.50
   4  -9  10  200.28    7.40
   4   9 -10  194.58    8.10
   4  -9 -10  197.98    6.90
  -4  -9  10  195.38    6.60
   4   9  10  201.88    8.30
   4   9  10  195.98    7.60
   4   9  10  196.98    7.00
   4  -9 -10  198.08    6.60
   0  10 -10  330.27   12.20
   0  10  10  327.17   12.00
   0  10  10  320.37   11.70
   0  10  10  343.17   12.70
   0  10  10  311.57   12.10
  -1  10  10   85.09    4.70
   1 -10  10   91.19    6.00
   1  10 -10   91.89    6.00
  -1  10  10   86.39    5.10
  -1  10  10   88.29    5.50
   1  10  10   80.59    5.80
  -1  10 -10   92.19    5.30
   1  10  10   85.69    5.90
   1  10  10   85.99    5.60
   1  10  10   80.39    5.60
   2  10 -10   16.70    3.50
   2 -10  10   16.10    2.80
   2  10 -10    8.60    2.40
  -2  10  10   16.60    2.10
  -2  10  10   13.40    2.20
   2  10  10   12.10    2.40
   2  10  10   16.80    3.10
   2  10  10   13.80    2.80
  -2 -10  10   12.40    1.90
   2  10  10   14.30    3.00
   2  10  10   14.20    2.50
   3  10 -10   67.19    5.40
   3  10 -10   66.49    5.00
   3 -10  10   65.29    4.30
   3  10  10   45.80    6.90
  -3 -10  10   64.59    3.80
   3 -10 -10   76.69    3.90
   3  10  10   68.19    5.00
   3  10  10   66.19    3.70
   4  10 -10  106.19    4.30
   4  10 -10   99.49    4.60
   4 -10  10  107.79    4.50
  -4  10  10  109.99    4.30
   4  10  10  100.09    4.20
   4  10  10   95.99    3.70
  -4 -10  10  102.19    3.60
   4  10  10   99.49    4.70
   0  11  10    1.60    1.30
   0  11  10    0.30    1.20
   0  11 -10    1.40    1.60
   0  11  10    1.60    1.80
   1  11 -10   61.09    4.70
   1  11 -10   53.39    4.90
   1 -11  10   57.99    4.70
  -1  11  10   57.89    4.10
  -1  11  10   55.79    3.90
   1  11  10   52.99    4.60
   1  11  10   58.09    4.70
   1  11  10   54.39    4.70
  -1  11 -10   57.09    4.20
   1  11  10   47.50    4.30
   2 -11  10  304.97   11.90
  -2  11  10  302.87   10.80
  -2  11  10  305.17   10.90
   2  11 -10  303.27   12.60
   2  11 -10  303.17   11.70
   2  11  10  305.77   11.00
   2  11  10  304.77   12.90
   2  11  10  310.97   12.50
  -2  11 -10  306.37   10.70
  -2 -11  10  290.97    9.40
   2  11  10  311.77   11.40
   3  11 -10   72.89    4.80
   3 -11  10   75.19    4.40
  -3  11  10   75.49    3.80
   3  11 -10   82.79    4.30
   3  11  10   70.89    4.00
  -3 -11  10   74.29    3.90
   3  11  10   71.79    4.70
   0  12  10   15.10    2.30
   0  12 -10   14.00    2.30
   0  12  10   11.20    2.20
   0  12  10   14.10    2.30
   1  12 -10    7.20    2.10
   1  12 -10    8.50    2.20
  -1  12  10   13.00    2.20
  -1  12  10   16.70    2.70
  -1  12  10    9.90    1.80
   1  12  10    6.00    2.70
   1  12  10    9.80    2.30
   1  12  10    6.70    1.80
  -1  12 -10   11.50    2.60
  -2  12  10  194.08    8.40
   2  12 -10  184.38    7.70
  -2  12 -10  170.58    7.20
  -3  12  10    7.60    1.20
   3  12 -10    8.10    1.60
   3  12 -10    8.70    1.50
   3  12  10    6.70    1.40
   0  13  10   84.39    4.50
   0  13 -10   81.89    4.60
   1  13 -10   12.10    2.30
   1  13 -10   13.10    2.10
  -1  13  10   14.00    1.90
  -1  13  10   13.70    2.20
   1  13  10   10.60    2.50
   1  13  10   11.00    2.20
   2  13 -10    7.20    1.70
  -2  13  10    5.80    1.40
   2  13 -10    4.30    1.40
  -2  13  10    7.50    1.30
   2  13  10    7.30    1.70
   0  14 -10  311.57   11.00
   0  14  10  305.27   10.60
   1  14 -10   20.50    3.20
  -1  14  10   21.00    2.70
   1  14  10   21.00    2.20
   0   0  11    1.10    0.50
   1   0  11  254.27    8.00
  -1   0  11  257.17    7.40
   1   0 -11  251.07    8.40
   2   0 -11  287.37    9.90
   2   0 -11  293.47   12.30
   2   0  11  262.77    9.30
  -2   0  11  294.47    8.90
   2   0  11  295.87    9.80
  -2   0  11  284.07    9.50
   3   0  11   39.00    3.40
  -3   0  11   37.30    2.80
   3   0  11   28.00    4.10
   3   0  11   32.10    4.80
   3   0 -11   38.70    3.30
   3   0 -11   35.30    2.90
   3   0  11   40.50    4.60
   3   0  11   37.50    2.40
   3   0 -11   31.60    3.40
   4   0  11  930.61   28.70
   4   0  11  998.20   28.80
   4   0 -11  964.70   35.00
   4   0 -11 1001.30   32.30
   4   0 -11 1002.00   28.50
   5   0 -11  159.78    5.80
  -5   0  11  148.59    5.90
   5   0 -11  164.88    8.00
   5   0  11  154.18    6.20
   5   0 -11  161.18    5.80
   5   0  11  155.08    6.10
   0   1  11  799.32   21.60
  -1   1  11   86.39    3.20
   1   1 -11   83.09    3.90
  -1  -1  11   86.99    2.90
   1  -1 -11   79.39    3.80
   1   1  11   90.49    3.80
   2  -1  11  115.59    4.80
   2   1 -11  124.19   11.10
   2   1 -11  134.69    6.30
  -2   1  11  106.89    4.80
   2  -1  11  111.99    4.70
  -2   1  11  110.29    4.40
   2   1 -11  118.29    5.40
   2  -1  11  115.49    6.60
   2  -1 -11  108.09    7.50
  -2  -1  11  140.19    7.20
   2   1  11  107.19    6.30
   2   1  11  116.19    5.40
   2  -1 -11  114.49    5.10
   3  -1  11  195.78    9.20
   3  -1  11  187.58    6.40
   3  -1  11  198.18    7.60
   3   1 -11  176.88    8.10
  -3   1  11  185.98    7.00
   3  -1  11  188.98    6.50
   3   1 -11  183.28    7.40
   3  -1  11  193.78    9.10
   3   1 -11  189.68    8.10
   3   1 -11  181.98   13.70
  -3   1  11  195.38    7.20
   3  -1 -11  178.78    7.60
   3  -1 -11  196.38    7.60
   3   1  11  190.88    7.10
   3   1  11  189.78    9.30
   3   1  11  184.48   11.30
   3  -1 -11  189.48    7.80
   3   1  11  203.68    8.40
   3  -1 -11  185.88    7.30
   4  -1  11  684.73   22.30
   4   1 -11  673.13   26.20
   4  -1  11  686.63   20.80
  -4   1  11  693.23   20.20
   4   1 -11  795.12   29.20
   4  -1  11  684.23   22.00
   4   1  11  657.43   21.60
   4   1  11  699.63   22.10
   5   1 -11   77.79    3.50
   5  -1  11   72.69    3.70
   5  -1  11   72.09    4.10
   5   1 -11   77.69    4.90
   5   1 -11   78.49    3.70
   5   1  11   76.49    4.20
   5  -1 -11   77.09    3.50
  -5  -1  11   77.99    3.30
   5  -1 -11   78.29    4.70
   5   1  11   79.99    4.20
   5  -1 -11   76.79    3.50
   5   1  11   77.39    4.30
   0   2  11  828.72   22.50
  -1   2  11  207.68    6.40
  -1   2  11  205.48    8.30
   1   2 -11  201.58    7.30
  -1  -2  11  197.68    5.70
   1   2  11  201.98    7.20
   1  -2 -11  200.28    7.10
   2   2 -11  212.78    8.20
   2   2 -11  221.08   12.90
   2  -2  11  209.68    9.40
  -2   2  11  218.88    7.10
   2  -2  11  210.08    7.50
   2  -2 -11  214.98    7.70
   2   2  11  183.28    9.70
   2  -2 -11  208.28    7.80
   2   2  11  213.28    8.30
   2   2  11  232.68    8.10
   2  -2 -11  209.68   10.00
   2   2  11  215.68    9.00
   3  -2  11   79.59    6.60
   3   2 -11  106.49    5.00
   3   2 -11  105.19    5.90
  -3   2  11  106.79    5.10
   3   2 -11  106.39    5.20
   3   2 -11  108.49    6.00
  -3   2  11   99.39    4.70
   3  -2  11   99.89    4.20
   3   2 -11  101.39    7.40
   3  -2  11  101.59    6.60
   3   2  11  103.89    5.00
   3   2  11   94.49    6.80
   3  -2 -11  112.99    7.10
   3   2  11  109.79    7.00
   3  -2 -11   94.89    4.90
   3   2  11   98.39    5.80
   3  -2 -11   99.29    5.10
   3   2  11  110.49    6.40
   3  -2 -11  107.29    6.20
   4  -2  11  137.79    7.20
   4   2 -11  151.58    9.60
   4   2 -11  156.28    7.00
   4   2 -11  144.79    6.20
  -4   2  11  145.39    5.80
  -4   2  11  147.89    6.10
   4   2 -11  149.19    6.30
   4  -2  11  139.79    6.90
   4   2  11  159.78    8.20
   4  -2 -11  150.08    6.30
   4   2  11  144.69    7.40
   4   2  11  136.69    6.10
   4  -2 -11  150.98    6.30
   4  -2 -11  151.38    8.40
   4   2  11  138.59    7.50
   4  -2 -11  124.59    6.70
  -4  -2  11  140.29    6.20
   4   2  11  146.29    7.70
   5   2 -11  180.08    8.00
   5   2 -11  177.48    6.00
   5   2 -11  188.48    6.60
   5  -2 -11  184.58    6.40
   5  -2 -11  174.88    6.20
   5   2  11  184.48    7.30
   5  -2 -11  183.68    7.60
  -5  -2  11  170.78    6.10
   5   2  11  172.18    7.00
   5   2  11  179.98    6.50
   0   3  11   58.09    2.70
   0   3  11   58.39    3.70
  -1   3  11  793.42   21.40
  -1   3  11  739.83   22.60
   1  -3 -11  711.03   21.00
   1   3  11  729.03   22.00
   1   3  11  709.23   21.20
   2   3 -11  223.48    8.90
   2  -3  11  250.07   11.60
  -2   3  11  234.18    7.70
   2   3 -11  219.58   10.80
   2   3  11  232.48    8.80
   2   3  11  232.58    9.10
   2  -3 -11  239.78    8.50
   2   3  11  225.38   10.00
   2   3  11  239.08    9.70
   2  -3 -11  223.78    8.10
   3  -3  11   46.90    3.00
   3   3 -11   48.80    4.40
   3   3 -11   44.20    4.20
  -3   3  11   48.00    3.00
   3   3 -11   48.40    3.70
   3   3 -11   52.99    5.50
   3   3 -11   42.60    3.20
   3  -3 -11   45.10    3.40
   3  -3 -11   46.50    3.20
   3  -3 -11   43.10    4.70
   3   3  11   52.79    5.90
   3   3  11   40.60    4.60
   3   3  11   47.20    4.10
   3   3  11   52.89    3.60
   3   3  11   54.49    5.30
   3  -3 -11   41.00    3.20
   4   3 -11  125.99    5.50
   4   3 -11  121.89    5.40
  -4   3  11  119.89    5.30
   4  -3  11  112.29    6.40
   4   3 -11  115.69    7.80
   4   3 -11  119.09    6.30
   4   3  11  124.89    7.10
   4  -3 -11  127.59    7.20
   4  -3 -11  115.39    6.40
   4   3  11  122.09    6.80
   4  -3 -11  120.09    5.50
   4   3  11  121.49    7.40
   4   3  11  110.59    5.80
  -4  -3  11  122.59    5.60
   4   3  11  136.39    7.20
   4  -3 -11  120.69    5.40
   5   3 -11  118.39    4.70
   5   3 -11  111.59    4.20
   5   3 -11  112.99    6.00
   5   3  11  118.49    4.90
   5  -3 -11  118.29    5.40
   5  -3 -11  116.79    4.60
  -5  -3  11  113.79    4.40
   5   3  11  116.79    5.30
   5   3  11  113.99    5.40
   5  -3 -11  113.19    4.30
   0   4  11   36.70    2.20
   0   4  11   33.80    3.10
  -1   4  11   13.90    2.30
   1   4 -11   14.20    2.80
  -1   4  11   14.00    1.30
  -1   4  11   15.70    2.00
  -1  -4  11   16.30    2.10
   1   4  11   15.00    1.90
   1  -4 -11   16.00    2.00
   1   4  11   12.30    2.00
   1   4  11   16.10    2.50
  -2   4  11  769.12   21.80
   2   4 -11  782.02   25.70
   2   4 -11  773.22   23.60
   2  -4 -11  775.82   24.50
   2  -4 -11  738.03   22.60
   2   4  11  793.32   23.70
   2   4  11  797.32   24.20
   2   4  11  744.63   24.70
   2   4  11  782.62   24.80
   2  -4 -11  764.02   22.40
   2   4  11  786.52   23.90
   3   4 -11  285.77   10.20
   3   4 -11  324.77   14.20
  -3   4  11  311.07   10.20
   3   4 -11  295.77   11.80
   3  -4  11  293.67   11.70
   3   4 -11  304.27   12.30
   3  -4  11  295.97   11.20
   3   4  11  301.47   12.20
   3   4  11  314.47   11.80
   3   4  11  321.97   13.30
   3  -4 -11  296.07   10.10
   3   4  11  288.27   12.70
   3  -4 -11  281.07   10.70
   3  -4 -11  297.07   10.40
   3   4  11  312.67   12.40
   3  -4 -11  320.77   12.60
   4   4 -11   63.79    3.70
  -4   4  11   60.19    3.70
   4   4 -11   71.29    4.00
   4   4 -11   60.69    5.40
   4   4 -11   68.29    4.60
   4   4  11   71.79    5.00
   4  -4 -11   69.89    3.70
  -4  -4  11   68.49    3.90
   4  -4 -11   71.69    4.00
   4  -4 -11   69.09    5.10
   4   4  11   74.69    5.70
   4   4  11   67.69    5.30
   4   4  11   65.29    5.20
  -5   4  11   17.30    1.40
   5   4 -11   13.00    2.40
   5   4 -11   18.80    1.70
   5   4  11   20.60    2.50
  -5  -4  11   19.00    1.60
   5  -4 -11   18.40    1.60
   5   4  11   16.10    2.10
   5   4  11   17.10    2.40
   5  -4 -11   20.50    2.00
   5  -4 -11   18.80    1.50
   0   5  11   30.20    3.60
   0   5  11   39.20    3.40
   0   5  11   33.30    3.00
   0   5  11   35.10    2.30
  -1   5  11   15.00    1.40
  -1   5  11   18.20    2.20
   1   5  11   14.60    2.40
   1  -5 -11   12.90    1.70
   1   5  11   18.10    2.20
   1   5  11   16.40    2.30
   2  -5  11   87.39    5.50
   2   5 -11  100.39    7.10
  -2   5  11   98.09    4.30
  -2   5  11   98.59    4.60
   2   5 -11   84.39    6.20
   2   5  11  110.49    6.10
   2  -5 -11   85.89    4.40
   2   5  11   89.99    6.30
   2   5  11  106.69    5.90
   2  -5 -11  109.39    5.20
   2   5  11   99.09    5.70
   2  -5 -11   96.49    4.70
   2  -5 -11   80.59    5.90
   2   5  11  102.99    6.40
   3  -5  11  274.27   11.00
   3   5 -11  291.67    9.90
   3   5 -11  297.87   13.60
   3   5 -11  312.47   12.10
  -3   5  11  299.27   10.00
   3   5  11  287.87   11.50
   3   5  11  298.37   12.40
   3   5  11  284.37   12.80
   3  -5 -11  302.07   11.90
   3   5  11  296.27   12.10
   3  -5 -11  292.17   10.40
   3  -5 -11  302.17   10.00
   3  -5 -11  282.37   12.60
   3   5  11  300.17   12.90
   4  -5  11   54.89    4.50
   4   5 -11   63.49    4.60
   4   5 -11   64.49    5.70
  -4   5  11   72.19    3.80
   4   5 -11   68.09    3.50
   4  -5 -11   63.69    3.70
   4   5  11   67.29    5.20
   4  -5 -11   71.19    4.70
   4   5  11   64.59    4.60
   4  -5 -11   72.29    3.60
   4   5  11   61.29    5.10
  -4  -5  11   67.19    3.80
   4   5  11   62.69    5.50
   5   5 -11  207.08    6.90
  -5   5  11  206.38    6.50
   5   5 -11  196.48    8.00
   5  -5 -11  211.78    7.30
  -5  -5  11  212.48    6.80
   5   5  11  212.58    7.70
   5  -5 -11  204.78    6.50
   5   5  11  205.48    7.20
   5   5  11  203.98    7.30
   0   6  11  343.27   11.80
   0   6  11  360.16   13.40
   0   6  11  356.06   11.20
   0  -6  11  319.17   11.00
   0   6  11  336.77   11.70
  -1   6  11  141.69    5.60
   1  -6  11  141.79    7.20
   1   6 -11  139.09    7.80
  -1   6  11  146.89    6.00
   1  -6  11  159.98    8.60
   1   6  11  140.59    6.50
  -1  -6  11  159.78    6.10
   1   6  11  126.09    6.80
   1   6  11  142.89    7.20
   1   6  11  148.89    7.20
   1   6  11  139.39    7.40
   1  -6 -11  138.19    6.30
   2   6 -11  493.85   17.30
  -2   6  11  500.25   15.20
   2   6 -11  511.65   19.10
   2  -6  11  556.14   22.10
   2   6  11  520.75   18.70
   2  -6 -11  482.25   15.20
   2   6  11  490.85   17.80
   2   6  11  484.25   17.40
   2  -6 -11  509.65   16.30
   2  -6 -11  443.26   16.20
   2   6  11  522.15   18.00
  -2  -6  11  524.95   16.00
   2   6  11  557.24   20.40
  -3   6  11  102.69    4.80
   3   6 -11  107.99    7.70
   3   6 -11  103.29    6.50
  -3   6  11  105.19    4.90
   3  -6  11  104.59    5.90
   3   6  11  105.69    7.00
   3   6  11   92.79    6.40
   3  -6 -11  107.29    6.00
   3  -6 -11  105.19    4.80
   3   6  11  107.59    6.50
   3  -6 -11  101.69    5.80
   3   6  11  102.59    6.50
   3  -6 -11  107.19    5.20
   3   6  11  105.69    7.20
  -4   6  11   90.29    4.10
   4  -6  11   89.99    5.40
  -4   6  11   85.29    6.30
   4   6 -11   99.69    5.30
   4   6 -11   82.39    6.30
   4  -6 -11   86.59    4.30
   4   6  11   84.09    6.20
   4  -6 -11   89.59    4.10
   4   6  11   92.29    5.90
   4   6  11   94.39    6.00
   4  -6 -11   87.09    5.00
   4   6  11   91.59    5.30
  -4  -6  11   86.59    4.30
   5   6 -11   63.69    3.50
   5   6 -11   60.89    2.80
   5  -6 -11   59.29    2.80
   5  -6 -11   62.29    2.90
   5   6  11   64.59    3.10
   0   7  11  165.88    8.90
   0   7  11  165.08    6.60
   0   7  11  154.28    7.00
   0  -7  11  157.08    6.30
   0   7  11  148.99    6.90
   1  -7  11  217.48    9.20
   1   7 -11  172.98    8.80
  -1   7  11  216.68    7.50
  -1   7  11  196.78    7.70
   1   7  11  189.28    8.70
   1   7  11  214.18    9.30
   1   7  11  210.48    9.70
   1   7  11  199.18    9.00
   1   7  11  217.98    8.70
   1  -7 -11  174.88    7.40
  -1  -7  11  204.18    7.50
  -2   7  11   82.09    4.30
   2   7 -11   83.49    5.70
   2   7 -11   84.19    6.50
   2  -7  11   78.39    5.20
  -2   7  11   84.29    4.10
   2  -7 -11   86.79    5.20
   2   7  11   88.59    6.10
   2   7  11   74.29    5.40
   2   7  11   82.99    6.10
   2   7  11   84.19    5.80
  -2  -7  11   83.89    4.50
   2  -7 -11   84.59    4.20
   2  -7 -11   79.59    4.90
   2   7  11   85.39    5.80
   3  -7  11   61.49    4.80
  -3   7  11   56.39    5.20
   3   7 -11   72.49    5.30
  -3   7  11   78.79    4.00
   3  -7 -11   71.09    4.60
   3   7  11   76.79    7.50
   3  -7 -11   77.69    3.90
   3   7  11   70.29    7.50
  -3  -7  11   66.89    5.10
   3   7  11   84.29    9.30
   3   7  11   81.59    6.80
  -4   7  11   98.39    4.10
   4   7 -11   97.59    5.40
   4   7 -11  105.89    6.50
   4  -7  11   90.89    4.90
   4   7  11   93.89    5.80
   4   7  11  101.39    5.70
   4  -7 -11   94.19    4.20
   4  -7 -11   98.99    6.00
  -4  -7  11   97.99    4.40
   4   7  11   94.69    5.10
   0   8  11   56.09    5.10
   0   8  11   56.99    3.70
   0   8 -11   45.90    4.90
   0  -8  11   59.69    6.20
   1   8 -11  128.89   10.50
  -1   8  11  125.29    6.00
   1  -8  11  130.69    7.10
  -1   8  11  126.79    5.60
  -1   8  11  136.29    6.20
  -1  -8  11  123.49    5.50
   1   8  11  138.69    7.10
   1   8  11  124.29    7.10
   1   8  11  126.69    8.70
   1   8  11  127.29    8.20
   1   8  11  124.89    6.60
  -2   8  11   34.60    2.60
   2  -8  11   38.30    3.80
   2   8 -11   40.00    5.40
   2   8 -11   35.00    4.30
  -2   8  11   36.40    3.00
   2   8  11   36.50    3.80
  -2  -8  11   38.20    3.00
   2   8  11   46.50    4.60
   2  -8 -11   37.40    3.00
   2   8  11   29.00    4.00
   2  -8 -11   40.00    4.00
   2   8  11   27.30    3.80
   2   8  11   41.10    4.20
  -3   8  11  326.37   10.90
  -3   8  11  325.27   10.70
   3  -8  11  353.16   12.40
   3   8 -11  326.07   12.50
   3   8 -11  310.07   13.90
   3   8  11  333.67   13.80
   3   8  11  317.27   12.90
  -3  -8  11  321.77   10.90
   3  -8 -11  321.07   11.30
   3   8  11  318.87   13.30
   3   8  11  340.57   12.30
   3  -8 -11  321.17   10.70
   4  -8  11   15.60    2.20
   4   8 -11   23.10    2.50
  -4   8  11   15.40    1.90
   4   8 -11   14.80    2.70
   4   8  11   15.40    2.20
   4  -8 -11   21.00    2.00
   4   8  11   19.70    2.80
   4  -8 -11   22.50    1.80
  -4  -8  11   20.40    1.80
   4   8  11   13.60    1.90
   0   9  11   24.00    3.10
   0   9  11   22.80    3.20
   0   9  11   18.40    2.40
   0   9  11   21.00    2.90
   0   9 -11   20.60    3.10
  -1   9  11   11.50    2.20
   1  -9  11   14.20    3.10
   1   9 -11   11.30    2.70
  -1   9  11   12.10    1.90
  -1   9  11    7.90    1.60
   1   9  11   13.00    2.60
  -1  -9  11   13.90    2.10
   1   9  11   12.70    4.00
   1   9  11    9.80    2.40
   1   9  11   12.90    2.30
  -1   9 -11   14.30    2.60
   2   9 -11   69.59    5.50
  -2   9  11   68.89    4.40
  -2   9  11   64.49    4.20
   2   9  11   75.79    7.70
   2   9  11   73.29    7.10
   2  -9 -11   66.39    3.90
  -2  -9  11   64.19    3.70
   2   9  11   72.79    5.00
  -3   9  11   77.79    4.20
   3   9 -11   82.59    5.10
   3   9 -11   78.19    5.90
   3  -9  11   75.09    4.80
  -3   9  11   69.59    4.10
  -3  -9  11   77.09    3.80
   3   9  11   69.29    6.90
   3   9  11   78.79    5.20
   3  -9 -11   79.89    3.80
   3   9  11   76.49    5.70
   3   9  11   79.89    4.70
   4   9 -11  172.88    6.50
   4   9 -11  163.88    7.20
   4  -9  11  172.88    6.50
   4  -9 -11  175.98    6.00
   4   9  11  188.28    7.50
  -4  -9  11  177.18    5.90
   4   9  11  178.48    6.30
   4  -9 -11  181.48    5.80
   4   9  11  173.18    6.80
   0  10  11  158.08    7.40
   0  10 -11  166.68    7.80
   0  10  11  164.68    7.80
   0  10  11  155.88    7.50
   0  10  11  159.68    7.80
   1 -10  11   40.70    6.50
  -1  10  11   44.40    3.40
  -1  10  11   31.40    4.80
  -1  10  11   35.60    3.90
   1  10 -11   37.80    4.50
  -1  10 -11   36.50    4.00
   1  10  11   52.69    6.90
   1  10  11   36.80    4.10
   1  10  11   31.80    4.70
   1  10  11   37.70    3.90
   2 -10  11   38.30    3.70
   2  10 -11   40.30    4.50
   2  10 -11   41.40    3.90
  -2  10  11   37.80    3.00
  -2  10  11   35.40    2.90
  -2  10  11   32.20    4.20
  -2 -10  11   31.10    2.50
   2  10  11   34.50    4.00
   2  10  11   35.80    3.90
   2  10  11   37.50    3.40
   2  10  11   41.30    4.30
   3  10 -11  145.79    6.50
  -3  10  11  145.99    5.90
   3 -10  11  132.09    6.90
   3  10  11  130.49    6.30
  -3 -10  11  138.09    5.20
   3  10  11  140.79    7.20
  -4  10  11    2.90    0.70
   4  10  11    1.10    1.30
   4  10  11    4.10    1.10
  -4 -10  11    3.30    0.70
   0  11  11  360.26   13.30
   0  11  11  352.76   12.90
   0  11  11  347.47   12.60
   0  11  11  333.07   12.10
   0  11 -11  349.37   12.60
   1  11 -11   94.89    6.50
   1  11 -11  100.39    5.60
  -1  11  11   92.19    5.20
  -1  11 -11   96.99    5.50
   1  11  11   93.59    5.60
   1  11  11   90.79    6.10
   1  11  11   96.39    6.00
   1  11  11   96.39    6.20
  -2  11  11   26.90    2.90
  -2  11  11   38.40    3.00
   2 -11  11   34.00    3.40
   2  11 -11   40.70    4.30
   2  11  11   34.10    3.60
   2  11  11   36.60    4.30
   2  11  11   35.30    3.50
  -2 -11  11   29.40    2.50
   3  11 -11    3.50    1.40
  -3  11  11    2.10    0.80
   3  11 -11    3.60    2.00
   3 -11  11    1.60    1.10
  -3 -11  11    0.80    1.00
   3  11  11    0.30    1.10
   3  11  11    0.10    1.20
   0  12  11   -0.50    1.90
   0  12  11   -3.00    1.60
   0  12  11   -0.90    1.00
   0  12 -11    3.20    2.00
  -1  12  11  112.49    5.60
  -1  12  11  117.39    6.50
   1  12 -11  109.09    6.60
  -1  12  11   99.19    5.00
   1  12 -11  114.69    5.80
   1  12  11  110.09    6.20
   1  12  11  106.69    6.40
  -1  12 -11  104.19    5.50
   2  12 -11    6.80    1.70
   2  12 -11    8.30    2.10
  -2  12  11    4.10    1.50
  -2  12  11    5.50    1.30
   2  12  11    4.70    1.70
  -3  12  11    7.10    1.10
   3  12 -11    8.80    1.60
   3  12  11    8.10    1.50
   0  13  11    5.80    1.70
   0  13 -11    7.70    1.80
   0  13 -11    2.90    2.00
   1  13 -11  109.29    5.20
  -1  13  11  114.09    5.40
  -1  13  11  105.59    5.00
   1  13 -11  116.19    6.00
   1  13  11  129.49    6.00
   2  13 -11   30.00    2.80
  -2  13  11   36.00    2.50
   2  13  11   36.70    2.80
   0  14  11  128.89    5.60
   0  14 -11  126.59    5.80
  -1  14  11   15.40    1.70
   1  14 -11   18.10    2.20
  -1  14 -11   16.60    2.40
   1  14  11   13.70    1.80
   0   0  12 1673.13   43.90
   1   0 -12  154.78    6.10
  -1   0  12  163.58    5.00
   1   0  12  163.28    5.70
   2   0 -12  764.52   23.00
   2   0  12  750.32   22.60
  -2   0  12  785.82   21.70
   2   0 -12  880.21   29.40
   2   0  12  790.22   24.20
  -2   0  12  770.02   22.50
   3   0  12    6.00    2.10
   3   0  12    7.60    2.30
   3   0  12    7.30    1.30
  -3   0  12    6.10    1.60
   3   0 -12    5.30    1.70
   3   0  12    5.60    2.40
   3   0 -12    3.90    2.30
  -3   0  12    5.90    1.40
   4   0  12    4.60    2.40
   4   0 -12    3.90    1.10
  -4   0  12    4.00    1.50
   4   0 -12    2.90    1.40
   4   0  12    3.40    1.80
   4   0  12    5.10    1.90
  -4   0  12    2.50    1.20
   4   0 -12    3.20    1.90
   4   0 -12    0.90    3.10
   5   0  12   67.39    3.80
   5   0 -12   67.69    4.20
   5   0 -12   63.09    3.00
   5   0 -12   65.89    3.00
   5   0  12   70.59    3.70
   0   1  12   32.20    1.80
   1   1 -12  247.28    8.50
  -1   1  12  239.98    7.30
  -1  -1  12  234.28    6.90
   1  -1 -12  233.88    8.20
   1   1  12  251.87    8.10
  -2   1  12  511.15   14.70
   2   1 -12  489.55   18.40
   2  -1  12  502.35   16.90
  -2   1  12  495.65   15.60
   2  -1  12  458.95   16.80
   2   1 -12  523.55   16.10
   2   1  12  505.05   17.00
   2   1  12  510.15   15.90
  -2  -1  12  520.35   14.60
   2  -1 -12  525.15   16.00
  -2  -1  12  514.65   15.50
   2  -1 -12  488.15   15.20
   2   1  12  501.35   17.20
   2   1  12  546.85   15.90
   3  -1  12  297.27    9.50
   3   1 -12  307.27   10.40
   3   1 -12  300.47   11.50
  -3   1  12  299.57    9.90
   3  -1  12  284.47   11.90
   3   1 -12  302.87   13.40
   3  -1  12  321.57   17.00
  -3   1  12  295.77   10.00
   3   1  12  291.17   12.40
   3   1  12  298.07   12.40
   3  -1 -12  297.27   10.20
  -3  -1  12  296.57   10.30
   3   1  12  321.47   12.50
   3  -1 -12  295.17   11.10
   3  -1 -12  301.87   13.20
   3   1  12  287.57   10.10
   3   1  12  304.47   11.20
  -4   1  12   74.29    3.80
   4  -1  12   76.69    5.20
   4   1 -12   76.89    4.00
   4  -1  12   75.69    5.30
   4   1 -12   80.29    6.10
   4   1 -12   75.69    4.60
  -4   1  12   82.69    4.20
   4  -1 -12   79.39    4.30
   4  -1 -12   76.99    4.10
   4  -1 -12   78.29    5.90
   4   1  12   74.19    5.50
   4   1  12   73.19    5.20
  -4  -1  12   67.49    3.90
  -4  -1  12   73.89    4.00
   4   1  12   67.09    5.90
   4   1  12   57.79    4.90
   5   1 -12   23.60    1.70
   5  -1  12   23.40    2.80
   5   1 -12   24.60    1.90
   5   1 -12   23.90    2.70
   5   1  12   27.20    2.40
   5   1  12   27.30    2.40
   5  -1 -12   26.10    1.80
   5  -1 -12   22.80    1.70
   5  -1 -12   25.20    2.70
   0   2  12  371.46   10.90
  -1   2  12  256.27    9.20
  -1   2  12  230.78    7.20
  -1   2  12  230.78    9.50
   1  -2 -12  230.18    8.10
  -1  -2  12  221.98    8.10
   1   2  12  229.98    8.10
   2  -2  12 1014.30   32.00
   2   2 -12 1071.29   31.40
   2   2 -12 1102.19   34.00
  -2   2  12 1108.99   29.90
   2   2  12 1039.70   32.60
   2  -2 -12 1121.59   31.20
   2   2  12 1098.89   32.40
  -2  -2  12 1188.98   31.00
   2   2  12 1126.29   31.60
   2   2  12 1042.60   32.70
   2   2  12 1140.59   31.40
  -2  -2  12 1103.59   29.50
   3   2 -12  283.57   11.10
   3   2 -12  273.27    9.70
   3   2 -12  285.27   13.00
  -3   2  12  279.97    9.40
   3  -2  12  281.47   11.40
   3   2 -12  278.67   10.80
  -3   2  12  270.97    9.40
   3   2  12  284.87   11.70
   3  -2 -12  282.77    9.70
   3  -2 -12  270.77   12.10
   3  -2 -12  269.47    9.70
   3   2  12  283.57   11.80
   3   2  12  271.77   12.10
   3   2  12  265.87   10.90
   3   2  12  288.47   10.20
  -3  -2  12  291.77   10.00
   3  -2 -12  276.77   10.40
   4  -2  12  204.88    8.70
   4  -2  12  195.98    8.70
  -4   2  12  204.38    7.60
   4   2 -12  218.68   10.60
   4   2 -12  217.18    8.60
  -4   2  12  196.88    7.20
   4   2 -12  205.58    7.50
   4   2  12  205.78    9.10
  -4  -2  12  210.98    7.90
   4   2  12  213.08    9.50
  -4  -2  12  203.28    7.60
   4  -2 -12  216.28   10.00
   4   2  12  212.58    9.80
   4  -2 -12  207.88    7.70
   4   2  12  200.98    9.10
   4  -2 -12  198.88    7.70
   5   2 -12    9.40    1.90
   5   2 -12   11.10    1.30
   5   2 -12   12.10    1.40
   5   2  12   11.80    1.90
   5   2  12   14.70    1.90
  -5  -2  12   15.90    1.40
   5  -2 -12   10.60    1.90
   5  -2 -12   15.10    1.40
   5  -2 -12   14.70    1.40
   0   3  12   30.10    2.80
   0   3  12   29.70    2.00
  -1   3  12  467.65   13.40
  -1   3  12  471.05   15.90
   1   3  12  434.56   15.10
   1   3  12  464.15   14.40
  -1  -3  12  480.05   14.40
   1   3  12  475.85   16.20
   1  -3 -12  447.16   14.10
   1   3  12  462.45   15.20
   2   3 -12    1.70    1.80
  -2   3  12    2.30    0.70
   2   3 -12    4.80    2.30
   2  -3  12    0.70    2.00
   2   3  12    3.70    1.60
   2  -3 -12   -0.50    2.30
   2   3  12    0.50    1.70
  -2  -3  12    1.80    1.10
   2   3  12    2.80    2.30
   2   3  12    1.50    0.90
   2  -3 -12    0.50    1.10
   2   3  12   -1.90    1.60
   2  -3 -12    3.50    1.20
   3  -3  12  123.19    7.00
   3   3 -12  119.89    6.50
   3   3 -12  126.49    5.60
   3   3 -12  128.59    6.90
  -3   3  12  126.89    5.50
   3   3 -12  126.19    8.30
  -3   3  12  123.79    5.20
   3  -3 -12  126.39    7.50
   3  -3 -12  116.89    5.30
   3   3  12  110.69    7.30
   3  -3 -12  120.89    5.50
  -3  -3  12  121.59    5.70
   3   3  12  124.19    7.00
   3   3  12  127.49    7.00
   3  -3 -12  129.29    6.30
   3   3  12  127.39    6.20
   3   3  12  128.89    7.60
   4   3 -12    4.30    1.50
   4   3 -12    1.30    1.20
   4  -3  12    3.50    2.40
  -4   3  12    2.10    1.00
   4   3 -12    0.90    1.80
   4  -3 -12    3.10    1.70
  -4  -3  12    1.90    0.90
   4   3  12    2.20    1.80
   4   3  12    0.50    1.50
   4   3  12    1.00    2.50
   4  -3 -12    3.20    1.00
   4   3  12    2.20    1.60
   4  -3 -12    2.20    1.10
  -5   3  12   40.40    2.20
   5   3 -12   39.30    3.30
   5  -3 -12   41.30    2.80
  -5  -3  12   38.00    2.10
   5   3  12   38.20    2.80
   5   3  12   39.30    2.70
   5   3  12   39.80    2.80
   5  -3 -12   40.70    2.20
   0   4  12  410.16   14.00
   0  -4  12  385.26   12.70
   0   4  12  396.06   12.10
  -1   4  12  186.98    7.00
   1  -4  12  186.58    7.60
  -1   4  12  188.48    6.40
  -1   4  12  186.68    8.80
   1   4  12  196.18    8.10
   1   4  12  178.78    8.30
   1   4  12  195.58    8.30
   1   4  12  200.68    7.50
  -1  -4  12  184.08    7.00
   1  -4 -12  179.68    7.20
   2  -4  12  438.76   15.30
   2   4 -12  406.06   15.80
  -2   4  12  458.05   13.70
   2   4 -12  460.85   17.50
   2  -4  12  459.05   15.60
   2   4  12  484.25   15.80
   2  -4 -12  403.76   15.60
  -2  -4  12  484.35   14.60
   2   4  12  489.65   16.80
   2  -4 -12  445.26   14.30
   2   4  12  457.55   15.50
   2   4  12  452.55   15.90
   2   4  12  489.35   16.70
   3  -4  12  125.89    6.70
   3   4 -12  124.59    5.50
   3   4 -12  125.79    6.90
   3  -4  12  118.69    6.90
   3   4 -12  119.59    8.30
  -3   4  12  125.09    5.40
   3   4  12  130.39    7.30
   3   4  12  128.49    6.50
   3   4  12  128.79    7.80
   3   4  12  133.29    7.20
  -3  -4  12  137.69    6.00
   3  -4 -12  126.49    5.70
   3  -4 -12  124.59    5.30
   3   4  12  129.79    7.90
   3  -4 -12  123.79    7.10
   4   4 -12  329.17   11.40
  -4   4  12  305.97   10.40
   4   4 -12  313.27   13.50
   4  -4 -12  317.77   10.60
   4   4  12  294.27   12.10
   4   4  12  328.27   12.50
   4   4  12  293.87   12.60
   4  -4 -12  308.27   10.10
   4  -4 -12  312.07   12.00
   4   4  12  310.17   12.10
   5   4 -12   59.79    2.70
  -5   4  12   59.69    2.70
   5   4 -12   67.39    4.00
   5  -4 -12   59.29    2.50
   5   4  12   63.39    3.40
  -5  -4  12   61.39    2.70
   5   4  12   60.59    3.40
   5   4  12   61.49    3.10
   5  -4 -12   59.69    3.30
   0   5  12  525.45   17.70
   0   5  12  521.45   16.30
   0   5  12  521.55   15.60
   1  -5  12  350.26   13.10
  -1   5  12  349.96   11.60
   1   5 -12  363.36   13.90
  -1   5  12  355.26   11.10
   1   5  12  370.46   13.30
  -1  -5  12  363.96   11.60
   1  -5 -12  347.57   12.80
   1   5  12  343.77   13.00
   1   5  12  362.26   12.90
   1   5  12  358.66   12.30
   1   5  12  363.76   13.00
   2   5 -12  326.67   13.30
   2  -5  12  354.16   13.20
   2  -5  12  369.56   13.20
   2   5 -12  420.56   22.10
  -2   5  12  378.56   12.10
   2   5  12  361.16   14.50
   2   5  12  406.06   17.40
   2   5  12  388.26   13.80
   2  -5 -12  391.06   12.80
   2   5  12  377.36   13.70
   2  -5 -12  323.27   12.90
   2  -5 -12  349.57   11.50
  -3   5  12  143.59    5.90
   3   5 -12  151.58    7.50
   3   5 -12  150.88    9.10
   3  -5  12  137.09    7.00
  -3   5  12  141.49    6.00
   3   5  12  141.89    8.20
   3  -5 -12  141.99    7.40
  -3  -5  12  144.59    6.40
   3  -5 -12  138.59    6.90
   3   5  12  142.19    7.30
   3   5  12  136.39    8.20
   3  -5 -12  140.49    5.70
   3   5  12  146.39    7.90
   3  -5 -12  147.99    6.30
   3   5  12  132.49    7.40
   4   5 -12  276.37   10.20
  -4   5  12  279.27    9.30
   4   5 -12  289.07   12.40
  -4   5  12  299.77   10.00
   4   5  12  278.77   10.80
   4   5  12  267.07   11.10
   4  -5 -12  267.87    9.00
   4  -5 -12  275.77    9.60
  -4  -5  12  278.27    9.60
   4   5  12  245.18   11.10
   4   5  12  278.77   11.60
   4  -5 -12  277.77   10.60
  -5   5  12   79.39    3.10
   5  -5 -12   73.89    3.10
   5   5  12   82.79    4.00
   5  -5 -12   81.19    3.50
   5   5  12   76.29    3.50
   0  -6  12  627.84   18.60
   0   6  12  616.64   18.70
   0   6  12  612.44   19.30
   0   6  12  662.93   21.50
   0   6  12  632.74   19.50
  -1   6  12    2.20    1.00
  -1   6  12    2.60    0.90
   1  -6  12   -4.10    2.30
   1  -6  12   -0.80    1.70
   1   6  12   -0.60    1.40
  -1  -6  12    0.00    1.20
   1   6  12    0.10    1.70
   1   6  12    0.90    1.00
   1   6  12    0.40    1.80
   1   6  12    0.20    1.30
  -2   6  12  222.48    8.10
   2   6 -12  212.78   10.90
  -2   6  12  219.98    7.80
   2  -6  12  215.08    9.40
   2   6  12  210.68    9.60
   2  -6 -12  213.58    8.90
   2   6  12  232.98   10.70
   2   6  12  228.98   10.00
   2   6  12  226.38   10.30
  -2  -6  12  213.18    8.30
   2   6  12  216.48    9.50
  -3   6  12   59.89    3.50
  -3   6  12   58.39    3.30
   3   6 -12   49.60    6.00
   3   6 -12   59.19    5.70
   3   6  12   58.99    4.80
   3   6  12   62.09    5.50
   3   6  12   53.79    4.90
   3  -6 -12   49.80    4.80
   3   6  12   47.30    4.80
  -3  -6  12   61.99    3.70
   3   6  12   57.19    5.20
   3  -6 -12   54.49    6.60
  -4   6  12    5.10    1.00
  -4   6  12    2.90    1.50
   4  -6  12    7.20    2.50
   4   6 -12    2.70    1.80
   4   6  12    3.70    1.40
   4   6  12    1.80    1.50
  -4  -6  12    2.50    1.00
   4  -6 -12    4.80    1.20
   4   6  12    5.70    1.90
   4  -6 -12    4.60    1.30
   5   6 -12   44.30    2.80
  -5  -6  12   44.90    2.00
   5   6  12   44.90    2.50
   5  -6 -12   41.80    2.80
   5   6  12   46.80    2.30
   0   7  12   87.69    7.00
   0   7  12   80.09    4.40
   0   7  12   76.59    4.70
   0  -7  12   85.59    4.60
   0   7  12   80.49    4.80
   1  -7  12  455.75   16.60
   1   7 -12  450.25   15.90
  -1   7  12  448.96   14.20
  -1   7  12  431.96   15.40
   1   7  12  480.95   15.80
   1   7  12  477.35   16.40
   1   7  12  444.66   15.90
   1   7  12  446.26   15.60
   1   7  12  472.85   17.30
  -2   7  12   35.90    2.80
   2   7 -12   40.00    4.50
   2   7 -12   43.50    4.80
   2  -7  12   32.10    3.80
  -2   7  12   30.90    2.50
   2   7  12   31.70    3.90
   2  -7 -12   31.10    2.80
   2   7  12   38.60    4.70
   2   7  12   37.70    4.20
   2   7  12   27.60    3.90
  -2  -7  12   37.70    2.90
   2   7  12   33.90    4.00
   2  -7 -12   32.20    4.00
   3  -7  12  236.88    9.60
  -3   7  12  232.18    8.30
   3   7 -12  231.08   11.50
  -3   7  12  221.78    8.20
   3   7 -12  223.88    9.60
   3  -7 -12  219.78    8.70
   3   7  12  221.08   10.40
   3   7  12  238.08   10.70
  -3  -7  12  229.58    8.50
   3   7  12  210.28   10.60
   3   7  12  223.08    9.70
   3   7  12  252.17   11.20
   3  -7 -12  229.08    8.00
  -4   7  12   30.10    2.10
   4   7 -12   25.70    2.60
   4  -7 -12   28.90    2.00
   4  -7 -12   25.60    2.50
   4   7  12   28.00    3.00
   4   7  12   29.30    4.10
   0   8  12  762.82   23.90
   0   8  12  781.52   23.80
   0   8  12  776.52   23.40
   1   8 -12   90.79    6.50
   1  -8  12  104.69    6.60
  -1   8  12  110.49    5.20
  -1   8  12  112.19    5.50
  -1   8  12  112.49    5.60
   1   8  12  101.19    6.00
   1   8  12  114.79    6.70
  -1  -8  12  110.99    5.10
   1   8  12  103.79    6.30
   1   8  12  108.09    6.40
   1   8  12   97.09    7.90
   2  -8  12  224.08    9.90
  -2   8  12  246.78    8.60
  -2   8  12  225.58    8.60
   2   8 -12  220.98   10.00
   2   8  12  229.58   11.50
   2  -8 -12  222.78    8.20
   2   8  12  243.08   11.10
  -2  -8  12  238.58    8.60
   2   8  12  228.58   10.40
   2   8  12  214.38    9.50
   2   8  12  249.88   10.70
   3  -8  12   60.19    4.40
   3   8 -12   52.79    5.30
  -3   8  12   58.79    3.40
   3   8 -12   52.39    4.20
  -3   8  12   55.19    3.40
   3   8  12   53.49    5.10
   3   8  12   54.79    4.80
   3  -8 -12   57.79    3.20
   3   8  12   56.69    4.30
   3  -8 -12   55.59    3.80
  -3  -8  12   54.79    3.30
   3   8  12   56.69    4.70
   4   8 -12   70.99    4.60
   4   8 -12   75.29    4.20
   4  -8  12   72.69    4.00
  -4   8  12   56.99    3.40
   4   8  12   65.69    4.00
   4   8  12   67.99    3.70
  -4  -8  12   64.49    3.10
   4   8  12   66.09    4.20
   0   9  12   10.80    2.10
   0   9 -12   13.50    3.30
   0   9  12   12.70    2.60
   0   9  12   10.10    2.00
  -1   9  12   14.80    2.40
  -1   9  12   13.80    2.00
   1   9 -12   18.60    3.60
   1   9 -12   19.70    3.10
   1  -9  12   14.40    2.70
  -1  -9  12   16.90    2.10
   1   9  12   17.60    3.00
   1   9  12   10.80    2.30
   1   9  12   14.80    2.60
   2  -9  12   93.29    5.80
  -2   9  12   88.09    4.60
   2   9 -12   99.29    6.90
  -2   9  12   93.39    4.90
   2   9 -12   91.89    5.90
   2   9  12   96.39    5.50
   2   9  12   95.19    6.50
   2   9  12  104.09    6.50
  -2  -9  12   93.89    4.50
   2   9  12   89.89    5.90
  -3   9  12   91.59    4.50
  -3   9  12   94.49    4.40
   3  -9  12   99.09    5.30
   3   9 -12   98.09    5.50
   3   9 -12   99.69    6.50
   3  -9 -12   89.39    4.60
   3   9  12  100.09    6.10
  -3  -9  12   92.79    4.20
   3   9  12   98.19    5.50
   3   9  12   95.59    5.70
   3  -9 -12  100.89    4.30
   3   9  12   95.99    7.00
  -4   9  12    3.20    0.70
   4   9  12    2.00    1.20
   4   9  12    2.70    0.80
  -4  -9  12    3.30    1.00
   4   9  12    1.30    1.10
   0  10 -12    1.70    2.40
   0  10  12    1.90    2.60
   0  10  12   -0.90    3.00
   0  10  12    0.90    1.80
  -1  10  12  424.86   14.90
  -1  10  12  425.86   14.50
   1  10 -12  441.46   16.90
   1  10 -12  436.36   15.30
  -1  10  12  445.06   14.70
  -1 -10  12  443.16   13.90
   1  10  12  455.55   15.70
   1  10  12  448.96   15.90
   1  10  12  442.46   16.30
  -2  10  12   41.20    3.20
   2 -10  12   35.90    3.60
   2  10 -12   36.70    3.90
   2  10 -12   39.80    4.40
  -2  10  12   39.40    3.10
   2  10  12   39.80    4.40
   2  10  12   42.70    4.40
   2  10  12   38.80    3.90
   2  10  12   40.20    4.10
  -2 -10  12   42.80    2.70
  -3  10  12   99.79    4.60
   3  10 -12   97.69    6.00
   3 -10  12   96.09    5.10
   3  10 -12  102.49    4.90
   3  10  12   96.39    4.30
  -3 -10  12  100.99    4.00
   3  10  12   95.29    5.10
   3  10  12   99.99    5.80
   4  10  12   31.50    2.30
   0  11  12  362.46   13.40
   0  11  12  359.86   13.20
   0  11  12  360.96   12.60
   0  11 -12  349.27   12.60
   1  11 -12  221.28   10.30
  -1  11  12  209.88    8.70
   1  11 -12  219.88    9.10
  -1  11  12  213.98    8.90
   1  11  12  220.98    9.10
   1  11  12  217.98    9.60
   1  11  12  210.78    9.70
  -2  11  12   52.79    3.50
   2  11 -12   51.49    4.50
   2  11 -12   52.19    4.10
   2  11  12   52.09    3.90
   2  11  12   48.60    4.10
   3  11 -12   22.70    2.60
  -3  11  12   23.00    2.00
   3  11  12   18.20    2.00
   3  11  12   28.10    2.60
  -3 -11  12   23.80    2.30
   0  12  12   84.19    8.10
   0  12  12   72.89    4.80
  -1  12  12   21.70    3.70
   1  12 -12   17.90    2.60
  -1  12  12   18.80    2.60
   1  12 -12   15.60    2.80
   1  12  12   13.00    2.10
  -2  12  12   18.40    2.00
   2  12 -12   18.80    2.80
   2  12  12   16.30    2.50
   3  12 -12   11.10    1.90
  -3  12  12   16.80    1.60
   3  12  12   13.50    1.70
   0  13 -12    3.90    1.40
   0  13  12    2.90    1.20
   1  13 -12   27.20    2.80
  -1  13  12   25.30    2.30
   1  13  12   25.30    2.60
   2  13 -12   38.30    2.90
  -2  13  12   36.50    2.40
   2  13  12   38.20    2.90
   0  14 -12   62.69    3.60
   0  14  12   63.89    3.40
  -1  14  12   66.79    3.40
   1  14 -12   70.39    3.70
  -1  14 -12   70.09    3.60
   1  14  12   68.59    3.50
   0   0  13   -0.90    1.00
  -1   0  13   93.29    4.40
   1   0  13   96.79    5.40
  -1   0  13   94.09    4.30
  -1   0  13   99.19    3.40
  -2   0  13  122.99    5.30
   2   0  13  120.99    6.50
   2   0 -13  126.59    7.80
   2   0  13  115.29    5.40
   2   0  13  108.99    6.80
  -2   0  13  118.49    4.40
   2   0 -13  116.69    5.80
   3   0  13  253.37    8.80
   3   0 -13  241.28    9.10
   3   0 -13  243.28   11.70
   3   0 -13  242.98    8.60
   3   0  13  245.38   10.80
   3   0  13  237.78   10.80
   3   0 -13  239.58   10.00
  -3   0  13  247.48    8.40
  -3   0  13  253.17    8.90
  -4   0  13   40.00    3.30
   4   0 -13   47.40    4.70
   4   0  13   37.10    4.20
   4   0 -13   42.20    2.80
  -4   0  13   46.70    3.00
   4   0 -13   37.50    3.10
   4   0  13   41.70    4.00
   5   0 -13  328.37    9.70
   5   0  13  339.77   10.20
   5   0 -13  336.87   11.50
   5   0 -13  330.17    9.80
   0   1  13   85.99    3.50
  -1   1  13   76.19    2.90
  -1   1  13   68.69    3.50
   1  -1  13   67.79    4.60
  -1   1  13   67.29    3.70
  -1  -1  13   65.39    5.10
   1   1  13   68.59    4.60
   1   1  13   71.59    3.60
   2  -1  13    8.40    2.20
   2   1 -13    5.00    2.50
  -2   1  13    5.50    1.40
   2   1 -13    7.20    1.60
  -2   1  13    3.50    0.80
   2  -1  13    5.90    2.70
   2  -1 -13    3.50    2.50
   2   1  13   10.00    2.40
   2  -1 -13    3.20    1.20
  -2  -1  13    2.40    1.20
  -2  -1  13    3.80    0.90
   2   1  13    2.70    1.60
   2   1  13    5.20    1.20
   2   1  13    3.70    1.90
   3   1 -13   38.70    3.10
   3  -1  13   48.70    4.60
   3   1 -13   45.80    5.50
   3   1 -13   45.90    4.50
  -3   1  13   48.50    3.10
  -3   1  13   48.10    2.90
   3   1 -13   43.90    3.90
   3  -1  13   45.50    5.00
   3  -1  13   49.50    2.90
   3   1  13   43.80    4.80
   3   1  13   37.80    4.40
   3  -1 -13   47.10    4.10
   3   1  13   41.00    4.70
   3   1  13   49.10    3.30
   3  -1 -13   43.40    3.00
   3   1  13   52.99    4.20
  -3  -1  13   50.19    2.90
   3  -1 -13   35.40    3.30
  -3  -1  13   50.39    3.30
   3  -1 -13   53.29    5.30
   4   1 -13  101.59    4.50
   4  -1  13  105.99    5.80
   4  -1  13  101.19    5.90
   4   1 -13  104.69    5.00
  -4   1  13   93.59    4.60
  -4   1  13  106.19    4.70
   4   1 -13   96.39    6.60
   4  -1 -13   98.99    4.70
   4  -1 -13  103.19    4.70
  -4  -1  13   98.79    4.60
   4   1  13   92.99    5.80
   4  -1 -13  106.99    6.80
  -4  -1  13   94.29    4.80
   4   1  13   97.99    6.00
   4   1  13   96.59    6.10
   5   1 -13   26.40    1.70
   5   1 -13   18.20    1.70
   5   1 -13   29.80    2.70
   5  -1 -13   26.50    1.70
   5   1  13   24.90    3.30
  -5  -1  13   22.40    1.80
   5  -1 -13   23.80    2.40
   5   1  13   20.20    2.10
   0  -2  13  324.57   10.80
   0   2  13  331.77   11.00
   0   2  13  343.07   10.20
  -1   2  13  322.27    9.70
  -1   2  13  298.37   10.40
  -1   2  13  326.67   12.10
   1   2  13  317.07   11.40
   1   2  13  323.17   10.60
  -2   2  13   62.09    3.00
  -2   2  13   60.19    3.50
   2   2 -13   60.09    5.70
   2  -2  13   56.99    4.70
  -2  -2  13   65.09    3.70
  -2  -2  13   54.29    2.70
   2   2  13   62.49    4.20
   2   2  13   53.79    3.70
   2  -2 -13   46.40    5.40
   2   2  13   66.49    4.70
   2   2  13   53.09    5.00
   2  -2 -13   55.99    3.50
  -3   2  13   62.79    3.40
   3   2 -13   52.59    4.60
   3   2 -13   59.49    4.30
  -3   2  13   61.29    3.60
   3  -2  13   61.49    5.50
   3  -2  13   58.19    5.10
   3   2 -13   65.29    5.70
   3  -2 -13   61.89    5.50
   3   2  13   63.19    4.90
  -3  -2  13   65.99    3.90
   3  -2 -13   60.29    4.90
   3   2  13   63.89    5.70
   3   2  13   61.59    4.80
   3  -2 -13   59.19    3.50
   3   2  13   61.49    3.90
   3  -2 -13   47.60    3.60
   3   2  13   71.59    5.50
  -3  -2  13   61.59    3.50
   4   2 -13   52.09    3.60
  -4   2  13   55.99    3.40
   4   2 -13   54.79    3.20
   4   2 -13   55.49    5.20
   4  -2  13   57.59    4.40
  -4   2  13   51.49    4.70
  -4  -2  13   59.39    3.50
   4   2  13   55.49    4.60
   4  -2 -13   57.69    4.90
   4   2  13   53.79    4.40
   4   2  13   57.29    4.70
   4  -2 -13   62.79    3.30
   4  -2 -13   56.79    3.40
   5   2 -13   71.79    4.10
  -5   2  13   68.59    3.00
   5   2 -13   62.19    2.80
  -5  -2  13   66.29    2.80
   5  -2 -13   68.39    3.70
   5  -2 -13   66.99    3.20
   5   2  13   73.59    3.60
   5  -2 -13   65.89    2.70
   0  -3  13   46.90    3.50
   0   3  13   52.69    4.00
   0   3  13   55.19    2.80
   0   3  13   49.40    3.70
  -1   3  13  400.76   12.90
  -1   3  13  401.76   12.70
  -1   3  13  404.16   14.70
  -1   3  13  423.06   12.10
   1   3  13  421.06   14.10
   1   3  13  412.86   13.20
   1   3  13  407.76   14.20
  -1  -3  13  406.86   12.80
   1   3  13  385.36   13.80
   2   3 -13   23.10    4.00
  -2   3  13   22.00    2.40
  -2   3  13   22.50    1.80
   2   3  13   19.30    3.60
   2  -3 -13   19.40    3.40
  -2  -3  13   26.90    2.40
   2   3  13   23.60    3.50
   2   3  13   20.90    2.90
   2   3  13   21.20    3.40
   2   3  13   23.30    2.60
   2  -3 -13   19.70    2.30
   2  -3 -13   23.90    2.70
  -3   3  13   91.69    4.30
  -3   3  13  100.19    4.70
   3   3 -13   96.89    7.00
   3   3 -13   93.99    5.90
   3  -3  13   87.69    5.90
   3   3  13   92.59    5.30
   3  -3 -13   98.49    5.60
   3   3  13   97.79    6.10
  -3  -3  13   98.79    4.90
   3   3  13   79.59    5.70
   3   3  13   92.89    6.60
   3  -3 -13   96.09    6.40
   3   3  13   86.29    6.50
   3  -3 -13   87.89    4.40
   3  -3 -13   93.09    4.60
   4   3 -13   70.29    4.20
   4   3 -13   71.09    5.80
   4  -3  13   68.79    5.10
  -4   3  13   62.29    3.70
   4  -3 -13   75.09    3.60
  -4  -3  13   73.69    3.90
   4   3  13   63.29    5.10
   4   3  13   76.49    5.20
   4   3  13   83.39    5.40
   4  -3 -13   72.19    3.80
   4  -3 -13   74.59    5.10
   4   3  13   63.29    6.40
   5   3 -13   37.00    2.90
  -5   3  13   34.90    2.00
   5  -3 -13   33.50    2.40
  -5  -3  13   35.90    2.50
   5   3  13   32.80    2.90
   5   3  13   34.20    2.50
   0  -4  13  290.27   10.20
   0   4  13  296.37    9.60
   0   4  13  284.47   11.40
   0   4  13  272.57   10.30
   0   4  13  342.87   12.70
   0   4  13  291.37   10.30
   1   4 -13  114.69    7.20
  -1   4  13  118.19    5.20
   1  -4  13  127.59    6.00
  -1   4  13  108.79    5.90
  -1   4  13  117.89    4.60
   1   4  13  115.99    5.50
   1   4  13  113.39    6.20
   1   4  13  121.49    6.20
  -1  -4  13  117.19    5.20
   1   4  13  122.39    6.30
   1   4  13   85.89    8.90
   2  -4  13  656.43   20.70
   2  -4  13  626.94   20.40
  -2   4  13  657.23   18.80
   2   4  13  663.63   21.00
   2   4  13  665.93   21.80
   2  -4 -13  580.84   20.60
   2  -4 -13  660.53   20.10
   2  -4 -13  662.23   19.40
   2   4  13  678.83   21.00
   3  -4  13   16.60    3.10
  -3   4  13   19.70    2.10
   3   4 -13   18.10    3.50
   3   4 -13   15.20    2.80
   3   4  13   18.90    3.30
   3  -4 -13   15.10    1.90
   3  -4 -13   21.00    3.30
   3  -4 -13   14.70    1.90
   3   4  13   15.40    2.80
   3   4  13   16.50    2.90
  -3  -4  13   10.70    1.70
   3  -4 -13   11.70    2.50
   3   4  13   18.10    2.60
   3   4  13   17.80    3.40
  -4   4  13   36.40    2.60
   4   4 -13   30.80    3.00
   4   4 -13   27.60    4.00
  -4   4  13   34.30    4.10
   4   4  13   30.70    3.90
   4   4  13   30.50    3.60
   4   4  13   37.90    3.90
   4  -4 -13   32.20    2.40
  -4  -4  13   36.00    2.60
   4  -4 -13   30.30    3.30
   4  -4 -13   32.90    2.30
   5   4 -13   58.49    3.50
  -5   4  13   57.29    2.50
  -5  -4  13   57.39    2.50
   5  -4 -13   58.29    3.00
   5   4  13   63.59    4.20
   5   4  13   64.29    3.60
   0   5  13  105.59    4.70
   0   5  13  101.49    5.40
   0  -5  13   99.99    4.90
   0   5  13  105.89    6.40
   0   5  13  104.79    6.00
   0   5  13  102.79    5.20
   1   5 -13  232.58   10.60
  -1   5  13  235.88    7.90
   1  -5  13  225.28    8.90
   1  -5  13  207.78    9.60
  -1   5  13  219.78    8.30
  -1  -5  13  238.68    8.30
   1   5  13  206.88    9.50
   1   5  13  231.18    8.90
   1   5  13  235.68    9.50
   1   5  13  225.68    9.50
   1   5  13  219.78    9.60
   2  -5  13   68.19    5.30
  -2   5  13   64.79    3.40
   2   5 -13   69.99    6.20
  -2   5  13   63.39    3.80
   2   5  13   68.59    5.60
  -2  -5  13   67.29    4.00
   2   5  13   67.69    4.80
   2  -5 -13   71.79    5.20
   2  -5 -13   73.29    4.90
   2   5  13   69.59    5.20
   2   5  13   67.29    5.00
   2   5  13   71.09    5.40
   3   5 -13   42.40    4.40
  -3   5  13   42.30    2.90
  -3   5  13   40.60    3.00
   3   5 -13   47.30    5.40
   3   5  13   47.60    4.90
   3  -5 -13   44.30    4.00
   3  -5 -13   45.30    3.20
   3  -5 -13   42.70    2.90
   3   5  13   41.40    4.20
   3   5  13   43.30    4.70
   3   5  13   42.30    4.30
   3   5  13   40.70    4.10
   4   5 -13  220.78   10.20
  -4   5  13  212.98    7.60
   4   5 -13  223.58    8.10
  -4   5  13  205.98    8.20
   4   5  13  211.38    8.90
   4   5  13  201.08    9.60
   4   5  13  212.88    9.60
   4  -5 -13  215.68    8.50
   4  -5 -13  223.78    7.30
  -4  -5  13  210.68    7.70
   5   5 -13   94.99    4.30
   5   5  13   98.59    3.90
   5  -5 -13   93.89    3.70
   5   5  13  100.49    4.10
  -5  -5  13   93.69    3.40
   0   6  13  726.43   21.80
   0   6  13  721.83   21.10
   0   6  13  632.74   21.60
   0   6  13  719.73   21.80
   0   6  13  734.53   25.60
   0  -6  13  729.03   21.00
   1  -6  13  216.88    8.90
  -1   6  13  246.48   11.80
  -1   6  13  215.68    8.00
   1  -6  13  221.08    9.90
   1   6  13  211.68   10.00
   1   6  13  225.38    9.80
  -1  -6  13  227.08    8.40
   1   6  13  217.98    9.40
   1   6  13  231.58    9.20
   2   6 -13  374.76   15.50
   2  -6  13  365.56   13.50
   2   6 -13  338.67   13.30
  -2   6  13  379.36   11.90
  -2   6  13  359.96   12.10
  -2  -6  13  376.06   12.40
   2   6  13  373.96   13.90
   2   6  13  379.06   14.60
   2   6  13  373.26   14.70
   2   6  13  364.76   13.90
   2  -6 -13  363.46   12.00
   2   6  13  376.36   14.40
   3  -6  13  105.89    5.90
  -3   6  13   94.99    4.70
   3   6 -13  104.49    6.00
  -3   6  13  100.49    4.70
   3   6 -13  102.09    7.40
   3   6  13   92.59    6.50
   3   6  13  108.59    6.80
  -3  -6  13  111.59    5.20
   3   6  13   98.19    6.60
   3   6  13  113.49    6.40
   3  -6 -13  101.69    5.50
   3  -6 -13  105.79    4.60
   3   6  13  102.09    6.80
   4   6 -13   13.00    2.50
   4   6 -13   13.30    2.00
  -4   6  13   12.40    1.50
   4  -6 -13   10.40    1.40
   4  -6 -13   14.80    2.00
  -4  -6  13   13.20    1.60
   4   6  13   11.40    2.30
   4   6  13   11.10    2.10
   4   6  13    8.90    1.80
   0   7  13   58.39    4.30
   0  -7  13   60.99    4.10
   0   7  13   64.29    4.40
   0   7  13   64.59    3.90
  -1   7  13   78.99    4.10
   1   7 -13   85.69    6.30
  -1   7  13   69.39    4.40
  -1   7  13   78.29    4.50
   1  -7  13   74.99    5.60
   1   7  13   76.19    6.10
  -1  -7  13   81.29    4.20
   1   7  13   75.79    5.00
   1   7  13   77.49    5.30
   1   7  13   76.29    5.40
   1   7  13   77.89    5.50
  -2   7  13  128.89    5.80
   2  -7  13  125.19    6.80
  -2   7  13  132.19    5.50
   2   7 -13  103.69    6.90
   2   7 -13  128.59    8.00
   2   7  13  121.39    7.00
   2   7  13  120.79    7.30
   2  -7 -13  120.49    5.40
  -2  -7  13  120.79    5.50
   2   7  13  120.49    7.40
   2   7  13  127.09    6.90
   2   7  13  116.69    7.60
   3   7 -13  148.29    8.80
   3  -7  13  147.29    7.00
  -3   7  13  138.79    5.90
  -3   7  13  147.79    6.00
   3   7 -13  145.99    7.10
   3  -7 -13  143.19    6.40
   3   7  13  140.99    8.00
   3   7  13  142.39    8.00
  -3  -7  13  138.69    6.00
   3  -7 -13  148.89    5.80
   3   7  13  145.49    7.90
   3   7  13  149.49    7.30
   4   7 -13  174.58    8.20
   4   7 -13  171.58    8.00
  -4   7  13  176.98    6.00
  -4  -7  13  165.68    6.10
   4   7  13  174.18    7.40
   4  -7 -13  165.58    6.60
   4  -7 -13  179.88    6.30
   4   7  13  165.88    6.90
   4   7  13  179.68    7.60
   0  -8  13  405.86   13.40
   0   8  13  426.76   14.80
   0   8  13  417.06   14.60
   0   8  13  419.76   14.20
   1  -8  13   71.89    5.40
  -1   8  13   74.69    4.60
   1   8 -13   72.29    5.90
  -1   8  13   74.59    4.50
  -1   8  13   76.39    4.30
   1   8  13   73.69    5.30
   1   8  13   70.69    5.30
   1   8  13   78.09    5.60
   1   8  13   62.39    6.60
  -1  -8  13   86.69    4.30
   1   8  13   74.49    5.10
  -2   8  13  216.38    9.60
  -2   8  13  209.18    9.30
   2   8 -13  181.68    8.70
   2  -8  13  205.28   11.50
   2   8  13  202.48    9.30
   2  -8 -13  180.58    7.30
   2   8  13  222.98   12.40
  -2  -8  13  215.78    9.40
  -3   8  13   80.59    4.70
  -3   8  13   79.09    4.00
   3  -8  13   80.39    5.00
   3   8 -13   79.09    5.90
   3   8  13   77.79    5.40
   3   8  13   74.89    4.70
   3  -8 -13   88.39    4.30
  -3  -8  13   75.19    3.90
   3   8  13   82.99    5.60
   3   8  13   85.09    6.70
   4   8 -13   29.40    3.00
  -4  -8  13   25.00    1.80
   4   8  13   28.60    2.20
   4   8  13   27.30    2.50
   4   8  13   28.60    2.50
   0   9  13   99.89    5.90
   0   9  13  100.09    5.70
   0   9  13  112.59    6.20
   1   9 -13  595.74   21.60
  -1   9  13  579.94   18.40
  -1   9  13  610.84   19.20
   1   9 -13  600.24   21.30
  -1  -9  13  605.04   20.10
   1   9  13  587.44   19.80
   1   9  13  569.24   20.70
   1   9  13  596.74   20.70
   2  -9  13   55.69    4.60
  -2   9  13   57.69    3.60
   2   9 -13   52.49    4.80
  -2   9  13   51.19    3.60
   2   9 -13   56.29    5.20
   2   9  13   50.59    5.00
  -2  -9  13   52.29    3.20
   2   9  13   62.09    4.50
   2   9  13   52.59    4.90
   2   9  13   56.09    4.60
  -3   9  13   19.20    2.00
   3   9 -13   14.60    3.00
   3   9 -13   20.20    2.50
  -3   9  13   20.00    2.10
   3  -9  13   16.20    2.40
   3   9  13   16.60    2.50
   3   9  13   15.70    2.80
   3   9  13   17.50    2.20
  -3  -9  13   17.40    1.90
   4   9 -13    3.80    1.40
  -4   9  13    2.50    0.70
   4   9  13    4.90    1.00
  -4  -9  13    4.80    0.80
   4   9  13    5.20    1.20
   4   9  13    3.70    1.00
   0  10  13  118.99    6.30
   0  10  13  115.59    6.20
   0  10  13  121.19    6.60
   1  10 -13   98.69    6.40
   1  10 -13  113.39    7.10
  -1  10  13  106.79    5.60
  -1  10  13  102.09    5.40
   1  10  13  103.29    6.40
   1  10  13  109.29    6.40
   1  10  13  108.59    6.20
  -1 -10  13   91.79    5.00
   2 -10  13  361.66   13.50
  -2  10  13  384.16   12.80
   2  10 -13  392.86   13.00
  -2  10  13  381.16   12.20
   2  10 -13  386.56   14.90
  -2  10  13  402.26   13.30
   2  10  13  348.97   14.00
   2  10  13  373.46   14.40
   2  10  13  354.26   13.30
   3  10 -13   40.90    3.70
   3  10 -13   29.20    3.20
  -3  10  13   38.80    2.60
   3  10  13   38.50    3.40
   3  10  13   36.50    2.60
  -3 -10  13   37.10    2.10
   3  10  13   41.60    3.10
   0  11  13   -0.70    2.20
   0  11  13    4.10    1.60
   0  11  13    0.80    1.10
   1  11 -13   57.49    4.80
  -1  11  13   52.59    4.00
  -1  11  13   56.49    4.60
  -1  11  13   54.19    3.90
   1  11  13   41.60    4.50
   1  11  13   57.29    4.50
   2  11 -13   20.40    3.40
   2  11 -13   11.70    2.90
  -2  11  13   14.80    2.30
   2  11  13   20.00    3.30
   2  11  13   17.40    2.40
  -3  11  13   13.20    1.50
   3  11  13   13.10    1.90
   3  11  13   12.00    1.90
   0  12 -13  561.64   19.70
   0  12  13  547.15   18.10
   1  12 -13   76.09    5.10
  -1  12  13   89.59    4.80
   1  12  13   81.09    4.90
   2  12 -13   16.30    2.40
  -2  12  13   18.30    1.90
   2  12  13   14.60    2.00
   0  13 -13   53.49    3.70
   0  13  13   50.29    3.40
  -1  13  13   21.60    2.10
   1  13 -13   22.60    2.50
   1  13  13   22.20    2.30
   2  13 -13   17.50    2.10
  -2  13  13   18.80    1.70
   2  13  13   19.60    1.90
   0  14 -13   35.90    2.50
   0  14  13   37.20    2.50
   0   0  14  763.22   22.50
  -1   0  14  332.37   10.90
  -1   0  14  325.17    9.50
   1   0  14  328.57   11.70
  -1   0  14  329.77   11.00
   2   0  14   10.00    2.60
   2   0 -14   13.10    3.10
   2   0  14    7.30    2.10
  -2   0  14    9.00    1.20
  -2   0  14   10.80    1.80
  -3   0  14    0.20    1.00
   3   0 -14   -1.10    1.20
   3   0  14    1.20    1.70
   3   0  14   -0.40    2.00
   3   0 -14    0.30    2.00
   3   0 -14    0.90    1.70
   3   0  14    1.30    1.10
  -3   0  14   -0.60    1.00
   4   0 -14   32.70    2.50
  -4   0  14   31.60    2.30
   4   0 -14   32.40    3.80
   4   0 -14   26.70    2.60
   4   0  14   27.60    3.30
   4   0  14   24.20    3.30
  -4   0  14   39.70    3.50
   5   0  14   84.99    5.30
  -5   0  14   99.59    3.80
   5   0 -14  101.79    4.70
   0   1  14  224.38    8.70
   0   1  14  230.48    7.40
   1   1 -14  159.48   13.60
   1  -1  14  159.18    7.50
  -1   1  14  153.88    5.10
   1  -1  14  151.18    6.90
  -1   1  14  148.59    6.10
  -1   1  14  149.79    6.00
   1   1  14  142.59    6.80
   1   1  14  150.48    6.10
   1   1  14  152.18    7.10
  -1  -1  14  150.38    6.10
   2  -1  14  199.38    9.30
   2  -1  14  212.08    9.10
   2   1 -14  204.88   10.20
  -2   1  14  204.48    6.70
  -2   1  14  194.58    7.40
   2  -1 -14  185.98    9.70
  -2  -1  14  196.78    7.50
  -2  -1  14  195.88    6.40
   2   1  14  203.58    8.00
   2   1  14  208.08    9.40
   2   1  14  196.18    8.90
   2  -1 -14  168.48    7.10
   2   1  14  197.98    8.10
  -3   1  14   80.39    4.00
   3   1 -14   90.69    5.10
   3   1 -14   89.59    7.10
   3  -1  14   75.89    5.70
   3   1 -14   89.19    4.40
  -3   1  14   91.29    4.50
   3  -1  14   74.99    6.00
   3  -1  14   92.09    4.40
   3   1  14  105.69    6.50
   3  -1 -14  101.79    6.90
   3  -1 -14   90.99    4.40
  -3  -1  14   89.99    4.20
  -3  -1  14   89.99    4.50
   3   1  14   93.39    6.50
   3   1  14   87.89    4.80
   3  -1 -14   90.29    4.70
  -4   1  14  129.09    5.30
   4   1 -14  138.09    7.70
  -4   1  14  123.39    5.50
   4   1 -14  136.79    5.30
   4  -1  14  127.69    6.70
   4  -1  14  130.79    6.50
   4   1 -14  134.39    5.60
  -4  -1  14  138.79    5.60
   4   1  14  129.99    6.90
   4  -1 -14  136.29    7.50
   4  -1 -14  134.89    5.30
   4  -1 -14  129.89    5.30
   4   1  14  131.09    6.90
  -5   1  14    9.00    1.00
   5   1 -14    7.30    1.40
   5  -1 -14    8.60    1.40
   5   1  14    5.90    1.40
   0   2  14   62.79    3.10
   0  -2  14   60.79    3.60
   0   2  14   64.19    3.90
  -1   2  14  405.06   12.60
  -1   2  14  383.46   12.70
  -1   2  14  412.06   14.80
   1  -2  14  400.56   13.50
  -1   2  14  401.66   11.80
  -1  -2  14  395.66   12.60
   1   2  14  390.96   13.70
   1   2  14  399.76   13.80
   1   2  14  399.86   13.90
   2   2 -14   77.79    6.50
   2  -2  14   84.99    7.40
   2  -2  14   80.69    5.50
  -2   2  14   89.99    4.30
  -2   2  14   85.19    3.70
   2   2  14   87.29    5.90
   2   2  14   85.09    4.90
   2   2  14   86.69    5.00
   2   2  14   87.99    6.20
  -2  -2  14   84.49    4.50
   2  -2 -14   86.39    4.30
   2  -2 -14   72.49    6.20
   3  -2  14  334.57   10.50
   3  -2  14  297.87   12.50
   3   2 -14  331.77   14.40
   3  -2  14  324.07   12.80
  -3   2  14  317.37   10.40
   3   2 -14  318.27   11.40
  -3   2  14  314.67   10.70
   3   2  14  339.17   11.70
   3  -2 -14  331.67   13.40
   3   2  14  313.37   12.70
   3   2  14  335.07   12.30
   3   2  14  321.07   13.40
   3   2  14  331.97   13.10
  -3  -2  14  325.47   11.10
   3  -2 -14  307.07   10.40
   3  -2 -14  323.27   10.80
   4   2 -14   79.59    4.10
   4  -2  14   72.49    4.60
  -4   2  14   64.19    3.80
   4   2 -14   70.99    5.50
   4  -2 -14   75.99    3.80
   4   2  14   78.69    5.20
   4   2  14   74.59    5.20
   4  -2 -14   70.19    5.10
   4   2  14   70.09    5.00
   4  -2 -14   74.69    3.60
  -4  -2  14   74.09    3.80
   5   2 -14    8.30    1.50
  -5   2  14   11.40    1.00
  -5  -2  14    7.50    1.00
   5  -2 -14   10.00    1.50
   5   2  14   10.70    1.50
   5   2  14   11.30    1.40
   0   3  14  870.71   26.10
   0   3  14  932.11   27.60
   0   3  14  914.31   26.00
   0  -3  14  896.61   25.70
   0   3  14  868.31   25.00
   1  -3  14    9.80    2.20
   1   3 -14    9.10    2.80
  -1   3  14    9.40    1.90
  -1   3  14    8.30    1.10
  -1   3  14    3.50    2.10
  -1   3  14    6.50    1.20
   1   3  14   11.30    2.20
   1   3  14   12.00    2.40
  -1  -3  14    8.10    1.80
   1   3  14   10.50    1.90
   1   3  14   11.20    2.10
  -1  -3  14   14.90    2.00
   1   3  14   10.00    3.30
  -2   3  14  175.18    6.80
  -2   3  14  164.78    6.80
   2  -3  14  171.28    8.30
  -2   3  14  167.38    6.10
   2   3 -14  199.78   14.30
   2  -3 -14  172.28    6.70
   2   3  14  169.28    8.20
   2  -3 -14  153.78    8.50
   2   3  14  155.28    9.00
   2   3  14  162.28    7.60
  -2  -3  14  182.08    7.00
   2   3  14  177.58    7.90
   2   3  14  180.08    8.90
   3  -3  14  105.39    6.50
   3   3 -14   93.69    5.70
  -3   3  14  107.99    5.20
  -3   3  14  105.89    4.70
   3   3 -14  106.09    7.60
   3   3  14  112.49    6.70
   3  -3 -14  103.99    6.80
   3   3  14  110.59    6.10
   3  -3 -14  112.79    5.10
  -3  -3  14  112.29    5.30
   3   3  14  112.69    7.10
   3   3  14   99.69    6.80
   3  -3 -14  103.59    4.70
   3   3  14  112.19    6.70
   4  -3  14   76.79    4.80
  -4   3  14   64.99    3.80
   4   3 -14   77.29    5.20
   4   3 -14   77.59    5.80
   4   3  14   70.19    4.70
   4  -3 -14   74.09    3.70
  -4  -3  14   74.59    3.80
   4  -3 -14   79.09    5.10
   4   3  14   78.79    5.10
   4  -3 -14   74.29    3.70
   4   3  14   67.59    5.10
  -5   3  14   29.00    2.00
   5   3 -14   38.50    3.80
  -5  -3  14   32.10    1.70
   5   3  14   31.20    2.10
  -5  -3  14   29.60    1.70
   5   3  14   25.50    2.10
   5  -3 -14   27.00    2.00
   0  -4  14   -1.20    1.10
   0   4  14    3.30    1.70
   0   4  14    2.60    1.10
   0   4  14    1.40    1.40
   0   4  14    0.20    1.60
   0   4  14    1.90    0.90
  -1   4  14  171.78    6.90
  -1   4  14  182.18    6.40
   1   4 -14  184.08    9.20
   1  -4  14  177.58    7.60
  -1   4  14  158.48    7.10
  -1  -4  14  174.48    6.90
   1   4  14  166.18    8.20
   1   4  14  180.58    7.40
   1   4  14  176.28    8.30
   1   4  14  167.88    8.00
   1   4  14  169.28    7.90
  -2   4  14  680.73   20.10
   2  -4  14  633.54   21.40
   2   4 -14  689.43   23.80
   2  -4  14  676.03   21.60
  -2   4  14  643.54   19.90
  -2   4  14  676.63   19.50
   2   4  14  690.73   23.10
   2   4  14  680.93   22.70
   2   4  14  665.43   21.70
  -2  -4  14  695.73   20.30
   2   4  14  690.93   22.20
   2  -4 -14  656.63   21.40
   2   4  14  698.63   21.80
  -3   4  14  134.79    5.70
  -3   4  14  128.19    5.30
   3   4 -14  125.79    8.20
   3  -4 -14  123.99    5.50
   3   4  14  126.59    7.70
   3  -4 -14  126.39    7.00
  -3  -4  14  122.09    5.70
   3   4  14  123.29    7.90
   3   4  14  120.59    7.20
   3   4  14  119.99    7.00
   3   4  14  119.49    6.70
   4   4 -14   26.30    2.60
  -4   4  14   31.90    2.30
   4   4 -14   32.60    3.80
   4   4  14   30.10    3.40
  -4  -4  14   28.70    2.30
   4   4  14   27.40    3.70
   4   4  14   23.60    2.90
   4  -4 -14   29.20    2.90
   4  -4 -14   31.50    2.20
   5   4 -14   41.70    2.70
  -5   4  14   38.40    1.90
   5   4  14   41.20    2.40
   5  -4 -14   37.60    2.10
  -5  -4  14   40.80    2.00
   5   4  14   40.30    2.30
   0   5  14  214.38    7.90
   0   5  14  213.18    8.80
   0  -5  14  212.28    8.10
   0   5  14  202.88    8.50
   0   5  14  219.38    8.60
   0   5  14  217.58   10.20
  -1   5  14   13.50    2.50
   1  -5  14    9.50    2.10
  -1   5  14    7.80    2.30
  -1   5  14   12.90    1.70
   1   5 -14   11.70    2.70
   1   5  14   11.80    2.50
   1   5  14    8.40    2.40
  -1  -5  14    8.00    1.60
   1   5  14   10.30    1.90
   1   5  14   13.00    2.30
   2   5 -14   83.29    6.50
  -2   5  14   79.69    4.20
   2  -5  14   79.89    5.50
   2  -5  14   81.39    5.80
  -2   5  14   79.59    3.90
   2   5  14   82.19    5.60
   2   5  14   79.49    5.50
  -2  -5  14   80.99    4.40
   2   5  14   83.89    5.50
   2   5  14   80.29    6.20
   2   5  14   78.29    5.50
   3   5 -14  782.02   23.80
   3   5 -14  799.22   27.20
  -3   5  14  801.52   23.20
  -3   5  14  809.72   22.80
   3   5  14  792.02   25.30
   3   5  14  762.72   25.00
   3  -5 -14  744.83   22.20
   3   5  14  811.52   25.40
  -3  -5  14  812.12   23.40
   3   5  14  798.42   25.70
   3   5  14  815.72   26.30
   3  -5 -14  787.82   24.10
  -4   5  14   98.99    4.40
   4   5 -14  102.99    4.50
   4   5 -14  100.69    6.20
   4   5  14   97.59    5.20
   4   5  14   92.29    5.70
   4   5  14   95.89    5.20
   4  -5 -14   95.29    3.90
   4  -5 -14   98.29    4.90
  -4  -5  14   96.89    4.40
   0   6  14  131.29    6.40
   0   6  14  126.39    9.50
   0   6  14  127.09    6.70
   0  -6  14  126.29    5.80
  -1   6  14    4.30    1.30
  -1   6  14    1.80    0.90
   1   6 -14    4.20    2.10
  -1   6  14    5.20    1.50
   1   6  14    3.40    1.50
   1   6  14    0.80    1.70
  -1  -6  14    7.40    1.50
   1   6  14    6.50    1.90
   1   6  14    2.90    1.80
   1   6  14    5.00    1.40
   2  -6  14  165.08    8.20
  -2   6  14  175.08    7.00
  -2   6  14  164.58    6.50
   2   6 -14  164.38    9.40
   2   6  14  175.18    8.30
  -2  -6  14  174.68    7.00
   2   6  14  154.28    8.60
   2   6  14  168.98    8.80
   2   6  14  160.88    8.50
   2   6  14  165.78    8.40
   3   6 -14  292.07   10.80
  -3   6  14  287.97   10.00
   3   6 -14  300.07   13.30
  -3   6  14  279.07    9.70
   3  -6  14  277.37   10.90
   3   6  14  289.67   12.30
   3   6  14  295.77   12.20
  -3  -6  14  286.27   10.10
   3  -6 -14  285.17   10.30
   3   6  14  302.07   12.30
   3   6  14  296.57   11.70
   3  -6 -14  290.57    9.40
  -4   6  14   63.99    3.10
   4   6 -14   55.59    4.40
   4   6 -14   60.59    3.40
   4  -6 -14   69.59    3.90
   4  -6 -14   58.89    3.30
   4   6  14   59.29    4.10
   4   6  14   54.59    3.70
  -4  -6  14   62.59    3.20
   4   6  14   53.69    3.90
   0   7  14  623.04   19.00
   0  -7  14  576.24   18.20
   0   7  14  602.84   19.40
   0   7  14  603.34   19.50
  -1   7  14  396.56   13.20
   1   7 -14  415.26   16.30
   1  -7  14  397.66   13.90
  -1   7  14  410.16   13.80
  -1   7  14  408.46   13.80
   1   7  14  418.76   15.00
   1   7  14  406.26   14.40
   1   7  14  394.16   16.50
   1   7  14  396.06   14.50
  -1  -7  14  412.86   13.20
   1   7  14  422.66   15.30
   2  -7  14   40.70    4.40
   2   7 -14   41.50    5.00
  -2   7  14   40.10    3.10
  -2   7  14   43.20    3.00
   2   7  14   37.50    4.10
   2   7  14   39.20    4.00
   2   7  14   35.70    4.30
   2   7  14   38.60    4.30
  -2  -7  14   41.40    3.10
   2   7  14   38.60    4.60
  -3   7  14   88.09    4.40
  -3   7  14   86.99    4.30
   3   7 -14   81.49    6.20
   3  -7  14   80.09    5.10
   3  -7 -14   84.49    5.90
  -3  -7  14   93.19    4.40
   3   7  14   88.39    5.80
   3   7  14   81.69    5.70
   3   7  14   92.19    5.40
   3   7  14   94.09    7.60
  -4   7  14  189.18    6.70
   4   7 -14  193.28    8.20
   4   7  14  179.18    7.50
  -4  -7  14  182.58    6.30
   4   7  14  186.58    7.10
   4  -7 -14  186.48    6.20
   4   7  14  180.08    7.20
   0   8  14 1059.39   30.40
   0   8  14 1025.10   30.90
   0   8  14 1017.00   30.70
   0  -8  14 1025.80   29.30
  -1   8  14  434.86   14.70
  -1   8  14  446.16   14.80
   1   8 -14  457.25   17.40
  -1   8  14  422.76   14.20
   1   8  14  433.96   14.90
   1   8  14  429.26   15.80
  -1  -8  14  424.96   13.80
   1   8  14  458.95   15.80
   1   8  14  432.46   16.00
  -2   8  14    4.70    1.50
   2   8 -14    7.50    2.40
  -2   8  14    7.10    1.60
   2  -8  14    4.00    1.90
  -2   8  14    5.80    1.50
   2   8  14    7.90    2.30
   2   8  14    4.50    2.00
   2   8  14    6.20    2.30
   2   8  14    5.70    2.50
  -2  -8  14    6.00    1.40
   3   8 -14   62.79    4.30
   3   8 -14   57.99    5.00
  -3   8  14   65.09    5.00
   3  -8  14   51.49    4.20
   3   8  14   56.79    4.00
  -3  -8  14   58.19    3.20
   3   8  14   54.19    4.40
   3   8  14   61.39    4.40
   4   8 -14   63.09    3.90
  -4   8  14   59.99    2.90
   4   8  14   59.79    3.40
   4   8  14   58.19    3.30
  -4  -8  14   60.19    2.70
   4   8  14   57.59    3.90
   0   9  14  262.57   12.60
   0   9  14  231.08   11.60
   1   9 -14  117.99    7.70
  -1   9  14  118.59    6.10
  -1   9  14  132.09    6.10
  -1   9  14  128.89    6.30
   1   9  14  123.49    6.90
  -1  -9  14  130.09    5.40
   1   9  14  125.09    7.10
   1   9  14  119.39    6.80
  -2   9  14   19.90    2.30
  -2   9  14   23.50    2.50
   2   9 -14   22.30    3.90
  -2   9  14   20.80    2.50
   2   9  14   18.10    2.90
   2   9  14   20.90    3.50
   2   9  14   25.70    2.90
  -2  -9  14   17.40    2.00
   2   9  14   20.50    3.20
   3   9 -14   52.79    4.40
  -3   9  14   49.60    3.10
  -3   9  14   49.50    3.20
   3   9  14   54.39    3.40
   3   9  14   55.59    4.10
  -3  -9  14   56.09    2.80
   3   9  14   62.09    4.20
   4   9 -14   33.40    2.50
  -4   9  14   31.90    1.90
   4   9  14   24.60    3.10
  -4  -9  14   31.60    2.10
   4   9  14   29.80    2.10
   0  10  14   67.19    4.70
   0  10  14   70.89    4.90
   0  10  14   69.39    4.80
  -1  10  14  136.99    6.20
  -1  10  14  138.99    6.60
   1  10 -14  133.19    7.90
  -1  10  14  136.69    6.60
   1  10  14  139.49    7.40
   1  10  14  135.59    7.00
  -1 -10  14  127.89    6.10
   1  10  14  139.79    7.30
  -2  10  14    3.80    1.20
   2  10 -14    4.10    1.80
  -2  10  14    2.80    1.70
  -2 -10  14    2.30    1.10
   2  10  14    5.40    1.80
   2  10  14    2.30    1.70
   3  10 -14   13.10    2.30
  -3  10  14   20.00    1.80
   3  10  14   13.60    2.00
  -3 -10  14   14.70    1.40
   3  10  14   14.30    2.20
   0  11  14  237.58    9.10
   0  11  14  222.58    9.60
   0  11  14  237.28    9.70
  -1  11  14   20.70    2.80
  -1  11  14   22.60    2.50
   1  11 -14   19.40    3.10
   1  11  14   20.70    2.80
   1  11  14   22.40    2.70
  -2  11  14   14.50    1.90
   2  11 -14   21.50    3.00
   2  11  14   23.20    2.50
   2  11  14   20.00    2.60
  -3  11  14   73.19    3.30
   3  11 -14   72.19    3.90
   3  11  14   70.19    3.60
   0  12  14   62.59    4.00
   0  12 -14   59.09    4.20
  -1  12  14   22.20    2.30
   1  12 -14   25.50    2.90
   1  12  14   16.90    2.40
  -2  12  14   15.10    1.60
   2  12 -14    9.30    1.80
   2  12  14   13.00    1.80
   0  13  14    9.20    1.40
   0  13 -14    9.90    1.70
  -1  13 -14    9.20    1.70
   0   0  15    0.90    1.20
   0   0  15   -0.40    1.10
  -1   0  15  231.48    7.90
   1   0  15  202.68    8.90
   1   0 -15  195.88   10.50
  -1   0  15  221.58    8.00
   1   0  15  215.48    8.80
  -2   0  15  191.28    6.40
  -2   0  15  187.38    7.40
   2   0 -15  195.38    9.90
   2   0  15  195.28    8.90
   2   0  15  189.78    9.20
  -3   0  15    2.50    1.20
   3   0  15    4.80    2.10
   3   0  15    0.20    1.60
   3   0 -15    2.30    2.10
   3   0  15    1.70    1.20
   3   0 -15   -1.40    1.30
  -3   0  15    4.40    1.40
   4   0  15   37.50    3.60
  -4   0  15   31.80    2.30
   4   0 -15   32.60    2.40
   4   0 -15   37.30    3.80
  -5   0  15  194.98    6.50
   5   0 -15  175.48    6.60
   0  -1  15   16.10    2.30
   0   1  15   11.90    1.80
   0   1  15   21.80    2.60
   1  -1  15   12.50    2.10
  -1   1  15    8.40    1.30
  -1   1  15   12.40    1.90
   1  -1  15    9.90    2.50
   1   1  15   12.60    2.40
   1   1  15   13.70    2.50
  -1  -1  15   13.80    1.90
  -1  -1  15   11.80    1.90
   2  -1  15   91.69    6.40
  -2   1  15   90.79    5.60
   2  -1  15  101.79    6.10
  -2   1  15   97.89    4.00
   2  -1 -15   90.79    6.70
   2   1  15   97.79    5.30
   2   1  15  104.69    6.20
  -2  -1  15   94.09    4.70
   3  -1  15  226.68   10.00
   3   1 -15  221.38   11.10
   3  -1  15  203.58    9.80
  -3   1  15  229.68    8.20
   3  -1  15  220.88    8.20
  -3   1  15  217.28    7.60
  -3  -1  15  224.28    8.30
   3   1  15  213.28    9.90
   3  -1 -15  230.38   10.70
   3  -1 -15  221.18    7.90
   3   1  15  225.08    8.80
   3   1  15  227.68   10.30
   4  -1  15  293.17   10.80
   4   1 -15  276.67   11.70
   4  -1  15  270.17   10.00
  -4   1  15  290.47    9.50
   4   1  15  271.67   10.90
  -4  -1  15  277.97    9.30
   4  -1 -15  293.57   11.40
   4   1  15  290.67   10.90
   5   1 -15   69.89    3.50
  -5   1  15   76.39    3.70
   5   1  15   61.29    3.30
  -5  -1  15   67.39    2.80
   5  -1 -15   67.19    3.30
   0   2  15    0.00    1.30
   0  -2  15   -3.60    1.80
   0  -2  15   -1.10    1.20
   0   2  15    0.70    1.10
   0   2  15    0.00    1.00
  -1   2  15  354.86   11.90
  -1   2  15  353.56   10.90
   1   2 -15  343.47   14.30
  -1   2  15  371.46   11.90
   1  -2  15  377.96   12.80
   1   2  15  355.56   11.90
  -1  -2  15  360.16   11.90
   1   2  15  371.26   13.30
   1   2  15  352.06   12.90
  -1  -2  15  372.86   11.60
   1   2  15  357.66   12.90
  -2   2  15   11.10    1.30
  -2   2  15    9.10    1.80
  -2   2  15    8.00    1.50
   2  -2  15    4.50    4.30
   2  -2  15   10.60    2.30
   2   2 -15   12.90    3.10
   2   2  15    5.10    2.10
   2   2  15    8.70    2.30
  -2  -2  15    8.50    1.60
   2  -2 -15    6.80    2.70
   2   2  15    8.80    1.80
   2   2  15   10.20    2.70
   3  -2  15  972.20   27.80
  -3   2  15  958.90   27.80
   3  -2  15  982.30   30.20
  -3   2  15  972.20   27.50
   3   2 -15 1048.70   32.30
   3   2  15  982.20   29.10
   3  -2 -15 1002.20   30.90
  -3  -2  15  992.40   28.30
   3   2  15  989.60   30.60
   3  -2 -15  978.70   27.80
   3   2  15  990.50   31.00
   4  -2  15  105.59    5.50
   4   2 -15  106.09    6.40
   4  -2 -15  100.59    5.80
   4   2  15  111.19    6.10
  -4  -2  15  110.39    4.70
   4   2  15  109.49    6.10
   4  -2 -15  105.69    6.10
   5   2 -15  104.79    4.50
  -5   2  15  106.29    3.80
   5  -2 -15  101.99    4.10
  -5  -2  15  103.19    3.60
   5   2  15  105.99    4.00
   0   3  15    8.90    2.10
   0   3  15    8.70    1.80
   0   3  15   11.80    1.90
   0   3 -15    8.30    3.00
   0  -3  15   12.70    2.00
   0   3  15   12.90    1.80
   1   3 -15    2.10    2.50
  -1   3  15    6.90    1.30
  -1   3  15    7.30    1.20
  -1   3  15    5.50    1.50
   1  -3  15    6.50    1.60
   1   3  15    8.90    1.80
   1   3  15    5.70    1.60
   1   3  15   10.80    3.50
  -1  -3  15    7.70    2.00
   1   3  15    7.20    1.90
  -1  -3  15    9.30    1.70
   1   3  15    5.20    1.80
   2  -3  15    7.20    1.90
  -2   3  15    5.40    1.20
  -2   3  15    8.20    1.30
  -2   3  15    6.90    1.60
   2   3 -15    8.80    2.70
  -2  -3  15    6.90    1.60
   2   3  15    7.60    1.70
   2   3  15    7.70    2.20
   2   3  15    9.40    2.50
  -3   3  15  101.09    5.00
   3   3 -15  111.29    8.30
  -3   3  15  103.89    5.20
   3   3  15  102.39    6.00
   3   3  15  103.39    6.40
   3   3  15  104.39    6.90
   3   3  15  102.39    8.30
  -3  -3  15  109.69    5.20
   4   3 -15   10.20    2.20
   4  -3  15   10.10    2.50
  -4   3  15    9.10    1.40
  -4  -3  15    9.10    1.40
   4   3  15   10.80    2.30
   4  -3 -15    8.50    1.80
   4   3  15    9.30    2.10
   5   3 -15  192.38    6.70
  -5   3  15  186.38    5.80
   5   3  15  182.18    6.10
   0   4  15   78.99    4.10
   0   4  15   83.39    5.80
   0  -4  15   71.09    4.20
   0   4  15   74.39    4.50
   0   4  15   76.49    4.90
   0   4  15   73.39    5.00
  -1   4  15  189.18    6.80
  -1   4  15  179.08    7.50
   1  -4  15  184.68    7.90
   1   4 -15  184.88    9.50
   1   4  15  188.18    7.80
   1   4  15  170.28    8.60
   1   4  15  192.68    8.70
   1   4  15  188.58    8.90
  -2   4  15  552.44   16.20
  -2   4  15  522.65   16.70
   2   4 -15  560.04   20.30
   2  -4  15  543.55   18.10
  -2   4  15  558.54   16.90
  -2  -4  15  547.95   16.20
   2   4  15  549.74   18.70
   2   4  15  544.85   19.30
  -2  -4  15  553.94   17.00
   2   4  15  521.15   18.10
   2   4  15  552.34   19.00
   2   4  15  531.45   18.60
   3   4 -15   25.20    4.20
   3  -4  15   25.60    3.20
  -3   4  15   28.00    2.50
  -3   4  15   25.00    2.30
   3   4  15   26.70    3.50
   3   4  15   23.10    3.70
   3   4  15   20.30    3.20
   3   4  15   25.50    3.20
  -3  -4  15   23.60    2.40
   3  -4 -15   23.90    3.10
   3   4  15   22.80    3.60
  -4   4  15  126.09    5.10
   4   4 -15  123.59    7.00
   4   4  15  135.59    5.90
   4  -4 -15  124.89    5.80
   4   4  15  133.69    7.50
  -4  -4  15  122.99    5.10
   4   4  15  110.89    6.00
   0   5  15  172.78    8.00
   0   5  15  201.28    9.90
   0   5  15  186.08    8.00
   0   5  15  185.98    8.00
   0   5  15  186.88    7.40
   1   5 -15   75.49    6.10
  -1   5  15   76.19    5.00
  -1   5  15   77.69    3.90
  -1   5  15   68.09    4.20
  -1   5  15   76.19    4.40
   1  -5  15   70.39    4.80
   1   5  15   81.99    5.30
   1   5  15   70.29    5.40
   1   5  15   70.09    5.00
   1   5  15   72.29    5.60
  -1  -5  15   76.19    4.20
   1   5  15   72.99    4.80
  -2   5  15   21.80    2.30
   2  -5  15   16.40    3.30
  -2   5  15   23.30    2.20
   2   5 -15   21.10    3.80
   2   5  15   19.30    2.80
   2   5  15   24.50    3.60
  -2  -5  15   20.50    2.30
   2   5  15   23.70    3.60
   2   5  15   15.30    2.60
   2   5  15   23.30    3.80
   3   5 -15   15.50    3.30
  -3   5  15   17.10    1.90
  -3   5  15   14.80    2.00
   3   5  15   11.00    2.50
   3  -5 -15   16.90    2.60
   3   5  15   11.00    2.80
  -3  -5  15   16.40    2.10
   3   5  15   20.20    3.60
   3   5  15   13.90    2.90
   4   5 -15  249.88   10.50
  -4   5  15  263.77    8.50
   4   5  15  240.38    9.30
   4   5  15  263.87    9.60
  -4  -5  15  253.57    8.40
   4  -5 -15  255.67    8.70
  -4  -5  15  242.38    8.60
   4   5  15  263.87   10.10
   0   6  15   59.29    4.50
   0   6  15   56.99    3.90
   0   6  15   65.19    4.80
   0   6  15   52.69    5.60
   0   6  15   56.09    4.10
   0  -6  15   62.79    3.90
  -1   6  15   78.39    4.50
   1  -6  15   69.99    4.90
   1   6 -15   74.19    6.10
  -1   6  15   76.49    4.40
  -1   6  15   76.69    4.10
   1   6  15   74.59    5.50
   1   6  15   72.79    5.20
  -1  -6  15   77.19    4.30
   1   6  15   79.59    5.30
   1   6  15   75.89    5.00
  -2   6  15  207.58    7.80
   2   6 -15  219.88   11.00
  -2   6  15  214.98    8.20
   2  -6  15  196.08    9.40
  -2  -6  15  210.28    8.10
   2   6  15  207.98   10.10
   2   6  15  205.68   10.30
   2   6  15  196.88    9.70
   2   6  15  214.68    9.50
   2   6  15  221.48    9.80
  -3   6  15  243.48    8.80
  -3   6  15  241.28    8.70
   3   6 -15  247.28   11.70
   3  -6 -15  250.87    9.00
   3   6  15  246.98   10.20
   3   6  15  253.47   10.70
   3   6  15  249.88   10.90
  -3  -6  15  249.08    8.80
  -4   6  15  126.19    4.80
   4   6 -15  121.09    6.30
   4   6  15  128.69    5.60
   4   6  15  122.59    5.90
   4  -6 -15  128.89    4.90
  -4  -6  15  126.69    4.80
   4   6  15  132.29    5.60
   0   7  15 1010.40   30.00
   0  -7  15 1002.70   28.80
   0   7  15  991.00   29.40
   0   7  15 1035.20   30.10
   0   7  15  980.20   29.40
   1  -7  15   20.20    3.10
  -1   7  15   15.10    2.50
  -1   7  15   15.80    2.20
   1   7 -15   14.40    3.00
  -1   7  15   16.90    2.40
   1   7  15   17.70    2.70
   1   7  15   16.60    2.60
   1   7  15   16.40    3.00
  -1  -7  15   16.20    2.20
   1   7  15   16.20    3.50
   1   7  15   20.30    3.30
   2   7 -15   61.19    5.70
  -2   7  15   61.09    3.60
  -2   7  15   61.19    3.80
  -2  -7  15   60.29    3.70
   2   7  15   47.90    5.40
   2   7  15   64.89    5.30
   2   7  15   58.69    5.10
   2   7  15   64.89    5.20
   2   7  15   64.29    4.70
  -3   7  15   66.49    3.80
   3   7 -15   68.19    5.50
  -3   7  15   66.89    3.70
  -3  -7  15   69.79    3.60
   3   7  15   63.79    4.90
   3   7  15   69.49    4.50
   3   7  15   65.59    4.90
   4   7 -15   28.10    2.70
  -4   7  15   23.50    1.80
  -4  -7  15   26.00    1.70
   4   7  15   26.80    2.20
   4   7  15   27.20    2.30
   4   7  15   24.00    2.40
   0  -8  15   33.70    3.30
   0   8  15   30.90    3.30
   0   8  15   29.70    3.20
   0   8  15   30.90    3.70
   1   8  15  422.16   14.60
  -1  -8  15  436.16   13.90
  -2   8  15   14.70    2.10
  -2   8  15   11.00    1.80
  -2   8  15   11.80    1.80
   2   8 -15    9.90    2.90
   2   8  15   12.60    2.50
  -2  -8  15    9.70    1.60
   2   8  15    7.30    2.60
   2   8  15   10.30    2.20
   2   8  15   16.20    2.70
  -3   8  15    6.50    1.40
   3   8 -15    6.50    1.90
  -3  -8  15    5.70    1.70
   3   8  15    6.20    1.60
   3   8  15    5.40    1.70
   3   8  15    6.60    1.60
  -4   8  15   68.39    3.00
   4   8 -15   73.09    3.80
   4   8  15   69.29    3.40
  -4  -8  15   68.39    2.80
   4   8  15   71.19    3.10
   0   9  15    4.90    1.70
   0   9  15    5.30    1.70
   0   9  15    5.20    1.50
  -1   9  15   34.10    3.10
  -1   9  15   42.30    3.50
  -1   9  15   38.30    3.30
   1   9 -15   41.10    4.40
   1   9  15   41.70    3.90
  -1  -9  15   37.20    3.00
   1   9  15   33.00    3.60
   1   9  15   36.60    3.80
  -2   9  15   88.89    4.60
  -2   9  15   89.69    4.60
   2   9 -15   88.89    6.30
  -2   9  15   84.29    4.70
   2   9  15   90.89    5.70
   2   9  15   93.59    5.00
   2   9  15   82.19    6.10
  -2  -9  15   90.29    4.10
   2   9  15   90.39    5.60
  -3   9  15  135.19    5.10
   3   9 -15  131.79    6.80
  -3   9  15  134.09    5.40
   3   9  15  133.59    5.20
  -3  -9  15  127.79    4.80
   3   9  15  134.09    6.30
   3   9  15  128.79    6.10
   0  10  15   70.19    4.80
   0  10  15   64.49    4.80
   0  10  15   67.89    4.60
   0  10 -15   69.49    5.10
  -1  10  15  367.46   12.90
  -1  10  15  368.56   12.40
   1  10 -15  371.86   14.40
  -1  10  15  360.86   12.80
   1  10  15  369.76   13.20
   1  10  15  367.46   13.70
   1  10  15  365.16   13.80
  -2  10  15   62.69    4.30
  -2  10  15   54.49    3.60
   2  10  15   54.99    3.90
   2  10  15   56.79    4.20
  -2 -10  15   57.49    3.00
   3  10 -15   51.19    3.60
  -3  10  15   50.19    2.70
   3  10  15   49.70    3.00
  -3 -10  15   46.00    2.30
   3  10  15   51.29    3.40
   0  11 -15    7.80    2.00
   0  11  15    5.20    1.80
   0  11  15   10.40    2.10
  -1  11  15    1.60    1.20
   1  11  15    1.60    1.40
   1  11  15    2.70    1.30
   2  11 -15  142.79    6.70
  -2  11  15  134.69    5.70
   2  11  15  133.99    7.80
   2  11  15  138.69    6.30
   0  12  15    4.70    1.40
   0  12 -15    6.00    1.60
  -1  12  15    0.70    0.90
   1  12 -15    4.10    1.50
  -1  12 -15    0.70    1.00
   1  12  15    0.60    1.10
  -2  12  15   21.90    1.70
   2  12 -15   18.00    2.00
   2  12  15   20.70    2.00
  -2  12 -15   13.70    1.90
   0  13 -15  205.48    7.60
   0  13  15  200.18    7.30
  -1  13  15  108.09    4.40
   1  13 -15  105.19    4.70
   1  13  15  104.19    4.50
  -1  13 -15  101.89    4.50
   0   0  16  881.01   26.00
   0   0  16  891.21   25.80
   1   0  16   42.00    3.60
  -1   0  16   39.20    3.00
  -1   0  16   36.00    2.90
   1   0  16   39.20    4.10
   2   0  16  204.38    9.70
  -2   0  16  218.58    8.10
  -2   0  16  226.68    8.30
   2   0 -16  211.28   10.40
   2   0  16  219.88    9.70
   3   0  16   44.00    4.80
   3   0  16   36.10    4.10
  -3   0  16   41.30    4.20
   4   0  16   18.60    3.40
  -4   0  16   20.60    1.90
   4   0  16   19.40    2.70
   4   0 -16   19.50    2.90
  -4   0  16   21.00    1.90
  -5   0  16   35.90    1.80
   5   0 -16   39.20    2.20
   0   1  16  598.24   18.80
   0   1  16  620.64   18.70
   0  -1  16  594.64   18.50
   0  -1  16  615.44   18.80
   1   1 -16   96.69    7.70
   1  -1  16  121.89    6.20
  -1   1  16  109.59    5.40
   1  -1  16  126.59    6.40
  -1   1  16  126.49    7.90
  -1   1  16  118.89    5.30
   1   1  16  118.89    6.40
  -1  -1  16  115.79    5.20
  -1  -1  16  116.09    5.40
   1   1  16  117.09    6.30
   2   1 -16   54.19    5.50
  -2   1  16   52.19    3.30
   2  -1  16   47.90    5.20
  -2   1  16   48.90    3.30
   2  -1  16   51.69    4.40
  -2  -1  16   47.00    3.10
   2  -1 -16   43.20    4.90
   2   1  16   44.90    4.20
  -2  -1  16   47.10    3.30
   2   1  16   49.30    4.90
   2   1  16   50.39    4.80
   3   1 -16  159.28   12.80
   3  -1  16  142.49    7.70
   3  -1  16  128.09    8.00
  -3   1  16  142.09    6.10
   3   1  16  155.18   10.10
   3  -1 -16  153.28    8.90
   3   1  16  153.68    8.20
   4   1 -16    2.80    1.70
  -4   1  16    2.90    0.90
   4  -1  16    3.10    1.70
  -4   1  16    5.70    1.30
  -4  -1  16    3.50    1.20
   4  -1 -16    3.10    1.60
   4   1  16    5.70    1.80
   4   1  16    2.60    1.70
  -5   1  16   -0.10    0.40
   5   1 -16    1.40    0.80
  -5  -1  16    0.10    0.50
   0   2  16  652.43   19.50
   0   2  16  669.53   22.20
   0   2  16  685.53   20.60
   0  -2  16  671.43   20.20
   0  -2  16  682.13   20.50
   0   2  16  682.13   20.80
  -1   2  16  189.88    9.60
   1   2 -16  160.78    9.10
   1  -2  16  138.49    8.50
  -1   2  16  159.98    6.90
  -1   2  16  167.68    6.00
  -1   2  16  160.38   11.20
   1  -2  16  160.08    8.00
   1   2  16  171.58    8.00
   1   2  16  168.88    8.10
  -1  -2  16  164.28    6.50
  -2   2  16  581.14   18.00
   2  -2  16  599.74   19.80
   2   2 -16  602.34   21.30
  -2   2  16  593.44   18.00
  -2   2  16  606.34   17.10
   2  -2 -16  566.44   19.60
   2   2  16  604.54   20.30
  -2  -2  16  588.14   17.70
   2   2  16  589.14   19.40
  -2  -2  16  574.84   18.00
   2   2  16  590.04   20.00
  -3   2  16   24.80    2.50
  -3   2  16   24.70    2.30
   3  -2  16   23.40    3.40
  -3   2  16   24.00    2.60
   3   2 -16   28.20    4.30
   3  -2  16   21.90    2.60
  -3  -2  16   24.70    2.40
   3  -2 -16   21.80    3.30
   3   2  16   23.30    3.20
   3   2  16   21.10    3.50
   3   2  16   23.00    2.90
  -4   2  16   55.49    3.10
   4  -2  16   54.09    3.80
   4   2 -16   56.79    4.50
   4   2  16   54.59    4.00
   4  -2 -16   55.19    3.90
   4   2  16   54.09    4.10
   0   3  16   34.80    3.50
   0   3  16   39.60    4.10
   0  -3  16   37.40    3.20
   0   3  16   34.00    2.80
   0   3 -16   35.90    4.40
   0   3  16   39.60    3.30
  -1   3  16  207.28    8.00
   1   3 -16  192.98   10.10
  -1   3  16  207.98    7.90
  -1   3  16  200.08    7.20
  -1   3  16  190.38    8.70
   1  -3  16  200.98    8.70
   1   3  16  206.28    9.30
   1   3  16  195.58    8.90
   1   3  16  205.28    8.30
  -1  -3  16  195.88    7.60
  -1  -3  16  217.18    8.00
   1   3  16  209.38    9.10
  -2   3  16   22.60    2.10
  -2   3  16   21.20    2.20
   2  -3  16   17.40    2.90
  -2   3  16   22.60    2.50
   2   3 -16   20.10    4.00
   2   3  16   23.70    3.60
   2   3  16   22.60    3.50
  -2  -3  16   20.90    2.50
   2   3  16   18.80    2.90
  -2  -3  16   22.30    2.40
   2   3  16   29.50    4.10
   2  -3 -16   17.90    3.50
  -3   3  16  320.77   10.80
  -3   3  16  325.77   10.60
   3  -3  16  297.67   10.80
  -3   3  16  347.27   11.20
   3  -3  16  333.67   12.40
   3   3 -16  331.97   14.10
   3   3  16  323.27   12.30
   3   3  16  327.57   12.80
  -3  -3  16  342.87   11.20
   3   3  16  329.87   13.40
   3  -3 -16  329.97   12.30
  -4   3  16   95.59    5.50
  -4  -3  16   88.19    3.80
   4   3  16   95.99    5.30
  -4  -3  16   91.09    4.10
   4  -3 -16   87.09    4.70
   0   4  16  114.79    5.80
   0   4  16  109.49    7.30
   0  -4  16  124.19    5.70
   0   4  16  116.79    6.30
   0   4 -16  110.19    7.10
   0   4  16  109.89    5.30
  -1   4  16  153.38    6.60
  -1   4  16  149.29    6.00
   1   4 -16  142.29    8.40
   1  -4  16  144.39    7.00
  -1   4  16  148.49    6.70
  -1   4  16  135.59    6.60
   1   4  16  158.48    7.70
   1   4  16  150.38    7.50
  -1  -4  16  153.38    6.50
   1   4  16  157.88    8.20
   2   4 -16   31.30    4.70
   2  -4  16   23.60    3.20
  -2   4  16   29.40    2.40
  -2   4  16   27.40    3.00
  -2   4  16   30.50    2.60
   2   4  16   23.70    3.40
   2   4  16   24.00    3.40
  -2  -4  16   26.60    2.80
   2   4  16   27.80    4.00
  -2  -4  16   32.30    2.70
   2   4  16   28.90    4.00
   2   4  16   30.90    4.00
  -3   4  16   19.10    2.30
   3   4 -16   16.10    3.40
  -3   4  16   20.40    2.20
   3  -4  16   18.90    2.90
  -3  -4  16   17.30    2.20
   3   4  16   15.80    3.00
   3   4  16   18.00    3.20
  -3  -4  16   19.00    2.00
   3  -4 -16   20.10    2.80
   3   4  16   15.50    2.70
   4   4 -16    4.40    1.90
  -4   4  16    1.40    0.70
  -4  -4  16    0.70    0.80
   4  -4 -16    2.10    1.10
   4   4  16    2.80    1.50
   4   4  16    0.70    1.20
  -4  -4  16    0.90    0.70
   0   5  16    0.40    1.10
   0   5  16    0.50    1.60
   0   5 -16   -1.00    2.00
   0   5  16    1.90    1.70
   0  -5  16   -0.40    1.30
   0   5  16    4.60    3.10
   0   5  16    1.30    1.20
   1   5 -16  241.88   11.50
  -1   5  16  218.88    9.40
  -1   5  16  241.18    9.20
  -1   5  16  241.98    8.80
   1  -5  16  244.58    9.80
  -1   5  16  252.07    9.50
   1   5  16  253.87   10.70
  -1  -5  16  266.67    9.30
   1   5  16  250.07   10.40
   1   5  16  255.07   10.60
   1   5  16  297.67   15.20
   1   5  16  242.68    9.90
  -2   5  16  109.79    5.20
   2   5 -16   98.29    7.20
  -2   5  16  100.89    4.80
   2  -5  16  103.69    6.10
   2   5  16  110.19    6.90
  -2  -5  16  104.69    5.10
   2   5  16  105.39    6.50
   2   5  16  106.29    6.50
   2   5  16  100.49    6.70
   2   5  16  112.09    6.60
  -3   5  16   94.89    4.80
   3   5 -16   96.19    6.60
  -3   5  16   98.49    4.60
  -3  -5  16   88.89    4.50
   3  -5 -16  100.89    5.10
  -3  -5  16   98.99    4.60
   3   5  16   87.99    6.00
   3   5  16   94.49    5.90
   3   5  16   93.89    5.80
  -4   5  16   65.89    3.10
   4   5 -16   61.09    4.30
   4   5  16   62.49    4.10
   4   5  16   60.99    3.80
  -4  -5  16   60.69    3.00
   4  -5 -16   61.39    3.10
   0   6  16  201.78    8.20
   0   6  16  195.28    8.60
   0  -6  16  197.18    8.00
   0   6  16  197.98    8.70
   0   6  16  198.38    8.70
  -1   6  16   16.30    2.30
  -1   6  16   20.40    2.60
   1   6 -16   19.00    3.60
  -1   6  16   19.20    2.30
   1  -6  16   21.60    2.90
   1   6  16   18.00    3.60
   1   6  16   17.30    3.00
   1   6  16   24.80    3.50
   1   6  16   23.40    3.50
  -1  -6  16   21.90    2.60
   1   6  16   17.80    2.90
  -2   6  16   45.70    3.20
  -2   6  16   46.40    3.40
   2  -6  16   49.20    4.50
   2   6 -16   49.50    5.20
   2   6  16   46.10    4.60
   2   6  16   45.60    5.20
   2   6  16   49.00    4.30
  -2  -6  16   49.70    3.30
   2   6  16   35.60    4.20
   2   6  16   44.80    4.70
  -3   6  16  199.38    7.40
   3   6 -16  205.68    9.90
  -3   6  16  182.48    7.40
   3   6  16  209.48    9.40
   3   6  16  197.08    8.50
   3   6  16  186.88    9.80
  -3  -6  16  198.48    7.30
  -4   6  16   44.00    2.40
   4   6 -16   38.50    3.20
   4   6  16   48.10    3.20
  -4  -6  16   40.40    2.20
   4   6  16   41.00    2.80
   0  -7  16    4.20    1.60
   0   7  16    5.00    1.90
   0   7  16    4.90    1.80
   0   7  16    5.30    2.50
   0   7  16    3.20    1.20
  -1   7  16   43.10    3.50
  -1   7  16   45.10    3.40
   1   7 -16   47.50    4.90
  -1   7  16   44.30    3.70
   1   7  16   37.40    5.60
   1   7  16   55.39    5.00
   1   7  16   41.10    4.50
  -1  -7  16   45.70    3.40
   1   7  16   44.40    4.20
   1   7  16   46.60    4.30
  -2   7  16   13.10    1.90
   2   7 -16   10.70    2.90
  -2   7  16   11.60    2.00
  -2   7  16   11.70    2.00
   2   7  16    7.00    2.20
  -2  -7  16   13.30    1.90
   2   7  16   15.30    3.00
   2   7  16   14.50    2.70
   2   7  16   15.20    2.70
   3   7 -16   32.30    3.60
  -3   7  16   27.90    3.90
  -3  -7  16   30.30    2.30
   3   7  16   31.60    3.40
   3   7  16   28.30    3.40
   3   7  16   27.20    3.30
  -4   7  16   63.89    2.80
  -4   7  16   56.89    3.80
  -4  -7  16   66.79    3.50
   4   7  16   64.09    3.10
   0   8  16  704.03   22.60
   0   8  16  718.33   22.30
   0   8  16  705.13   22.60
   0   8 -16  707.13   23.80
   0  -8  16  733.03   21.30
  -1   8  16   31.60    3.10
   1   8 -16   41.80    4.50
  -1   8  16   31.90    3.00
  -1   8  16   22.30    2.80
   1   8  16   35.10    3.60
   1   8  16   27.40    3.50
   1   8  16   35.50    3.90
   1   8  16   29.70    3.70
  -1  -8  16   35.60    2.90
  -2   8  16  241.58    9.10
  -2   8  16  238.48    9.00
   2   8 -16  250.17   11.30
   2   8  16  253.77   10.50
   2   8  16  231.88   10.60
   2   8  16  256.47    9.50
   2   8  16  246.88   10.40
  -2  -8  16  244.18    8.60
  -3   8  16    3.30    1.00
   3   8 -16    1.80    1.30
  -3   8  16    3.30    1.00
  -3  -8  16    3.10    0.90
   3   8  16    2.80    1.20
   3   8  16    2.40    1.40
   3   8  16    3.00    1.20
   0   9 -16   27.60    3.90
   0   9  16   33.00    3.80
   0   9  16   31.20    3.40
   0   9  16   31.40    3.30
  -1   9  16   40.40    3.40
   1   9 -16   36.90    4.20
  -1   9  16   37.30    3.30
  -1   9  16   34.30    3.50
  -1  -9  16   36.90    2.80
   1   9  16   44.60    3.90
   1   9  16   37.50    3.80
   1   9  16   38.10    4.40
  -2   9  16  216.18    8.00
  -2   9  16  215.28    8.20
   2   9 -16  217.68   10.00
   2   9  16  223.78    8.10
  -2  -9  16  214.38    7.50
   2   9  16  214.28    9.10
   3   9 -16    4.60    1.40
  -3   9  16    1.90    1.50
  -3   9  16    3.80    0.90
   3   9  16    5.70    1.20
   3   9  16    3.50    1.20
  -3  -9  16    2.70    0.80
   0  10  16  220.28    9.80
   0  10 -16  226.58   10.10
   0  10  16  226.28    9.30
   0  10  16  236.78    9.20
   1  10 -16  144.79    7.50
  -1  10  16  142.59    6.40
  -1  10  16  128.19    6.00
   1  10  16  134.49    6.80
   2  10 -16   79.89    5.20
  -2  10  16   73.39    4.00
  -2  10  16   78.59    4.60
   2  10  16   74.09    4.50
   2  10  16   73.39    4.40
  -2 -10  16   73.69    3.30
   3  10 -16    6.20    1.40
  -3  10  16    9.00    1.20
   3  10  16    4.90    1.30
   3  10  16    9.10    1.90
   0  11  16   69.29    4.40
   0  11  16   84.19    4.40
   0  11 -16   73.19    4.90
  -1  11  16    8.00    1.50
   1  11 -16    9.60    2.20
  -1  11  16    4.70    2.00
   1  11  16    8.70    1.90
   1  11  16   12.50    1.90
  -1  11 -16    5.80    1.60
   2  11 -16    8.30    1.80
  -2  11  16    6.40    1.20
   2  11  16    6.30    1.50
  -2  11 -16    7.20    1.50
   0  12  16   32.70    2.70
   0  12 -16   32.00    2.80
   1  12 -16   11.30    2.00
  -1  12  16   11.30    1.80
  -1  12 -16   14.40    2.10
   0   0  17   -1.90    1.30
  -1   0  17  103.39    5.30
  -1   0  17  104.19    5.00
   1   0  17  103.99    5.90
   2   0  17   98.89    6.50
   2   0  17  103.19    6.40
  -2   0  17  110.19    5.00
   2   0 -17  104.59    7.20
  -2   0  17   97.59    5.00
   2   0  17  101.89    5.70
   3   0  17  280.57   11.30
   3   0  17  302.57   11.80
  -3   0  17  276.57    9.70
   3   0 -17  276.17   11.90
  -3   0  17  279.37    9.70
   4   0 -17   26.50    2.90
   4   0  17   25.20    3.00
  -4   0  17   21.90    2.00
  -4   0  17   28.70    2.00
   4   0  17   19.00    2.60
   0   1  17  109.49    6.40
   0   1  17   99.49    7.00
   0  -1  17  116.69    6.00
   0  -1  17  130.49    6.00
   1  -1  17  196.38    9.10
  -1   1  17  191.38    7.80
   1   1 -17  205.28   10.10
   1  -1  17  196.98    8.70
  -1   1  17  189.88    7.60
  -1  -1  17  197.18    7.80
   1   1  17  194.88    9.00
  -1  -1  17  191.88    7.60
   1   1  17  193.28    8.70
   1   1  17  193.08    8.70
   2  -1  17  208.68    9.30
  -2   1  17  204.68    7.70
  -2   1  17  194.28    7.80
   2  -1  17  191.08    9.10
   2   1 -17  191.88   10.10
  -2  -1  17  201.98    7.60
  -2  -1  17  195.98    7.80
   2  -1 -17  186.78    9.60
   2   1  17  196.38    9.40
   2   1  17  210.58    9.50
   2   1  17  197.78    8.80
   3   1 -17  291.17   12.40
   3  -1  17  284.67   11.10
  -3   1  17  288.47    9.90
   3  -1  17  296.77   11.80
  -3   1  17  290.97   10.00
   3  -1 -17  281.17   11.70
  -3  -1  17  293.27   10.10
   3   1  17  293.57   11.80
   3   1  17  305.07   12.10
  -3  -1  17  284.57    9.80
   4  -1  17   40.30    3.20
   4   1 -17   42.60    3.70
  -4   1  17   40.00    2.50
  -4   1  17   50.29    3.50
  -4  -1  17   44.50    2.60
   4  -1 -17   44.50    3.50
   4   1  17   43.60    3.40
   4   1  17   44.10    3.30
  -4  -1  17   43.00    2.40
   0   2  17    5.50    1.70
   0   2  17    9.50    2.50
   0  -2  17    4.70    2.20
   0  -2  17    9.80    2.10
   0   2  17    5.80    1.60
  -1   2  17   87.59    4.80
   1  -2  17   86.39    6.70
   1  -2  17   78.29    4.90
  -1   2  17   83.79    4.50
  -1  -2  17   78.49    4.40
  -1  -2  17   81.29    4.50
   1   2  17   75.19    5.40
   1   2  17   88.39    5.50
   1   2  17   88.19    5.40
  -2   2  17  467.15   14.30
  -2   2  17  475.95   14.90
  -2   2  17  451.85   14.80
   2  -2  17  478.55   16.50
   2   2 -17  472.85   17.80
  -2  -2  17  463.25   14.40
   2  -2 -17  440.16   16.20
   2   2  17  455.55   16.60
  -2  -2  17  468.45   14.90
   2   2  17  471.05   16.40
   2   2  17  462.85   16.90
   3   2 -17  202.68   10.10
  -3   2  17  204.88    7.70
  -3   2  17  199.58    7.60
   3  -2  17  207.88    9.20
   3   2  17  201.18    9.30
  -3  -2  17  204.78    7.80
   3   2  17  207.58    9.60
  -3  -2  17  204.88    7.40
   3  -2 -17  198.78    8.90
   4   2 -17  180.28    7.90
  -4   2  17  180.98    6.50
   4  -2  17  177.58    6.90
  -4  -2  17  179.38    6.20
   4   2  17  183.68    7.40
   4   2  17  178.58    7.50
   4  -2 -17  187.48    7.30
  -4  -2  17  184.98    6.50
   0   3  17    3.50    1.30
   0   3  17    5.20    2.10
   0  -3  17    2.20    1.30
   0   3  17    1.70    1.40
   0   3  17    5.80    1.80
  -1   3  17  147.49    6.90
   1  -3  17  163.38    7.50
  -1   3  17  149.59    6.50
  -1   3  17  161.18    6.70
   1   3 -17  143.69    8.40
  -1   3  17  159.58    8.00
   1   3  17  157.98    7.80
   1   3  17  147.99    7.60
   1   3  17  163.78    8.30
  -1  -3  17  153.28    6.60
  -1  -3  17  149.99    6.50
   2  -3  17   45.90    4.30
   2   3 -17   40.80    5.30
  -2   3  17   39.90    3.40
  -2   3  17   43.10    3.00
  -2   3  17   42.10    3.10
   2   3  17   48.30    4.30
  -2  -3  17   39.30    3.00
   2   3  17   36.60    4.10
  -2  -3  17   48.20    3.20
   2   3  17   37.10    4.40
   3  -3  17  116.99    6.30
  -3   3  17  116.39    5.30
   3   3 -17  122.79    7.60
  -3   3  17  111.49    7.40
  -3   3  17  118.59    5.50
   3   3  17  118.89    6.60
   3   3  17  121.19    7.00
   3  -3 -17  123.59    6.40
  -3  -3  17  119.19    5.00
  -3  -3  17  123.29    5.40
   4   3 -17   34.50    3.30
  -4   3  17   33.50    2.20
  -4  -3  17   32.00    2.00
  -4  -3  17   33.50    2.20
   4   3  17   34.60    3.00
   4  -3 -17   33.10    2.50
   4   3  17   30.30    2.90
   0   4  17 1731.53   47.40
   0  -4  17 1765.32   47.90
   0   4  17 1719.03   50.89
   0   4  17 1714.93   48.40
   0   4 -17 1756.02   49.70
   0   4  17 1708.63   48.30
   0   4  17 1698.63   48.10
  -1   4  17  147.99    6.20
  -1   4  17  148.29    6.70
  -1   4  17  160.18    6.90
   1  -4  17  158.08    7.40
  -1   4  17  155.98    7.00
   1   4 -17  148.59    8.70
   1   4  17  154.98    7.60
   1   4  17  160.18    7.80
   1   4  17  148.19    8.30
   1   4  17  171.38    8.10
   1   4  17  149.99    8.30
  -1  -4  17  163.28    6.80
  -2   4  17   39.60    3.90
  -2   4  17   32.70    2.80
  -2   4  17   37.20    2.90
   2   4 -17   41.70    5.30
   2  -4  17   35.70    4.20
   2   4  17   41.90    4.30
   2   4  17   29.00    3.80
  -2  -4  17   34.30    2.90
   2   4  17   31.70    4.10
  -3   4  17   12.90    2.50
   3  -4  17   22.70    2.90
  -3   4  17   19.60    2.00
   3   4 -17   18.60    3.40
  -3  -4  17   16.80    2.00
   3   4  17   20.20    3.40
   3  -4 -17   20.50    3.20
   3   4  17   15.90    2.60
  -3  -4  17   19.40    2.00
   4   4 -17   33.10    3.00
  -4   4  17   36.30    2.20
  -4  -4  17   34.30    2.20
   4   4  17   35.00    2.90
   4   4  17   35.90    2.80
   4  -4 -17   36.60    2.50
  -4  -4  17   33.50    2.00
   0   5  17   41.00    5.80
   0   5  17   41.30    4.10
   0   5  17   48.20    4.30
   0   5  17   45.30    3.60
   0  -5  17   47.90    3.60
   0   5  17   47.40    3.90
   0   5 -17   57.09    5.30
  -1   5  17   69.59    4.00
   1   5 -17   78.39    6.20
  -1   5  17   69.69    4.80
  -1   5  17   75.99    4.50
  -1   5  17   73.29    4.60
   1  -5  17   72.49    5.00
   1   5  17   76.59    5.20
   1   5  17   73.09    5.10
  -1  -5  17   75.09    4.20
   1   5  17   77.09    6.20
   1   5  17   58.59    5.40
   1   5  17   68.49    5.10
   2   5 -17  820.22   27.30
  -2   5  17  833.62   24.30
  -2   5  17  831.52   23.90
   2  -5  17  811.02   24.80
  -2   5  17  796.62   23.40
   2   5  17  816.22   25.80
   2   5  17  754.02   26.20
   2   5  17  856.81   26.80
  -2  -5  17  842.32   24.10
   2   5  17  806.22   25.60
   2   5  17  818.72   25.60
  -3   5  17   67.69    3.80
   3   5 -17   70.19    5.40
   3   5  17   77.89    5.40
   3   5  17   65.89    4.50
  -3  -5  17   74.99    3.90
   3   5  17   79.49    5.20
   4   5 -17  122.69    5.80
  -4   5  17  124.79    4.60
  -4   5  17  124.29    4.40
   4   5  17  121.59    5.50
  -4  -5  17  117.49    4.50
   4   5  17  119.79    5.20
   0   6  17    6.00    1.80
   0   6  17    1.90    1.20
   0   6  17    4.50    1.80
   0   6  17    7.00    2.30
   0  -6  17    3.30    1.60
   0   6 -17    2.80    2.20
   1   6 -17   18.30    3.20
  -1   6  17   17.50    2.30
   1  -6  17   18.90    3.10
  -1   6  17   12.30    1.90
  -1   6  17   16.50    2.50
   1   6  17   19.80    4.20
   1   6  17   18.80    3.40
   1   6  17   17.80    3.30
   1   6  17   20.20    3.00
  -1  -6  17   16.60    2.10
   1   6  17   17.60    2.80
   2  -6  17   56.29    5.20
  -2   6  17   56.09    3.70
  -2   6  17   61.89    3.80
  -2   6  17   57.19    3.70
   2   6 -17   49.00    5.30
   2   6  17   55.79    5.30
   2   6  17   62.19    5.00
  -2  -6  17   57.79    3.60
   2   6  17   56.69    5.00
   2   6  17   61.49    4.60
  -3   6  17   53.19    3.10
  -3   6  17   53.09    3.20
   3   6 -17   55.59    4.70
   3   6  17   51.99    3.90
  -3  -6  17   50.79    3.00
   3   6  17   52.29    4.20
   3   6  17   50.59    4.20
  -4   6  17   10.90    1.20
  -4  -6  17   12.30    1.70
   0  -7  17  206.28    8.00
   0   7 -17  189.08   10.40
   0   7  17  201.98    8.80
   0   7  17  183.68    8.30
   0   7  17  190.38    8.40
   1   7 -17   62.99    5.50
  -1   7  17   67.09    4.20
  -1   7  17   58.99    4.00
  -1   7  17   63.59    4.20
   1  -7  17   54.99    4.70
   1   7  17   52.19    4.80
   1   7  17   61.39    4.80
   1   7  17   67.69    4.70
  -1  -7  17   68.09    4.00
   1   7  17   67.59    5.00
  -2   7  17  103.89    5.10
   2   7 -17  104.09    6.80
  -2   7  17  104.59    5.00
   2   7  17   98.29    6.00
   2   7  17   94.49    6.10
   2   7  17   91.99    7.00
   2   7  17  108.79    5.80
  -2  -7  17  105.69    4.80
   3   7 -17   30.10    3.50
  -3   7  17   29.20    2.20
  -3   7  17   30.70    2.30
  -3  -7  17   29.30    2.10
   3   7  17   26.00    2.70
   3   7  17   27.40    2.90
   3   7  17   23.60    2.90
   4   7 -17   56.29    3.10
   4   7  17   48.60    2.70
  -4  -7  17   48.90    2.20
   4   7  17   50.79    2.50
   0   8  17  391.76   13.70
   0   8  17  393.16   13.90
   0   8  17  384.96   13.80
   0  -8  17  376.26   12.50
   0   8 -17  359.76   14.60
   1   8 -17   73.09    5.80
  -1   8  17   71.49    4.50
  -1   8  17   69.69    4.50
  -1   8  17   70.39    4.60
  -1  -8  17   75.39    4.10
   1   8  17   69.69    5.30
   1   8  17   73.39    4.90
   1   8  17   75.99    5.10
   1   8  17   73.79    5.20
  -2   8  17   20.70    2.20
  -2   8  17   19.10    2.30
   2   8 -17   18.50    3.20
   2   8  17   17.60    2.70
   2   8  17   22.70    2.90
  -2  -8  17   25.90    2.20
  -3   8  17   15.10    1.70
   3   8 -17   12.80    2.30
  -3   8  17   12.10    1.50
   3   8  17   15.00    2.00
   3   8  17   15.50    1.80
  -3  -8  17   14.80    1.40
   3   8  17   12.80    2.00
   0   9 -17   11.30    2.50
   0   9  17    5.10    2.30
   0   9  17    8.10    1.90
   0   9  17   11.80    2.20
  -1   9  17   95.49    5.10
  -1   9  17   91.89    5.00
   1   9 -17   95.19    6.10
  -1  -9  17   98.79    4.40
   1   9  17   88.59    5.40
   1   9  17   91.69    5.60
  -2   9  17   24.30    2.30
   2   9 -17   23.20    3.30
  -2   9  17   26.10    2.40
  -2  -9  17   20.10    2.00
   2   9  17   21.90    2.80
   2   9  17   26.60    3.00
   3   9 -17    1.60    1.10
  -3   9  17    0.50    0.80
  -3  -9  17    2.70    0.80
   3   9  17    2.10    1.20
   0  10  17   56.29    3.90
   0  10  17   67.09    6.20
  -1  10  17   10.00    1.80
  -1  10  17    8.50    1.80
   1  10 -17   10.70    2.60
   1  10  17    9.40    2.00
  -1  10 -17   10.20    2.10
   1  10  17   14.20    2.30
  -2  10  17   16.40    1.80
   2  10 -17   19.20    2.70
  -2  10  17   16.50    2.10
   2  10  17   16.20    2.00
   2  10  17   20.90    2.50
  -2  10 -17   18.70    2.40
   0  11  17   75.59    4.30
   0  11  17   92.49    4.70
   0  11 -17   93.09    5.10
   1  11 -17    8.20    1.80
  -1  11  17    8.10    1.40
   1  11  17    7.40    1.40
   1  11  17    7.20    1.70
  -1  11 -17    9.10    1.80
  -2  11  17  122.69    4.70
   2  11 -17  116.59    5.30
   2  11  17  118.09    4.90
   0  12  17   75.09    3.70
   0  12 -17   66.69    3.90
   1  12 -17    3.50    1.10
  -1  12  17   -0.50    0.80
  -1  12 -17    1.10    1.30
   1  12  17    2.00    1.20
   0   0  18 1066.99   30.80
   0   0  18 1056.29   31.10
   1   0  18    3.00    1.60
   1   0  18    1.30    1.90
  -1   0  18    2.30    1.10
  -1   0  18    4.00    1.20
   2   0  18   92.99    6.30
   2   0 -18   83.59    6.30
  -2   0  18   78.59    4.50
   2   0  18   87.99    5.50
   2   0  18   87.49    5.80
  -2   0  18   94.29    4.60
   3   0  18   10.10    2.20
   3   0  18    7.80    2.60
   3   0 -18    9.70    2.40
  -3   0  18   10.50    1.70
  -3   0  18    9.10    1.60
   4   0  18   83.99    4.30
  -4   0  18   82.49    3.60
  -4   0  18   80.99    3.90
   4   0 -18   78.89    4.20
   0   1  18  167.78    7.40
   0  -1  18  166.98    7.40
   0  -1  18  157.68    7.20
   0   1  18  164.78    7.50
   0   1  18  173.18    9.00
   1  -1  18   -2.50    2.00
   1  -1  18   -1.40    1.10
  -1   1  18    0.20    1.00
  -1   1  18    2.70    1.20
  -1  -1  18   -0.20    1.10
   1   1  18   -0.70    1.30
  -1  -1  18    0.20    1.10
   1   1  18    1.50    1.40
   1   1  18    0.50    1.70
   2  -1  18  166.38    8.40
  -2   1  18  168.68    6.90
  -2   1  18  176.88    7.20
   2   1 -18  163.08    8.90
   2  -1  18  164.18    8.20
   2  -1 -18  159.98    8.30
   2   1  18  169.38    8.50
   2   1  18  153.38    7.90
   2   1  18  163.88    8.20
  -2  -1  18  169.18    7.00
  -2  -1  18  180.78    6.90
   3  -1  18   14.20    2.50
   3   1 -18   17.70    3.00
  -3   1  18   21.80    2.40
  -3   1  18   17.30    1.90
  -3  -1  18   21.00    2.00
   3   1  18   19.70    3.00
   3  -1 -18   19.60    2.90
  -3  -1  18   18.20    2.10
   3   1  18   18.90    3.00
   4  -1  18   42.50    3.00
   4   1 -18   43.20    3.10
  -4   1  18   41.80    2.40
   4   1  18   46.40    3.20
   4  -1 -18   40.30    2.90
  -4  -1  18   44.20    2.40
   4   1  18   44.60    3.20
  -4  -1  18   40.90    2.30
   0   2  18   43.50    3.70
   0  -2  18   41.00    3.90
   0  -2  18   47.40    3.50
   0   2  18   44.50    5.00
   0   2  18   44.40    3.60
  -1   2  18   65.69    4.00
   1   2 -18   49.40    5.80
  -1   2  18   60.19    4.10
   1  -2  18   59.69    5.30
   1  -2  18   64.69    4.70
  -1  -2  18   59.39    3.90
  -1  -2  18   67.59    3.90
   1   2  18   57.59    4.80
   1   2  18   63.09    4.80
   1   2  18   57.19    4.80
  -2   2  18  296.47   10.60
  -2   2  18  312.27   10.60
   2   2 -18  310.37   13.10
   2  -2  18  298.87   11.90
   2   2  18  279.97   11.90
  -2  -2  18  299.47   10.60
   2   2  18  292.67   12.20
  -2  -2  18  304.37   10.20
  -3   2  18  148.09    6.10
   3   2 -18  142.19    7.90
   3  -2  18  149.69    7.30
  -3   2  18  156.38    6.30
   3   2  18  150.48    7.50
  -3  -2  18  152.98    5.90
  -3  -2  18  150.88    6.20
   3   2  18  146.29    7.50
   3  -2 -18  157.68    7.20
   4   2 -18   44.60    3.30
  -4   2  18   43.10    2.40
   4  -2  18   32.50    2.80
   4   2  18   42.10    3.00
   4  -2 -18   39.80    2.70
  -4  -2  18   42.70    2.40
   4   2  18   49.20    4.50
  -4  -2  18   41.60    2.20
   0  -3  18  327.57   11.80
   0   3  18  370.46   19.30
   0   3  18  313.77   12.20
   0   3  18  324.97   12.10
   1   3 -18  148.99    8.50
  -1   3  18  147.29    6.50
   1  -3  18  140.19    7.10
  -1   3  18  143.69    6.70
  -1  -3  18  138.19    6.20
   1   3  18  135.49    7.40
   1   3  18  130.39    7.90
   1   3  18  141.49    7.40
  -2   3  18  100.49    6.40
  -2   3  18  116.79    5.50
   2   3 -18  137.09   10.00
  -2   3  18  117.39    5.70
  -2  -3  18  126.99    7.10
  -2  -3  18  120.59    5.20
   2   3  18  101.99    7.00
   2   3  18  139.29    9.20
   3  -3  18   35.00    3.70
   3   3 -18   40.70    4.40
  -3   3  18   38.00    3.90
  -3   3  18   39.30    2.70
   3   3  18   40.00    3.90
   3   3  18   35.80    3.70
  -3  -3  18   38.80    2.80
  -3  -3  18   38.70    2.50
   3  -3 -18   36.40    3.60
   4   3 -18   31.40    2.80
  -4   3  18   36.50    2.20
   4  -3 -18   25.60    3.20
  -4  -3  18   32.50    2.10
  -4  -3  18   34.60    1.90
   4   3  18   32.20    3.00
   4   3  18   35.70    2.80
   0   4  18  193.68    8.40
   0   4  18  192.58    8.50
   0  -4  18  203.08    8.20
   0   4  18  180.18    9.00
   0   4  18  180.38    8.20
   0   4 -18  185.68    9.40
   0   4  18  188.58   10.90
  -1   4  18  193.18    8.10
   1  -4  18  190.68    8.60
  -1   4  18  192.38    7.70
   1   4 -18  205.78   10.10
  -1   4  18  189.18    8.30
  -1   4  18  201.98    8.20
   1   4  18  197.38    9.20
   1   4  18  199.88    9.10
   1   4  18  183.68    9.90
  -1  -4  18  205.48    8.10
  -2   4  18   95.29    4.80
   2  -4  18   87.49    5.60
   2   4 -18   86.29    6.60
  -2   4  18   84.89    4.50
  -2   4  18   82.89    4.90
  -2   4  18   84.59    4.90
   2   4  18   97.39    5.90
   2   4  18   91.89    6.40
  -2  -4  18   89.29    4.70
  -2  -4  18   87.39    4.60
   2   4  18   91.49    6.10
   3  -4  18  119.99    5.90
  -3   4  18  125.59    5.40
   3   4 -18  119.39    7.00
  -3   4  18  128.69    5.10
  -3  -4  18  121.79    4.80
   3   4  18  126.49    6.70
  -3  -4  18  122.79    5.30
   3   4  18  129.49    6.60
  -4   4  18    4.10    0.80
   4   4 -18    2.70    1.30
   4   4  18    2.70    1.00
  -4  -4  18    1.70    0.60
   0   5  18  455.45   15.20
   0  -5  18  457.55   15.20
   0   5  18  452.55   15.70
   0   5  18  454.55   15.60
   0   5 -18  456.05   16.70
   0   5  18  457.45   15.60
  -1   5  18  540.75   19.90
  -1   5  18  595.24   18.70
   1   5 -18  589.54   21.10
   1  -5  18  603.34   19.70
  -1  -5  18  600.44   18.40
   1   5  18  567.14   21.30
   1   5  18  588.34   19.50
   1   5  18  588.94   19.80
  -2   5  18  151.08    6.50
   2  -5  18  138.39    7.10
  -2   5  18  150.78    6.60
  -2   5  18  159.88    6.50
   2   5 -18  157.08    8.80
   2   5  18  154.28    7.70
  -2  -5  18  163.58    6.60
   2   5  18  155.68    8.20
   2   5  18  154.18    8.10
   3   5 -18  254.27   11.00
  -3   5  18  257.27    8.60
  -3   5  18  248.58    8.90
  -3  -5  18  262.57    8.90
   3   5  18  271.67   10.70
   3   5  18  269.27   10.20
  -4   5  18   45.30    2.30
   4   5 -18   42.40    2.90
   4   5  18   41.60    2.80
   0   6  18   54.39    4.30
   0   6  18   58.59    4.50
   0   6  18   54.99    4.60
   0  -6  18   63.09    4.50
   0   6 -18   53.39    5.20
  -1   6  18   53.79    3.90
  -1   6  18   46.30    3.80
   1  -6  18   52.99    4.10
   1   6 -18   58.19    5.40
  -1   6  18   55.19    4.00
   1   6  18   42.90    4.90
   1   6  18   54.59    4.50
  -1   6 -18   47.50    5.00
   1   6  18   55.19    4.40
  -1  -6  18   54.39    3.60
   1   6  18   49.00    4.70
  -2   6  18  191.78    7.60
  -2   6  18  186.48    7.30
   2  -6  18  187.58   11.50
   2   6 -18  188.28    9.50
  -2   6  18  186.88    7.60
   2   6  18  186.38    8.40
   2   6  18  201.28    8.70
   2   6  18  187.98    8.90
  -2  -6  18  193.58    7.40
   3   6 -18   79.59    5.30
  -3   6  18   77.19    3.80
  -3   6  18   77.09    3.70
  -3  -6  18   74.89    3.60
   3   6  18   79.49    4.80
   3   6  18   77.49    4.50
   4   6 -18    0.60    0.90
   4   6  18    0.30    0.90
  -4  -6  18   -0.40    0.60
   4   6  18    0.30    0.70
   0  -7  18   67.79    4.20
   0   7  18   63.09    4.30
   0   7 -18   60.09    5.30
   0   7  18   59.39    5.00
   0   7  18   56.99    4.60
   0   7  18   53.89    4.40
   1   7 -18  277.77   12.20
  -1   7  18  286.67   10.50
  -1   7  18  286.97   10.70
  -1   7  18  266.37   10.30
   1  -7  18  292.57   10.40
   1   7  18  280.67   10.60
  -1  -7  18  292.87   10.10
   1   7  18  270.57   11.40
   1   7  18  281.57   11.30
  -1   7 -18  284.47   11.50
   1   7  18  298.27   11.70
   2   7 -18   21.10    3.50
  -2   7  18   18.90    2.30
   2   7  18   19.20    3.10
   2   7  18   20.70    2.90
  -2  -7  18   16.40    1.90
   2   7  18   19.90    2.70
   3   7 -18   14.50    2.40
  -3   7  18   16.00    1.70
  -3   7  18   17.20    1.80
   3   7  18   13.10    1.80
   3   7  18   10.70    1.70
  -3  -7  18   16.30    1.60
   0   8  18    8.60    2.10
   0   8 -18    7.70    2.20
   0   8  18    9.80    2.60
   0  -8  18   13.70    2.20
   0   8  18    9.20    2.10
  -1   8  18    7.70    3.90
  -1   8  18   15.20    2.40
  -1   8  18   12.20    2.10
   1   8 -18   15.20    3.00
  -1   8 -18   11.30    2.50
   1   8  18   11.50    2.30
   1   8  18   14.50    2.60
  -1  -8  18   11.80    1.90
   1   8  18   14.30    2.30
  -2   8  18  137.29    6.00
   2   8 -18  147.69    9.50
  -2   8  18  151.18    6.20
   2   8  18  153.28    6.20
   2   8  18  145.59    6.70
  -2  -8  18  151.18    5.80
  -3   8  18  101.69    4.10
  -3   8  18   97.79    4.10
   3   8 -18  106.49    5.30
  -3  -8  18  109.19    5.20
   3   8  18   99.59    4.70
   3   8  18  103.79    4.20
   0   9 -18  218.08    9.70
   0   9  18  215.58    8.80
  -1   9  18  110.69    5.30
  -1   9  18   99.59    5.10
  -1   9 -18   99.99    5.60
  -1  -9  18   99.69    4.50
   1   9  18  103.39    6.90
   1   9  18  100.89    5.50
   2   9 -18    7.60    1.90
  -2   9  18    7.30    1.40
  -2   9  18    4.50    1.30
   2   9  18    8.50    1.90
  -2  -9  18    8.40    1.30
   2   9  18    6.80    1.90
  -2   9 -18    5.30    2.80
   3   9 -18    1.20    1.10
   3   9  18    0.70    0.90
   0  10  18  167.78    7.00
   0  10 -18  172.08    7.70
   0  10  18  182.38    7.30
  -1  10  18   70.59    3.90
  -1  10  18   76.29    4.00
   1  10 -18   76.39    4.90
   1  10  18   78.49    4.40
   1  10  18   76.29    4.20
  -1  10 -18   78.69    4.50
   2  10 -18   47.50    3.30
  -2  10  18   46.20    2.70
   2  10  18   43.50    2.90
   2  10  18   45.50    3.00
   0  11  18   84.09    6.30
   0  11 -18   93.29    5.00
   0  11  18   93.89    4.30
   1  11 -18   94.39    6.80
  -1  11  18   90.39    4.10
  -1  11 -18   92.69    4.40
   1  11  18   79.09    4.20
   1  11  18   88.19    4.20
   0   0  19   -1.00    1.50
   0   0  19   -2.20    1.00
  -1   0  19  105.59    5.40
   1   0  19  107.09    6.30
[truncated: 37,201 more chars]
