# Supplementary material for: Crystal structure and Hirshfeld surface analysis of 5-(3-nitro-1H-pyrazol-4-yl)-1H-tetra­zole
Source: Acta Crystallogr E Crystallogr Commun. 2025 Aug 21;81(Pt 9):861–4. doi: 10.1107/S2056989025007224 (PMC12412694; doi:10.1107/S2056989025007224)
Supplement: Supplementary file 2 [file e-81-00861-Isup5.hkl]

data_I                                                                          
_shelx_title ' P212121_fulllt_a.res in P2(1)2(1)2(1)'                           
_shelx_refln_list_code          4                                               
_shelx_F_calc_maximum      156.64                                               
_exptl_crystal_F_000       736.00                                               
_reflns_d_resolution_high  0.7998                                               
                                                                                
loop_                                                                           
 _space_group_symop_operation_xyz                                               
 'x, y, z'                                                                      
 '-x+1/2, -y, z+1/2'                                                            
 '-x, y+1/2, -z+1/2'                                                            
 'x+1/2, -y+1/2, -z'                                                            
                                                                                
_cell_length_a     4.9818                                                       
_cell_length_b    12.8064                                                       
_cell_length_c    21.5978                                                       
_cell_angle_alpha  90.000                                                       
_cell_angle_beta   90.000                                                       
_cell_angle_gamma  90.000                                                       
                                                                                
_shelx_F_squared_multiplier     1.000                                           
                                                                                
loop_                                                                           
 _refln_index_h                                                                 
 _refln_index_k                                                                 
 _refln_index_l                                                                 
 _refln_F_squared_calc                                                          
 _refln_F_squared_meas                                                          
 _refln_F_squared_sigma                                                         
 _refln_observed_status                                                         
   2   0   0       7503.12       6862.47       126.70 o                         
   4   0   0          0.02          2.13         0.99 o                         
   6   0   0         29.59         32.07         1.95 o                         
   1   1   0        783.69        798.95         9.75 o                         
   2   1   0       1005.79        878.76        13.04 o                         
   3   1   0        640.77        659.30        10.82 o                         
   4   1   0        451.33        486.43         5.46 o                         
   5   1   0        140.00        145.26         2.90 o                         
   6   1   0        189.29        198.62         4.41 o                         
   0   2   0          4.64          4.86         0.61 o                         
   1   2   0        132.47        156.98         2.49 o                         
   2   2   0       1420.94       1541.43        21.42 o                         
   3   2   0       1849.06       1880.00        17.68 o                         
   4   2   0        100.61        106.76         2.26 o                         
   5   2   0       1835.80       1883.85        17.66 o                         
   6   2   0         81.25         76.74         2.34 o                         
   1   3   0      24535.12      20514.30       527.41 o                         
   2   3   0       2580.96       2625.00        31.62 o                         
   3   3   0       1076.72       1218.28        24.18 o                         
   4   3   0        141.04        134.00         2.65 o                         
   5   3   0        221.28        227.40         3.64 o                         
   6   3   0        145.15        132.70         2.51 o                         
   0   4   0       1741.34       1474.14        23.09 o                         
   1   4   0       1021.41       1097.56        17.74 o                         
   2   4   0       2548.26       2490.14        38.88 o                         
   3   4   0        956.01        982.15        10.21 o                         
   4   4   0          0.89          1.45         0.68 o                         
   5   4   0          5.45          2.94         0.80 o                         
   6   4   0         26.58         25.96         1.54 o                         
   1   5   0        300.84        299.57         5.25 o                         
   2   5   0         81.63         95.03         2.55 o                         
   3   5   0        963.13       1029.18        10.71 o                         
   4   5   0          3.61          4.05         0.75 o                         
   5   5   0        374.10        350.93         5.21 o                         
   0   6   0       4952.56       4651.81        71.01 o                         
   1   6   0        193.86        177.38         3.77 o                         
   2   6   0       1481.48       1468.33        16.36 o                         
   3   6   0        524.35        512.99         5.83 o                         
   4   6   0       1061.77       1026.89         9.97 o                         
   5   6   0        687.64        700.47         9.16 o                         
   1   7   0         70.88         73.73         2.41 o                         
   2   7   0         23.60         22.12         1.22 o                         
   3   7   0        137.27        129.24         2.60 o                         
   4   7   0        559.23        543.49         6.35 o                         
   5   7   0         97.84        100.64         2.33 o                         
   0   8   0        336.08        365.16         9.69 o                         
   1   8   0         49.43         45.89         1.88 o                         
   2   8   0        165.20        178.84         3.42 o                         
   3   8   0          1.25          0.73         0.72 o                         
   4   8   0          3.82          4.09         0.87 o                         
   5   8   0          1.56          3.83         0.91 o                         
   1   9   0        570.48        587.65         7.51 o                         
   2   9   0         80.63         88.00         2.91 o                         
   3   9   0        962.32        963.52        10.37 o                         
   4   9   0          5.42          8.63         1.29 o                         
   5   9   0         36.67         45.80         1.77 o                         
   0  10   0       1205.08       1205.09        19.33 o                         
   1  10   0        209.35        210.74         4.03 o                         
   2  10   0         11.30         10.93         1.15 o                         
   3  10   0          4.73          4.57         1.03 o                         
   4  10   0          0.03          0.62         1.69 o                         
   1  11   0         14.59         15.34         1.55 o                         
   2  11   0         15.59         13.06         1.67 o                         
   3  11   0         17.66         18.24         1.93 o                         
   4  11   0          2.47          2.28         1.00 o                         
   0  12   0          9.79         15.09         2.59 o                         
   1  12   0         34.91         26.78         2.18 o                         
   2  12   0        658.99        622.75        15.66 o                         
   3  12   0          3.75          1.29         2.21 o                         
   4  12   0        206.77        205.36         6.02 o                         
   1  13   0          3.05          1.15         1.95 o                         
   2  13   0          0.86         -0.61         1.76 o                         
   3  13   0        521.87        551.85        13.76 o                         
   0  14   0       1597.55       1644.17        34.65 o                         
   1  14   0         49.87         45.10         4.00 o                         
   2  14   0         45.10         46.73         2.69 o                         
   3  14   0        193.75        231.87         6.30 o                         
   1  15   0        123.73        122.82         5.07 o                         
   2  15   0          0.01         -2.00         2.26 o                         
   0  16   0        850.41        846.83        25.65 o                         
   1   0   1       5396.63       4879.31        73.11 o                         
   2   0   1        779.31        864.45        14.75 o                         
   3   0   1         20.06         24.70         1.63 o                         
   4   0   1        200.12        217.71         3.42 o                         
   5   0   1        104.77        109.66         2.51 o                         
   6   0   1        153.35        166.57         2.80 o                         
  -6   1   1          2.06          1.94         0.73 o                         
  -5   1   1        156.50        160.04         2.86 o                         
  -4   1   1        113.78        109.56         2.27 o                         
  -3   1   1       2037.51       2165.77        47.42 o                         
  -2   1   1        795.79        799.88        14.36 o                         
  -1   1   1       2425.91       2241.70        48.72 o                         
   0   1   1         73.45         69.13         1.08 o                         
   1   1   1       2441.35       2290.50        29.87 o                         
   2   1   1        796.37        800.10        12.37 o                         
   3   1   1       2036.16       2135.06        30.93 o                         
   4   1   1        113.52        109.60         2.35 o                         
   5   1   1        155.38        158.71         3.07 o                         
   6   1   1          2.43          1.57         0.59 o                         
  -6   2   1        241.31        243.89         4.49 o                         
  -5   2   1         61.53         56.98         1.85 o                         
  -4   2   1        898.03        897.64         8.22 o                         
  -3   2   1        265.91        285.06         4.25 o                         
  -2   2   1        173.20        162.96         3.15 o                         
  -1   2   1        740.50        766.16         9.56 o                         
   0   2   1         57.19         60.41         1.18 o                         
   1   2   1        740.14        783.74         8.87 o                         
   2   2   1        173.08        152.96         3.28 o                         
   3   2   1        270.00        285.80         3.96 o                         
   4   2   1        894.89        887.93         8.87 o                         
   5   2   1         62.52         56.65         1.85 o                         
   6   2   1        242.90        249.67         4.79 o                         
  -6   3   1        118.28        107.17         2.20 o                         
  -5   3   1         93.61         92.66         2.25 o                         
  -4   3   1        500.15        531.92         6.06 o                         
  -3   3   1         14.99         21.70         1.36 o                         
  -2   3   1        486.78        519.96         8.91 o                         
  -1   3   1        617.56        651.19         9.52 o                         
   0   3   1       3165.92       2985.02        31.88 o                         
   1   3   1        612.96        676.14        11.16 o                         
   2   3   1        482.52        523.71         9.72 o                         
   3   3   1         16.25         19.87         1.80 o                         
   4   3   1        499.75        521.46         6.13 o                         
   5   3   1         92.68         96.57         2.42 o                         
   6   3   1        117.59        103.91         2.03 o                         
  -6   4   1         30.51         33.05         1.33 o                         
  -5   4   1         43.44         41.37         1.93 o                         
  -4   4   1          0.11         -0.33         0.95 o                         
  -3   4   1        987.36       1015.47        10.62 o                         
  -2   4   1        380.59        399.21         9.04 o                         
  -1   4   1        647.28        597.54        10.11 o                         
   0   4   1      10948.88      10049.64       161.23 o                         
   1   4   1        647.75        583.39         8.82 o                         
   2   4   1        380.22        389.82         7.01 o                         
   3   4   1        985.77       1026.10        10.05 o                         
   4   4   1          0.08         -0.42         0.71 o                         
   5   4   1         43.80         43.50         1.59 o                         
   6   4   1         30.25         32.52         1.82 o                         
  -5   5   1         29.75         30.27         1.54 o                         
  -4   5   1        168.97        173.95         2.84 o                         
  -3   5   1        149.84        150.91         2.83 o                         
  -2   5   1       1744.96       1719.71        21.86 o                         
  -1   5   1         29.12         29.61         1.28 o                         
   0   5   1       3373.61       3158.32        34.25 o                         
   1   5   1         29.15         25.91         1.46 o                         
   2   5   1       1743.31       1745.15        49.83 o                         
   3   5   1        151.19        154.56         2.77 o                         
   4   5   1        168.04        169.51         2.87 o                         
   5   5   1         29.41         31.19         1.56 o                         
  -5   6   1        580.47        578.08        18.18 o                         
  -4   6   1         41.10         35.78         1.52 o                         
  -3   6   1         62.73         65.78         1.95 o                         
  -2   6   1         21.36         22.57         1.24 o                         
  -1   6   1         84.00         68.84         2.18 o                         
   0   6   1          6.42          5.52         0.58 o                         
   1   6   1         83.35         69.18         2.15 o                         
   2   6   1         20.55         21.02         1.41 o                         
   3   6   1         62.58         63.80         1.80 o                         
   4   6   1         41.04         34.09         1.47 o                         
   5   6   1        585.93        567.65         8.62 o                         
  -5   7   1         85.18         80.96         2.54 o                         
  -4   7   1        619.88        605.32         6.54 o                         
  -3   7   1        107.24        115.00         3.17 o                         
  -2   7   1        480.12        463.39         6.09 o                         
  -1   7   1        175.10        196.49         4.41 o                         
   0   7   1        220.40        256.00         4.62 o                         
   1   7   1        177.09        202.26         5.21 o                         
   2   7   1        480.06        456.83         5.97 o                         
   3   7   1        107.02        116.88         2.69 o                         
   4   7   1        618.19        602.94         7.20 o                         
   5   7   1         85.53         83.78         2.12 o                         
  -5   8   1        432.61        437.56         6.75 o                         
  -4   8   1        367.34        363.37         5.19 o                         
  -3   8   1        384.29        365.49         5.41 o                         
  -2   8   1        183.40        171.18         3.15 o                         
  -1   8   1        546.46        511.70         7.79 o                         
   0   8   1       1492.69       1571.17        27.53 o                         
   1   8   1        546.74        521.04         8.01 o                         
   2   8   1        184.12        167.20         3.30 o                         
   3   8   1        381.88        364.60         4.85 o                         
   4   8   1        366.25        377.39         6.27 o                         
   5   8   1        429.19        435.33         6.90 o                         
  -5   9   1         41.28         46.97         2.08 o                         
  -4   9   1         43.01         48.55         2.23 o                         
  -3   9   1        368.70        360.54         4.98 o                         
  -2   9   1        959.88        971.85        12.49 o                         
  -1   9   1         72.52         75.96         2.23 o                         
   0   9   1        285.92        284.61         4.95 o                         
   1   9   1         72.33         78.69         2.26 o                         
   2   9   1        953.17        971.78        10.89 o                         
   3   9   1        369.00        362.18         5.29 o                         
   4   9   1         44.56         50.21         2.40 o                         
   5   9   1         41.59         43.41         2.13 o                         
  -4  10   1         98.67        104.51         8.72 o                         
  -3  10   1        102.76         99.22         3.38 o                         
  -2  10   1        450.83        456.33         6.90 o                         
  -1  10   1        421.37        423.89         6.76 o                         
   0  10   1          1.80         -0.27         1.04 o                         
   1  10   1        420.39        434.49         7.68 o                         
   2  10   1        453.94        462.40         6.18 o                         
   3  10   1        103.32        101.26         3.16 o                         
   4  10   1        100.34        105.91         4.90 o                         
  -4  11   1         16.95         18.02         1.59 o                         
  -3  11   1         18.07         16.55         1.58 o                         
  -2  11   1        342.47        329.35        13.86 o                         
  -1  11   1         90.61         91.82         3.07 o                         
   0  11   1        112.23        108.75         4.01 o                         
   1  11   1         89.75         84.44         3.06 o                         
   2  11   1        341.53        315.73         7.47 o                         
   3  11   1         18.33         15.97         1.83 o                         
   4  11   1         17.02         19.20         1.53 o                         
  -4  12   1        173.49        180.29         5.58 o                         
  -3  12   1         17.82         20.11         3.19 o                         
  -2  12   1        509.23        539.58        10.67 o                         
  -1  12   1          4.78          4.59         1.53 o                         
   0  12   1          4.07          1.70         1.44 o                         
   1  12   1          4.84          5.39         2.04 o                         
   2  12   1        508.60        523.62        11.03 o                         
   3  12   1         18.64         14.97         2.46 o                         
   4  12   1        175.07        182.61         5.58 o                         
  -3  13   1         44.30         42.77         3.12 o                         
  -2  13   1        149.50        151.47         6.19 o                         
  -1  13   1        235.73        229.29         7.26 o                         
   0  13   1        509.29        513.39        11.92 o                         
   1  13   1        234.31        232.11         7.45 o                         
   2  13   1        148.48        165.34         6.28 o                         
   3  13   1         42.96         42.00         3.93 o                         
  -3  14   1        542.68        536.70        11.89 o                         
  -2  14   1         98.36        105.94         4.85 o                         
  -1  14   1         84.13         83.58         4.93 o                         
   0  14   1        241.36        245.05         8.70 o                         
   1  14   1         86.05         97.95         5.28 o                         
   2  14   1         99.87        103.16         7.38 o                         
   3  14   1        541.09        522.13        11.67 o                         
  -2  15   1         38.55         45.21         2.60 o                         
  -1  15   1        138.38        139.66         5.43 o                         
   0  15   1        115.18        115.80         5.15 o                         
   1  15   1        138.02        134.58         5.36 o                         
   2  15   1         39.50         42.38         2.66 o                         
   0   0   2        385.94        326.77         6.31 o                         
   1   0   2       1939.46       1887.00        29.02 o                         
   2   0   2       2627.82       2423.67        32.60 o                         
   3   0   2          8.03          4.64         0.76 o                         
   4   0   2         10.05         12.49         1.01 o                         
   5   0   2         55.29         56.50         1.87 o                         
   6   0   2         65.31         64.32         1.79 o                         
  -6   1   2         21.15         23.24         1.08 o                         
  -5   1   2        101.39        108.92         3.08 o                         
  -4   1   2        171.41        166.99         2.78 o                         
  -3   1   2         13.81         14.90         1.39 o                         
  -2   1   2       1125.30       1194.43        19.95 o                         
  -1   1   2       1348.30       1273.56        19.98 o                         
   0   1   2        525.21        473.22         6.51 o                         
   1   1   2       1345.15       1267.23        15.23 o                         
   2   1   2       1126.68       1195.86        16.91 o                         
   3   1   2         13.88         14.94         1.09 o                         
   4   1   2        169.74        165.42         2.76 o                         
   5   1   2         99.22        105.81         2.50 o                         
   6   1   2         20.19         20.31         1.15 o                         
  -6   2   2        126.83        128.77         3.20 o                         
  -5   2   2        183.16        187.74         3.28 o                         
  -4   2   2        418.60        428.90         4.80 o                         
  -3   2   2        135.10        141.50         2.90 o                         
  -2   2   2        368.37        381.79         5.40 o                         
  -1   2   2       2322.43       2293.23        29.97 o                         
   0   2   2        380.03        335.95         4.96 o                         
   1   2   2       2336.78       2251.01        34.62 o                         
   2   2   2        370.65        376.55         5.69 o                         
   3   2   2        133.67        140.59         2.79 o                         
   4   2   2        417.87        424.52         5.22 o                         
   5   2   2        183.14        192.40         3.37 o                         
   6   2   2        125.79        129.42         5.40 o                         
  -6   3   2         57.10         54.87         2.00 o                         
  -5   3   2        156.41        156.43         2.88 o                         
  -4   3   2        483.74        465.34         5.57 o                         
  -3   3   2       1660.70       1698.76        20.52 o                         
  -2   3   2         52.30         55.38         1.85 o                         
  -1   3   2       8809.19       8387.27       107.83 o                         
   0   3   2       9847.10       8960.11       418.80 o                         
   1   3   2       8823.54       8279.02       124.68 o                         
   2   3   2         53.01         53.41         2.11 o                         
   3   3   2       1659.96       1735.99        26.68 o                         
   4   3   2        484.23        455.94         6.31 o                         
   5   3   2        157.80        161.11         3.14 o                         
   6   3   2         56.06         53.69         1.66 o                         
  -6   4   2         91.98         90.29         2.62 o                         
  -5   4   2        247.36        242.54         4.57 o                         
  -4   4   2        147.97        159.32         2.81 o                         
  -3   4   2         23.51         24.58         1.47 o                         
  -2   4   2        357.12        384.25         6.63 o                         
  -1   4   2       3911.53       3727.95        44.15 o                         
   0   4   2        137.87        113.35         2.17 o                         
   1   4   2       3918.14       3772.96        49.33 o                         
   2   4   2        355.39        390.63         7.93 o                         
   3   4   2         24.11         25.59         1.26 o                         
   4   4   2        146.83        157.90         3.17 o                         
   5   4   2        246.25        241.88         3.98 o                         
   6   4   2         93.20         93.03         2.11 o                         
  -5   5   2        201.13        186.98         3.57 o                         
  -4   5   2        274.13        279.52         3.92 o                         
  -3   5   2         94.49         96.84         2.24 o                         
  -2   5   2        573.92        576.93         9.69 o                         
  -1   5   2        809.77        799.13        13.49 o                         
   0   5   2         24.03         11.47         0.76 o                         
   1   5   2        812.85        843.19        12.06 o                         
   2   5   2        571.16        586.45         9.57 o                         
   3   5   2         92.79         92.77         2.33 o                         
   4   5   2        273.50        275.47         3.88 o                         
   5   5   2        201.97        192.84         3.60 o                         
  -5   6   2          5.43          7.89         1.07 o                         
  -4   6   2        575.25        576.46         6.65 o                         
  -3   6   2       1517.54       1594.12        14.09 o                         
  -2   6   2        178.99        163.51         4.10 o                         
  -1   6   2        237.97        249.49         6.29 o                         
   0   6   2        559.95        536.30         7.79 o                         
   1   6   2        234.39        249.21         5.72 o                         
   2   6   2        178.24        162.17         3.26 o                         
   3   6   2       1517.52       1603.27        14.77 o                         
   4   6   2        573.20        574.63         6.70 o                         
   5   6   2          5.16          5.83         0.82 o                         
  -5   7   2         82.95         72.98         2.36 o                         
  -4   7   2        217.03        222.11         3.38 o                         
  -3   7   2        152.41        166.28         3.18 o                         
  -2   7   2        245.23        241.63         4.07 o                         
  -1   7   2         87.08         85.81         2.65 o                         
   0   7   2       2582.70       2675.07        36.33 o                         
   1   7   2         86.27         86.78         2.62 o                         
   2   7   2        246.26        236.12         3.62 o                         
   3   7   2        152.70        164.70         3.26 o                         
   4   7   2        216.49        223.29         3.59 o                         
   5   7   2         82.41         74.79         1.98 o                         
  -5   8   2         29.99         25.26         1.68 o                         
  -4   8   2        373.02        354.14         5.25 o                         
  -3   8   2        245.11        232.50         3.71 o                         
  -2   8   2        161.21        166.60         3.11 o                         
  -1   8   2        421.28        406.33         6.42 o                         
   0   8   2         58.76         65.10         2.72 o                         
   1   8   2        422.92        404.00         6.00 o                         
   2   8   2        158.88        165.72         3.09 o                         
   3   8   2        245.66        246.10         4.04 o                         
   4   8   2        373.20        364.34         5.64 o                         
   5   8   2         29.37         24.37         1.42 o                         
  -5   9   2         11.34          9.74         1.17 o                         
  -4   9   2        300.79        306.93         6.06 o                         
  -3   9   2        587.20        600.53         7.18 o                         
  -2   9   2         79.76         82.21         2.76 o                         
  -1   9   2        371.02        381.41         6.35 o                         
   0   9   2         10.17          6.44         1.01 o                         
   1   9   2        372.64        384.59         5.95 o                         
   2   9   2         78.60         81.34         2.31 o                         
   3   9   2        588.52        599.76         7.33 o                         
   4   9   2        300.41        303.42         5.29 o                         
   5   9   2         11.47          7.24         0.91 o                         
  -4  10   2        230.01        243.15         9.73 o                         
  -3  10   2        443.89        447.01         6.81 o                         
  -2  10   2        736.95        715.72         9.33 o                         
  -1  10   2        307.76        316.79         6.37 o                         
   0  10   2        821.46        804.00        17.19 o                         
   1  10   2        307.24        312.77         5.43 o                         
   2  10   2        735.27        709.60         8.49 o                         
   3  10   2        448.83        459.07         7.15 o                         
   4  10   2        230.10        234.51         4.52 o                         
  -4  11   2        161.46        170.07         6.16 o                         
  -3  11   2        133.33        126.93         3.72 o                         
  -2  11   2        797.52        815.49        14.35 o                         
  -1  11   2        292.06        293.46         5.53 o                         
   0  11   2          0.36          1.38         2.00 o                         
   1  11   2        290.12        291.25         6.74 o                         
   2  11   2        796.31        842.32        31.39 o                         
   3  11   2        132.27        126.15         4.03 o                         
   4  11   2        160.02        163.36         4.06 o                         
  -4  12   2        172.69        188.63         5.66 o                         
  -3  12   2         12.70         14.70         2.87 o                         
  -2  12   2        538.82        546.93         9.66 o                         
  -1  12   2       1086.53       1100.89        16.49 o                         
   0  12   2        122.29        120.86         4.60 o                         
   1  12   2       1086.43       1075.42        21.73 o                         
   2  12   2        533.90        530.93        11.08 o                         
   3  12   2         12.23         16.18         2.02 o                         
   4  12   2        172.20        170.47         5.37 o                         
  -3  13   2        342.58        342.63         9.64 o                         
  -2  13   2          4.68          2.31         1.46 o                         
  -1  13   2        331.70        338.79         7.94 o                         
   0  13   2         26.82         28.20         3.58 o                         
   1  13   2        331.37        334.74        10.54 o                         
   2  13   2          4.86          1.45         2.27 o                         
   3  13   2        345.84        327.41         8.12 o                         
  -2  14   2         31.11         29.04         4.62 o                         
  -1  14   2        121.53        137.49         7.48 o                         
   0  14   2        178.20        171.05         5.80 o                         
   1  14   2        122.75        135.52         6.89 o                         
   2  14   2         30.12         26.07         2.77 o                         
  -2  15   2        214.43        211.20         6.09 o                         
  -1  15   2        180.42        186.10         6.38 o                         
   0  15   2        137.34        127.67         5.44 o                         
   1  15   2        180.39        185.68         7.59 o                         
   2  15   2        211.83        200.79         5.94 o                         
   1   0   3        780.66        789.03        12.87 o                         
   2   0   3       2532.12       2423.37        32.59 o                         
   3   0   3       1251.31       1318.84        15.07 o                         
   4   0   3         68.02         70.43         1.98 o                         
   5   0   3       1139.13       1141.49        11.52 o                         
   6   0   3        402.45        384.41         5.12 o                         
  -6   1   3         82.19         92.82         2.34 o                         
  -5   1   3        407.71        395.67         5.45 o                         
  -4   1   3        412.87        411.24         4.88 o                         
  -3   1   3       2608.72       2684.68        32.43 o                         
  -2   1   3        283.63        273.02         6.07 o                         
  -1   1   3       5882.36       5465.96        70.75 o                         
   0   1   3       3307.89       2792.34        67.99 o                         
   1   1   3       5884.56       5427.89        70.51 o                         
   2   1   3        283.28        269.04         4.88 o                         
   3   1   3       2599.94       2646.49        23.74 o                         
   4   1   3        410.34        402.41         4.74 o                         
   5   1   3        405.13        397.99         5.26 o                         
   6   1   3         81.06         90.46         1.98 o                         
  -6   2   3         34.48         37.70         1.90 o                         
  -5   2   3         40.29         33.62         1.72 o                         
  -4   2   3        683.03        689.98         6.81 o                         
  -3   2   3        991.84       1045.15        11.10 o                         
  -2   2   3       1999.66       2076.53        32.81 o                         
  -1   2   3       9933.78       9273.22       156.97 o                         
   0   2   3       2558.37       2350.35        38.11 o                         
   1   2   3       9912.76       9044.50       245.55 o                         
   2   2   3       2003.58       2044.65        38.24 o                         
   3   2   3        993.48       1038.27        11.83 o                         
   4   2   3        682.95        707.18         7.58 o                         
   5   2   3         39.91         36.69         1.85 o                         
   6   2   3         33.94         37.68         1.28 o                         
  -6   3   3        110.14         99.53         2.72 o                         
  -5   3   3        124.01        114.87         2.45 o                         
  -4   3   3       1377.99       1392.94        13.54 o                         
  -3   3   3        251.97        271.27         4.79 o                         
  -2   3   3       1058.29       1096.70        13.79 o                         
  -1   3   3       9525.36       8882.04       103.32 o                         
   0   3   3        172.36        165.40         4.21 o                         
   1   3   3       9531.54       9045.07       133.68 o                         
   2   3   3       1052.90       1066.95        24.90 o                         
   3   3   3        254.65        273.41         4.08 o                         
   4   3   3       1373.78       1383.19        13.35 o                         
   5   3   3        124.18        115.89         2.63 o                         
   6   3   3        111.70        102.42         2.84 o                         
  -5   4   3       1155.07       1140.84        11.46 o                         
  -4   4   3       1172.94       1131.57        10.64 o                         
  -3   4   3        158.94        154.10         2.91 o                         
  -2   4   3        532.78        562.64         8.97 o                         
  -1   4   3       1572.01       1542.37        19.21 o                         
   0   4   3       4356.17       3971.98        46.45 o                         
   1   4   3       1573.57       1573.89        21.32 o                         
   2   4   3        530.99        573.57        10.88 o                         
   3   4   3        159.97        154.68         3.02 o                         
   4   4   3       1168.14       1129.60        11.28 o                         
   5   4   3       1162.21       1155.00        13.78 o                         
  -5   5   3        286.15        265.55         4.45 o                         
  -4   5   3        715.60        735.71         7.55 o                         
  -3   5   3        832.81        834.05         8.20 o                         
  -2   5   3       2226.13       2352.81        33.23 o                         
  -1   5   3       1316.91       1390.47        17.73 o                         
   0   5   3          0.38          6.55         0.61 o                         
   1   5   3       1316.92       1410.06        19.58 o                         
   2   5   3       2220.75       2372.07        37.28 o                         
   3   5   3        832.05        840.70         8.70 o                         
   4   5   3        712.73        723.67         7.58 o                         
   5   5   3        284.31        261.17         4.36 o                         
  -5   6   3        296.80        292.92         4.67 o                         
  -4   6   3        214.44        222.67         3.48 o                         
  -3   6   3         79.75         72.85         1.89 o                         
  -2   6   3        600.90        591.16         7.21 o                         
  -1   6   3        102.63        114.62         2.93 o                         
   0   6   3        304.58        337.50         4.95 o                         
   1   6   3        102.98        115.72         2.86 o                         
   2   6   3        600.17        574.92         6.82 o                         
   3   6   3         78.97         76.12         2.00 o                         
   4   6   3        216.01        226.98         3.65 o                         
   5   6   3        295.05        304.37         5.95 o                         
  -5   7   3          3.45          3.15         0.79 o                         
  -4   7   3        809.68        776.68         8.11 o                         
  -3   7   3         10.39          9.87         0.88 o                         
  -2   7   3       1837.31       1821.72        18.88 o                         
  -1   7   3        679.94        702.29        11.39 o                         
   0   7   3        684.03        649.46        12.25 o                         
   1   7   3        680.38        712.78        11.32 o                         
   2   7   3       1836.86       1845.97        26.19 o                         
   3   7   3         10.32          9.37         0.90 o                         
   4   7   3        813.32        784.17         8.37 o                         
   5   7   3          3.45          2.22         0.65 o                         
  -5   8   3        153.81        157.78         3.56 o                         
  -4   8   3          4.04          3.59         0.97 o                         
  -3   8   3        287.32        287.85         4.28 o                         
  -2   8   3        342.36        364.75         4.98 o                         
  -1   8   3        583.36        608.21         9.40 o                         
   0   8   3        332.31        330.12         6.00 o                         
   1   8   3        582.90        602.33         8.52 o                         
   2   8   3        340.18        354.31         4.91 o                         
   3   8   3        286.67        286.31         4.50 o                         
   4   8   3          3.82          3.93         0.89 o                         
   5   8   3        151.19        155.92         3.02 o                         
  -5   9   3         92.30         91.98         3.70 o                         
  -4   9   3        227.47        246.00         5.24 o                         
  -3   9   3         24.98         26.10         1.50 o                         
  -2   9   3         52.80         48.59         2.09 o                         
  -1   9   3        137.61        136.33         3.45 o                         
   0   9   3        490.04        506.37         7.82 o                         
   1   9   3        138.40        139.33         3.13 o                         
   2   9   3         52.76         50.23         1.95 o                         
   3   9   3         24.70         26.43         1.91 o                         
   4   9   3        229.69        249.70         4.62 o                         
   5   9   3         93.55         93.24         2.72 o                         
  -4  10   3        744.47        784.52        12.86 o                         
  -3  10   3          6.79          6.22         1.60 o                         
  -2  10   3        235.78        234.59         4.56 o                         
  -1  10   3        136.46        131.07         3.44 o                         
   0  10   3        436.80        423.98        12.86 o                         
   1  10   3        138.18        132.25         3.68 o                         
   2  10   3        234.42        236.13         4.87 o                         
   3  10   3          6.77          5.77         1.14 o                         
   4  10   3        743.26        774.54        10.33 o                         
  -4  11   3         91.07         96.03         3.40 o                         
  -3  11   3        143.95        145.51         3.81 o                         
  -2  11   3        238.53        225.76         6.25 o                         
  -1  11   3        218.69        226.51         5.54 o                         
   0  11   3        156.41        150.64         4.63 o                         
   1  11   3        220.33        214.48         5.84 o                         
   2  11   3        237.42        234.81         6.96 o                         
   3  11   3        143.24        140.75         4.29 o                         
   4  11   3         91.63         96.71         2.53 o                         
  -4  12   3         41.70         37.56         5.23 o                         
  -3  12   3        340.79        368.17        10.30 o                         
  -2  12   3         36.55         38.09         2.91 o                         
  -1  12   3         68.67         63.51         3.50 o                         
   0  12   3        146.10        149.43         5.32 o                         
   1  12   3         68.16         69.67         3.84 o                         
   2  12   3         36.89         32.14         2.70 o                         
   3  12   3        341.41        353.94         8.78 o                         
   4  12   3         40.90         38.24         4.92 o                         
  -3  13   3          3.99          1.62         1.28 o                         
  -2  13   3          6.59          4.54         1.73 o                         
  -1  13   3        364.35        377.30         8.41 o                         
   0  13   3         56.76         60.92         7.46 o                         
   1  13   3        365.19        376.90        13.77 o                         
   2  13   3          6.12          6.77         1.87 o                         
   3  13   3          4.07         -0.27         2.34 o                         
  -2  14   3        136.38        133.79         4.47 o                         
  -1  14   3        142.09        142.67         8.10 o                         
   0  14   3         21.58         15.32         2.17 o                         
   1  14   3        142.45        150.40         5.57 o                         
   2  14   3        136.45        140.18         4.53 o                         
  -2  15   3         33.29         31.63         5.23 o                         
  -1  15   3         43.32         44.73         3.05 o                         
   0  15   3          8.01          6.80         2.47 o                         
   1  15   3         44.65         41.66         3.49 o                         
   2  15   3         32.82         29.95         3.28 o                         
   1   0   4        826.75        824.38        13.42 o                         
   2   0   4        984.64        924.72        15.90 o                         
   3   0   4       1960.15       2100.61        20.28 o                         
   4   0   4        627.30        666.16         6.80 o                         
   5   0   4          0.14          1.72         0.75 o                         
   6   0   4         14.05         14.22         1.31 o                         
  -6   1   4         72.20         67.70         3.69 o                         
  -5   1   4         81.61         89.27         2.34 o                         
  -4   1   4        689.33        723.30         6.95 o                         
  -3   1   4         14.96         13.47         1.29 o                         
  -2   1   4        966.74        994.19        16.86 o                         
  -1   1   4       8716.29       8056.47       121.32 o                         
   0   1   4          1.14          1.48         0.34 o                         
   1   1   4       8710.69       8172.08       104.85 o                         
   2   1   4        965.27        971.50        14.45 o                         
   3   1   4         14.98         14.65         0.90 o                         
   4   1   4        690.34        724.44         7.34 o                         
   5   1   4         82.87         91.33         2.40 o                         
   6   1   4         72.29         70.84         2.40 o                         
  -6   2   4         10.03         11.29         1.11 o                         
  -5   2   4        443.91        452.82         5.94 o                         
  -4   2   4         70.46         64.49         1.65 o                         
  -3   2   4        453.06        472.90         8.65 o                         
  -2   2   4       1909.07       2085.08        33.32 o                         
  -1   2   4       7034.77       6942.26        79.48 o                         
   0   2   4      16841.58      17741.60       456.86 o                         
   1   2   4       7030.77       6790.28       190.89 o                         
   2   2   4       1900.12       2083.35        25.42 o                         
   3   2   4        452.18        470.05        13.37 o                         
   4   2   4         70.87         67.34         2.19 o                         
   5   2   4        441.60        455.41         6.47 o                         
   6   2   4          9.89          9.30         0.83 o                         
  -6   3   4         75.60         70.99         2.17 o                         
  -5   3   4        361.49        369.99         4.88 o                         
  -4   3   4         33.23         31.84         1.56 o                         
  -3   3   4        291.43        319.33         4.64 o                         
  -2   3   4        520.42        568.51         8.05 o                         
  -1   3   4       1415.19       1446.07        17.71 o                         
   0   3   4       4274.35       4184.85        48.96 o                         
   1   3   4       1417.53       1477.47        23.21 o                         
   2   3   4        517.70        568.97        10.69 o                         
   3   3   4        291.84        314.22         4.76 o                         
   4   3   4         31.85         30.18         1.47 o                         
   5   3   4        360.05        363.31         5.15 o                         
   6   3   4         75.02         69.79         1.72 o                         
  -5   4   4        381.27        393.16         5.24 o                         
  -4   4   4        263.10        258.76         3.65 o                         
  -3   4   4        281.86        282.03         3.86 o                         
  -2   4   4       1532.33       1609.59        22.64 o                         
  -1   4   4       1337.49       1370.34        15.80 o                         
   0   4   4       6115.09       5831.31        68.03 o                         
   1   4   4       1344.27       1351.75        21.43 o                         
   2   4   4       1529.86       1633.15        26.78 o                         
   3   4   4        283.73        286.15         4.08 o                         
   4   4   4        265.58        255.93         4.36 o                         
   5   4   4        381.04        390.71         5.76 o                         
  -5   5   4         26.40         29.61         1.68 o                         
  -4   5   4         24.60         20.33         1.11 o                         
  -3   5   4        286.42        281.10         3.61 o                         
  -2   5   4       1295.71       1313.04        17.00 o                         
  -1   5   4        207.90        232.58         4.43 o                         
   0   5   4        796.97        744.89        12.46 o                         
   1   5   4        204.88        226.22         4.34 o                         
   2   5   4       1288.67       1302.24        19.12 o                         
   3   5   4        284.45        287.45         4.12 o                         
   4   5   4         24.71         22.44         1.24 o                         
   5   5   4         26.36         26.06         1.52 o                         
  -5   6   4         52.26         49.26         1.95 o                         
  -4   6   4        154.55        153.55         3.12 o                         
  -3   6   4        112.43        115.31         2.61 o                         
  -2   6   4        878.76        886.54        10.69 o                         
  -1   6   4         41.92         53.62         1.87 o                         
   0   6   4       1268.16       1282.18        18.06 o                         
   1   6   4         41.63         52.85         1.81 o                         
   2   6   4        883.92        881.94        10.25 o                         
   3   6   4        111.81        113.39         3.51 o                         
   4   6   4        154.40        152.27         3.38 o                         
   5   6   4         52.39         51.36         3.07 o                         
  -5   7   4        129.53        134.61         3.04 o                         
  -4   7   4        214.78        222.37         3.67 o                         
  -3   7   4        283.54        269.29         4.24 o                         
  -2   7   4        798.01        810.03         8.76 o                         
  -1   7   4        640.03        652.85        13.36 o                         
   0   7   4          0.02          1.94         0.62 o                         
   1   7   4        642.23        652.73        10.63 o                         
   2   7   4        803.70        816.70         8.32 o                         
   3   7   4        283.33        273.87         4.10 o                         
   4   7   4        217.98        224.98         4.07 o                         
   5   7   4        129.46        133.68         2.69 o                         
  -5   8   4        395.29        374.69        11.85 o                         
  -4   8   4        112.72        127.03         3.15 o                         
  -3   8   4        736.54        718.01         7.86 o                         
  -2   8   4        419.34        452.91         5.76 o                         
  -1   8   4       1858.68       1873.79        24.05 o                         
   0   8   4       1008.60       1007.67        15.54 o                         
   1   8   4       1860.83       1852.22        19.12 o                         
   2   8   4        417.55        436.55         5.69 o                         
   3   8   4        733.07        710.25         7.94 o                         
   4   8   4        113.55        129.96         3.12 o                         
   5   8   4        395.85        384.07         6.03 o                         
  -5   9   4         11.66          8.07         1.33 o                         
  -4   9   4         33.84         33.27         1.82 o                         
  -3   9   4        189.17        189.72         4.32 o                         
  -2   9   4        177.68        172.37         3.98 o                         
  -1   9   4        532.15        528.71         8.10 o                         
   0   9   4         37.38         26.02         1.83 o                         
   1   9   4        533.67        532.44         7.94 o                         
   2   9   4        178.49        171.98         4.08 o                         
   3   9   4        187.33        192.87         4.08 o                         
   4   9   4         33.27         35.49         1.86 o                         
   5   9   4         11.54         10.43         1.30 o                         
  -4  10   4        323.17        330.09         6.69 o                         
  -3  10   4         43.08         44.86         3.35 o                         
  -2  10   4         18.69         20.24         1.63 o                         
  -1  10   4        182.03        180.78         4.29 o                         
   0  10   4        452.34        440.17        10.89 o                         
   1  10   4        180.38        186.92         4.69 o                         
   2  10   4         19.77         21.62         1.60 o                         
   3  10   4         42.86         44.93         2.22 o                         
   4  10   4        318.99        338.33         5.45 o                         
  -4  11   4        115.92        116.27         3.62 o                         
  -3  11   4        190.75        205.06         5.60 o                         
  -2  11   4        354.31        359.94         6.75 o                         
  -1  11   4        223.52        230.22         6.23 o                         
   0  11   4        136.26        148.38         5.00 o                         
   1  11   4        223.16        229.62         6.00 o                         
   2  11   4        355.53        366.47         7.47 o                         
   3  11   4        193.53        201.13         4.82 o                         
   4  11   4        117.50        113.76         2.72 o                         
  -4  12   4         46.25         50.49         2.83 o                         
  -3  12   4        206.98        197.69         5.75 o                         
  -2  12   4        600.83        646.09        12.18 o                         
  -1  12   4        632.76        612.73        11.80 o                         
   1  12   4        633.02        613.09        12.08 o                         
   2  12   4        603.00        629.79        12.36 o                         
   3  12   4        204.44        193.79         5.92 o                         
   4  12   4         45.53         50.06         4.10 o                         
  -3  13   4        156.15        167.29         6.02 o                         
  -2  13   4        182.55        179.99         5.19 o                         
  -1  13   4        137.46        145.25         6.15 o                         
   0  13   4        274.06        268.57         6.97 o                         
   1  13   4        137.65        148.53         5.62 o                         
   2  13   4        184.00        185.36         6.11 o                         
   3  13   4        155.15        159.40         4.63 o                         
  -2  14   4        318.95        325.90        12.72 o                         
  -1  14   4        100.53        102.17         3.65 o                         
   0  14   4        157.92        152.42         6.92 o                         
   1  14   4        100.14         98.57         4.25 o                         
   2  14   4        321.96        326.90         7.41 o                         
  -1  15   4         57.31         60.41         5.23 o                         
   0  15   4          4.00          2.41         1.90 o                         
   1  15   4         58.19         62.57         5.13 o                         
   1   0   5       1156.80       1191.30        16.17 o                         
   2   0   5         13.74         13.07         1.63 o                         
   3   0   5         70.82         79.97         2.07 o                         
   4   0   5       3255.10       3276.13        26.75 o                         
   5   0   5         99.20         97.63         2.44 o                         
   6   0   5          3.84          2.72         1.61 o                         
  -6   1   5         50.16         42.69         5.44 o                         
  -5   1   5        161.65        153.56         3.24 o                         
  -4   1   5        109.17         94.63         1.82 o                         
  -3   1   5         73.12         83.88         3.14 o                         
  -2   1   5        110.35        101.95         3.28 o                         
  -1   1   5       2298.00       2200.13        26.03 o                         
   0   1   5       2687.34       2453.31        37.00 o                         
   1   1   5       2300.57       2233.26        33.87 o                         
   2   1   5        111.84        102.54         2.15 o                         
   3   1   5         74.03         82.33         2.14 o                         
   4   1   5        110.53         94.49         2.38 o                         
   5   1   5        162.25        160.89         3.15 o                         
   6   1   5         49.84         39.24         2.80 o                         
  -6   2   5        198.11        198.35         5.15 o                         
  -5   2   5         93.59         89.06         2.45 o                         
  -4   2   5        182.48        184.69         3.10 o                         
  -3   2   5         30.19         29.45         1.76 o                         
  -2   2   5        223.92        206.28         5.12 o                         
  -1   2   5       4901.82       4761.25        55.61 o                         
   0   2   5      15146.00      12898.37       331.71 o                         
   1   2   5       4904.45       4780.16        72.41 o                         
   2   2   5        222.19        202.70         4.08 o                         
   3   2   5         29.72         31.62         1.51 o                         
   4   2   5        181.98        184.75         3.31 o                         
   5   2   5         92.53         90.63         2.54 o                         
   6   2   5        196.37        196.84         3.30 o                         
  -6   3   5         12.29         11.80         1.31 o                         
  -5   3   5        180.57        194.09         3.33 o                         
  -4   3   5         48.51         47.92         1.83 o                         
  -3   3   5         28.05         22.65         1.18 o                         
  -2   3   5        527.64        517.97         7.04 o                         
  -1   3   5        597.93        679.02         8.16 o                         
   0   3   5        946.77        932.11        13.12 o                         
   1   3   5        601.40        684.83        11.80 o                         
   2   3   5        529.13        503.43        10.03 o                         
   3   3   5         28.40         24.59         1.46 o                         
   4   3   5         48.86         46.02         1.75 o                         
   5   3   5        182.41        195.17         3.60 o                         
   6   3   5         12.96         11.43         1.14 o                         
  -5   4   5        840.04        835.49         9.75 o                         
  -4   4   5         27.37         22.71         1.28 o                         
  -3   4   5        639.12        616.60         6.61 o                         
  -2   4   5       3316.97       3301.42        39.45 o                         
  -1   4   5       1499.41       1423.21        18.01 o                         
   0   4   5       1620.48       1507.63        24.07 o                         
   1   4   5       1503.47       1442.14        23.31 o                         
   2   4   5       3311.30       3275.82        51.67 o                         
   3   4   5        635.05        607.95         6.88 o                         
   4   4   5         29.28         26.79         1.45 o                         
   5   4   5        834.79        831.81        10.67 o                         
  -5   5   5         75.96         77.77         2.80 o                         
  -4   5   5        110.65        105.84         2.47 o                         
  -3   5   5         29.77         33.58         1.25 o                         
  -2   5   5        552.66        579.84         8.55 o                         
  -1   5   5         60.47         52.36         2.08 o                         
   0   5   5         41.60         45.34         2.61 o                         
   1   5   5         59.05         49.78         1.62 o                         
   2   5   5        549.16        584.37         9.68 o                         
   3   5   5         30.14         35.15         1.66 o                         
   4   5   5        110.75        110.47         2.64 o                         
   5   5   5         74.42         78.57         2.32 o                         
  -5   6   5         16.09         16.43         1.20 o                         
  -4   6   5        380.82        394.42         5.65 o                         
  -3   6   5          0.67          1.12         0.63 o                         
  -2   6   5        808.15        868.30        12.03 o                         
  -1   6   5        323.65        301.63         8.26 o                         
   0   6   5        883.96        969.85        23.91 o                         
   1   6   5        319.71        294.62         5.56 o                         
   2   6   5        805.14        838.44         9.56 o                         
   3   6   5          0.89          1.88         0.64 o                         
   4   6   5        378.27        397.77        18.67 o                         
   5   6   5         15.77         17.67         1.18 o                         
  -5   7   5        119.06        123.35         3.35 o                         
  -4   7   5        508.99        508.14         6.54 o                         
  -3   7   5         95.57         85.26         2.39 o                         
  -2   7   5         32.63         27.59         1.35 o                         
  -1   7   5       1121.56       1162.77        14.46 o                         
   0   7   5       2039.26       1942.84        40.35 o                         
   1   7   5       1115.85       1152.87        19.96 o                         
   2   7   5         32.93         25.50         1.22 o                         
   3   7   5         95.60         87.51         2.47 o                         
   4   7   5        511.06        507.59         7.31 o                         
   5   7   5        120.70        123.44         2.75 o                         
  -5   8   5        120.41        114.98         3.81 o                         
  -4   8   5         14.77         15.69         1.38 o                         
  -3   8   5        324.95        338.46         5.74 o                         
  -2   8   5        570.61        602.92        10.04 o                         
  -1   8   5         21.68         22.96         1.50 o                         
   0   8   5        280.67        287.27         5.51 o                         
   1   8   5         21.68         24.43         1.59 o                         
   2   8   5        568.69        612.85         7.83 o                         
   3   8   5        324.99        336.01         5.06 o                         
   4   8   5         14.97         14.09         1.21 o                         
   5   8   5        119.65        117.11         2.75 o                         
  -5   9   5        182.96        171.54         5.36 o                         
  -4   9   5         37.22         39.77         2.44 o                         
  -3   9   5        765.00        791.43        18.09 o                         
  -2   9   5        520.66        496.47         8.98 o                         
  -1   9   5        160.08        170.54         4.31 o                         
   0   9   5       2207.43       2216.93        32.37 o                         
   1   9   5        157.05        160.26         5.32 o                         
   2   9   5        515.91        494.37         6.87 o                         
   3   9   5        764.98        747.61        16.51 o                         
   4   9   5         36.75         36.60         2.08 o                         
   5   9   5        181.77        184.19         3.56 o                         
  -4  10   5        377.87        371.45         8.32 o                         
  -3  10   5        492.88        493.19         8.01 o                         
  -2  10   5       1238.26       1227.74        16.36 o                         
  -1  10   5        409.40        419.81         8.83 o                         
   0  10   5         98.99         96.17         4.55 o                         
   1  10   5        413.44        427.62         7.48 o                         
   2  10   5       1242.66       1235.61        14.23 o                         
   3  10   5        494.78        483.10         7.48 o                         
   4  10   5        376.00        369.52         5.75 o                         
  -4  11   5         16.94         19.13         1.66 o                         
  -3  11   5         74.04         79.86         3.50 o                         
  -2  11   5         20.13         19.05         1.81 o                         
  -1  11   5         24.44         27.41         2.91 o                         
   0  11   5        285.34        268.60         7.04 o                         
   1  11   5         23.22         29.52         2.66 o                         
   2  11   5         20.29         18.77         1.77 o                         
   3  11   5         74.26         75.36         2.27 o                         
   4  11   5         17.64         20.43         1.38 o                         
  -3  12   5        295.14        295.36         7.35 o                         
  -2  12   5        171.42        165.94         4.74 o                         
  -1  12   5        224.77        217.85         6.06 o                         
   0  12   5        119.86        114.14         4.42 o                         
   1  12   5        224.17        202.40         6.15 o                         
   2  12   5        172.15        179.94         5.70 o                         
   3  12   5        295.04        282.88         7.35 o                         
  -3  13   5         62.90         64.61         3.90 o                         
  -2  13   5        298.53        305.13         9.34 o                         
  -1  13   5        860.00        868.26        13.63 o                         
   0  13   5        725.49        730.80        14.04 o                         
   1  13   5        861.09        879.19        15.36 o                         
   2  13   5        299.37        291.00        21.84 o                         
   3  13   5         63.91         60.66         3.17 o                         
  -2  14   5         30.20         30.97         2.26 o                         
  -1  14   5         39.73         38.69         2.51 o                         
   0  14   5         21.12         17.43         2.16 o                         
   1  14   5         39.81         40.10         3.17 o                         
   2  14   5         29.29         35.70         4.92 o                         
  -1  15   5        132.32        134.57         7.18 o                         
   0  15   5         35.38         31.14         2.84 o                         
   1  15   5        131.78        133.03         4.93 o                         
   0   0   6         27.02         22.69         1.85 o                         
   1   0   6          3.45          3.33         0.49 o                         
   2   0   6       1170.46       1253.36        17.70 o                         
   3   0   6       1357.24       1358.49        13.75 o                         
   4   0   6        150.26        169.17         3.48 o                         
   5   0   6         83.12         81.61         2.27 o                         
   6   0   6          9.83         11.71         1.09 o                         
  -6   1   6        200.01        189.46         5.88 o                         
  -5   1   6         87.36         85.74         2.48 o                         
  -4   1   6        320.85        322.88         4.44 o                         
  -3   1   6        897.72        911.16        13.50 o                         
  -2   1   6         13.01          8.45         1.18 o                         
  -1   1   6        928.58        938.65        13.17 o                         
   0   1   6       6998.19       6082.94        90.68 o                         
   1   1   6        931.41        970.63        15.39 o                         
   2   1   6         12.31          8.81         0.73 o                         
   3   1   6        895.47        956.68        10.08 o                         
   4   1   6        321.75        320.88         4.79 o                         
   5   1   6         89.22         90.89         2.34 o                         
   6   1   6        198.43        186.15         6.07 o                         
  -6   2   6         11.27         11.13         1.08 o                         
  -5   2   6        531.34        528.24         6.38 o                         
  -4   2   6         29.68         26.21         1.36 o                         
  -3   2   6        274.52        294.09         4.35 o                         
  -2   2   6        469.00        481.67         9.50 o                         
  -1   2   6         69.45         48.86         1.05 o                         
   0   2   6       2694.00       2540.03        38.73 o                         
   1   2   6         68.82         49.32         1.89 o                         
   2   2   6        468.96        488.23         7.93 o                         
   3   2   6        277.48        298.49         4.20 o                         
   4   2   6         29.43         29.84         1.47 o                         
   5   2   6        531.55        522.53         6.67 o                         
   6   2   6         10.89         12.40         1.01 o                         
  -5   3   6          0.74         -0.65         1.12 o                         
  -4   3   6        149.35        139.07         3.45 o                         
  -3   3   6         70.04         66.14         2.18 o                         
  -2   3   6       1114.90       1182.18        14.77 o                         
  -1   3   6       1160.13       1071.65        12.42 o                         
   0   3   6       2014.93       2049.87        38.59 o                         
   1   3   6       1164.45       1094.00        18.41 o                         
   2   3   6       1113.07       1151.39        17.14 o                         
   3   3   6         69.77         64.63         1.97 o                         
   4   3   6        149.92        145.18         2.94 o                         
   5   3   6          0.72          0.25         0.77 o                         
  -5   4   6        504.57        519.07         6.64 o                         
  -4   4   6        268.58        264.24         4.21 o                         
  -3   4   6         92.83         94.69         1.98 o                         
  -2   4   6         82.35         95.63         2.40 o                         
  -1   4   6       1970.98       1946.10        28.77 o                         
   0   4   6       1939.05       2068.72        40.10 o                         
   1   4   6       1975.46       1908.51        52.06 o                         
   2   4   6         81.83         97.11         5.22 o                         
   3   4   6         93.83         97.90         2.33 o                         
   4   4   6        268.57        265.53         4.10 o                         
   5   4   6        506.24        530.84         7.35 o                         
  -5   5   6        194.30        185.51         3.77 o                         
  -4   5   6        897.01        909.11         9.89 o                         
  -3   5   6        312.91        306.08         3.84 o                         
  -2   5   6       1888.65       1870.43        20.26 o                         
  -1   5   6       1261.80       1346.15        25.64 o                         
   0   5   6        436.95        475.90         9.11 o                         
   1   5   6       1261.26       1317.07        54.72 o                         
   2   5   6       1891.35       1883.55        20.56 o                         
   3   5   6        313.30        309.69         4.34 o                         
   4   5   6        897.59        914.06         9.53 o                         
   5   5   6        192.22        187.15         3.72 o                         
  -5   6   6         25.34         29.41         1.59 o                         
  -4   6   6        157.87        142.71         3.21 o                         
  -3   6   6        743.58        788.96         8.92 o                         
  -2   6   6         61.93         60.28         2.12 o                         
  -1   6   6        789.13        851.66        13.05 o                         
   0   6   6        519.70        484.94        10.40 o                         
   1   6   6        793.23        868.48        15.80 o                         
   2   6   6         62.61         61.01         1.96 o                         
   3   6   6        739.38        775.51         8.70 o                         
   4   6   6        158.26        142.23         3.06 o                         
   5   6   6         25.72         28.36         1.53 o                         
  -5   7   6         35.30         35.67         1.64 o                         
  -4   7   6        131.34        121.71         2.71 o                         
  -3   7   6        525.98        533.43         6.20 o                         
  -2   7   6        407.69        398.60         5.81 o                         
  -1   7   6        142.23        159.78         4.05 o                         
   0   7   6       2366.57       2333.32        29.64 o                         
   1   7   6        142.93        161.14         4.36 o                         
   2   7   6        406.60        402.49         5.41 o                         
   3   7   6        522.18        533.41         6.86 o                         
   4   7   6        133.59        128.60         3.30 o                         
   5   7   6         35.38         34.00         1.57 o                         
  -5   8   6         27.28         22.02         2.25 o                         
  -4   8   6        224.66        214.97         5.35 o                         
  -3   8   6       1074.52       1060.18        11.66 o                         
  -2   8   6        454.17        477.90         8.28 o                         
  -1   8   6         93.36         92.76         2.77 o                         
   0   8   6        507.93        487.36         9.24 o                         
   1   8   6         93.18         97.33         2.87 o                         
   2   8   6        452.40        474.80         7.16 o                         
   3   8   6       1076.61       1077.43        11.51 o                         
   4   8   6        227.17        218.11         4.43 o                         
   5   8   6         27.74         23.88         1.96 o                         
  -4   9   6        406.05        391.47         7.07 o                         
  -3   9   6        159.07        157.09         3.74 o                         
  -2   9   6        612.72        580.35         9.10 o                         
  -1   9   6        222.41        236.66         8.08 o                         
   0   9   6        397.64        436.88        10.34 o                         
   1   9   6        220.49        222.20         9.26 o                         
   2   9   6        607.34        578.62         7.87 o                         
   3   9   6        159.73        155.68         3.56 o                         
   4   9   6        399.42        393.09         7.23 o                         
  -4  10   6         17.25         21.48         2.31 o                         
  -3  10   6       1252.23       1187.71        17.26 o                         
  -2  10   6          3.74          1.81         1.21 o                         
  -1  10   6         51.62         53.98         3.06 o                         
   0  10   6          3.27          2.79         1.22 o                         
   1  10   6         52.28         57.89         2.98 o                         
   2  10   6          3.84          4.56         1.24 o                         
   3  10   6       1256.23       1204.48        14.69 o                         
   4  10   6         17.27         17.87         1.17 o                         
  -4  11   6         48.48         44.24         2.93 o                         
  -3  11   6         26.46         25.07         2.26 o                         
  -2  11   6         88.43         91.79         3.47 o                         
  -1  11   6          6.90          8.77         1.55 o                         
   0  11   6          1.86          2.19         1.48 o                         
   1  11   6          6.54          7.51         1.90 o                         
   2  11   6         88.84         86.01         2.97 o                         
   3  11   6         26.17         25.60         1.72 o                         
   4  11   6         49.11         43.76         3.66 o                         
  -3  12   6        210.08        203.56         5.09 o                         
  -2  12   6        505.46        490.87         8.92 o                         
  -1  12   6         58.01         52.91         3.76 o                         
   0  12   6        348.00        351.84         8.10 o                         
   1  12   6         60.24         56.16         4.72 o                         
   2  12   6        501.20        516.75        10.80 o                         
   3  12   6        206.01        202.06         7.16 o                         
  -3  13   6         18.35         17.44         3.08 o                         
  -2  13   6         42.45         40.20         2.84 o                         
  -1  13   6         17.32         17.49         1.93 o                         
   0  13   6       1225.04       1234.05        19.99 o                         
   1  13   6         17.32         19.67         2.28 o                         
   2  13   6         43.33         46.00         2.95 o                         
   3  13   6         18.31         13.75         2.67 o                         
  -2  14   6        107.63        111.14         3.62 o                         
  -1  14   6         46.01         46.17         2.52 o                         
   0  14   6         43.63         52.50         3.30 o                         
   1  14   6         45.52         45.52         4.25 o                         
   2  14   6        108.38        112.35         4.77 o                         
  -1  15   6          8.27          7.41         1.60 o                         
   0  15   6         33.67         30.41         1.98 o                         
   1  15   6          8.15          4.55         2.28 o                         
   1   0   7       2944.04       2783.14        42.52 o                         
   2   0   7       2712.60       2818.52        37.86 o                         
   3   0   7        431.08        414.37         4.85 o                         
   4   0   7       1545.51       1530.06        13.47 o                         
   5   0   7          5.52          6.83         0.98 o                         
   6   0   7        263.72        259.54         6.09 o                         
  -6   1   7         28.90         31.09         3.59 o                         
  -5   1   7        174.16        177.89         3.44 o                         
  -4   1   7         59.42         58.25         1.92 o                         
  -3   1   7        342.02        336.47         5.38 o                         
  -2   1   7       1507.94       1478.78        20.68 o                         
  -1   1   7         84.00         70.04         3.11 o                         
   0   1   7        674.92        698.22        18.30 o                         
   1   1   7         84.20         66.46         2.11 o                         
   2   1   7       1510.52       1499.01        24.75 o                         
   3   1   7        339.19        338.48         4.51 o                         
   4   1   7         58.32         59.49         1.96 o                         
   5   1   7        172.85        177.62         3.33 o                         
   6   1   7         28.29         27.67         2.17 o                         
  -5   2   7        826.97        810.54        10.09 o                         
  -4   2   7         20.07         23.01         1.23 o                         
  -3   2   7        899.26        948.37         8.87 o                         
  -2   2   7        525.24        564.66         8.74 o                         
  -1   2   7        406.51        425.21         5.36 o                         
   0   2   7       2215.98       2156.14        40.33 o                         
   1   2   7        406.35        411.61         8.44 o                         
   2   2   7        524.30        559.33        10.10 o                         
   3   2   7        901.76        970.64         9.68 o                         
   4   2   7         20.51         21.55         1.31 o                         
   5   2   7        829.86        830.55         9.95 o                         
  -5   3   7          2.97          4.71         0.85 o                         
  -4   3   7       1229.89       1214.18        12.42 o                         
  -3   3   7        334.02        337.33         4.48 o                         
  -2   3   7       3506.92       3643.10        43.27 o                         
  -1   3   7        228.83        224.36         3.87 o                         
   0   3   7        903.99        789.20        13.31 o                         
   1   3   7        230.45        237.78         5.23 o                         
   2   3   7       3500.44       3653.24        57.29 o                         
   3   3   7        335.03        337.89         4.79 o                         
   4   3   7       1222.95       1227.82        12.01 o                         
   5   3   7          3.17          3.92         0.86 o                         
  -5   4   7         31.59         34.00         1.76 o                         
  -4   4   7        111.47        103.49         2.53 o                         
  -3   4   7         54.96         58.12         1.48 o                         
  -2   4   7       1423.19       1467.96        18.68 o                         
  -1   4   7        803.28        806.69         9.97 o                         
   0   4   7       1399.80       1545.05        30.64 o                         
   1   4   7        803.00        828.25        14.47 o                         
   2   4   7       1423.44       1486.38        25.09 o                         
   3   4   7         54.41         61.41         1.91 o                         
   4   4   7        111.29        104.82         2.70 o                         
   5   4   7         31.09         34.06         1.73 o                         
  -5   5   7         62.53         70.54         3.28 o                         
  -4   5   7        460.05        456.98        14.21 o                         
  -3   5   7        492.19        508.37         6.91 o                         
  -2   5   7        244.46        269.73         4.33 o                         
  -1   5   7        396.61        410.49        10.81 o                         
   0   5   7        723.14        689.73        12.53 o                         
   1   5   7        395.40        411.85         8.65 o                         
   2   5   7        244.12        258.65         4.37 o                         
   3   5   7        486.60        505.64         8.51 o                         
   4   5   7        460.18        456.39         6.89 o                         
   5   5   7         63.61         74.16         3.15 o                         
  -5   6   7        339.53        319.24         7.16 o                         
  -4   6   7        122.58        117.87         2.93 o                         
  -3   6   7       1037.48       1058.11        12.08 o                         
  -2   6   7        280.47        300.90         4.73 o                         
  -1   6   7       3976.87       4095.48        54.86 o                         
   0   6   7       1747.29       1747.64        28.82 o                         
   1   6   7       3975.30       4119.53        64.26 o                         
   2   6   7        281.15        290.59         4.38 o                         
   3   6   7       1033.05       1027.43        11.15 o                         
   4   6   7        121.45        114.91         2.79 o                         
   5   6   7        337.93        328.69         5.24 o                         
  -5   7   7        205.37        214.82         5.39 o                         
  -4   7   7         69.48         71.23         2.18 o                         
  -3   7   7        105.30         92.39         2.28 o                         
  -2   7   7        899.23        919.56        10.85 o                         
  -1   7   7         50.57         58.91         6.63 o                         
   0   7   7        767.37        781.71        17.92 o                         
   1   7   7         49.73         53.15         2.49 o                         
   2   7   7        907.31        926.18         9.93 o                         
   3   7   7        107.44         94.67         2.59 o                         
   4   7   7         68.88         69.77         2.39 o                         
   5   7   7        203.70        219.25         3.71 o                         
  -5   8   7          1.41          5.13         1.64 o                         
  -4   8   7        505.03        544.38         8.05 o                         
  -3   8   7         79.83         81.01         2.73 o                         
  -2   8   7        607.26        605.39        10.70 o                         
  -1   8   7        106.43        110.44         4.43 o                         
   0   8   7       1037.75       1025.65        26.88 o                         
   1   8   7        106.38        114.51         3.19 o                         
   2   8   7        609.08        622.04         9.48 o                         
   3   8   7         80.15         83.67         3.39 o                         
   4   8   7        506.56        526.12         7.84 o                         
   5   8   7          1.41          2.80         0.53 o                         
  -4   9   7         84.99         91.20         3.84 o                         
  -3   9   7         77.37         73.39         2.99 o                         
  -2   9   7       1051.67       1071.12        16.01 o                         
  -1   9   7         22.45         17.09         2.67 o                         
   0   9   7        184.56        189.66         5.40 o                         
   1   9   7         22.41         22.95         2.53 o                         
   2   9   7       1047.99       1063.30        12.17 o                         
   3   9   7         76.36         75.21         3.62 o                         
   4   9   7         83.64         83.28         2.95 o                         
  -4  10   7         58.75         54.06         3.09 o                         
  -3  10   7        171.09        170.78         5.26 o                         
  -2  10   7        248.97        241.04         6.63 o                         
  -1  10   7        137.96        123.39         4.36 o                         
   0  10   7       1082.25       1109.55        18.44 o                         
   1  10   7        138.25        130.94         7.84 o                         
   2  10   7        249.80        239.63         4.33 o                         
   3  10   7        168.70        166.12         3.82 o                         
   4  10   7         58.92         52.96         1.85 o                         
  -4  11   7         23.76         26.19         1.73 o                         
  -3  11   7        684.19        699.63        12.50 o                         
  -2  11   7        211.67        227.47         5.54 o                         
  -1  11   7        359.82        363.09         8.27 o                         
   0  11   7          3.06         -1.09         1.24 o                         
   1  11   7        355.54        356.09         9.99 o                         
   2  11   7        212.15        227.30         5.02 o                         
   3  11   7        690.52        695.78         8.71 o                         
   4  11   7         24.44         22.36         4.92 o                         
  -3  12   7         75.99         77.06         3.00 o                         
  -2  12   7         84.10         80.21         3.51 o                         
  -1  12   7        122.79        124.99         4.22 o                         
   0  12   7         32.68         30.76         4.00 o                         
   1  12   7        122.22        122.84         4.66 o                         
   2  12   7         83.72         90.38         4.87 o                         
   3  12   7         76.66         73.18         3.52 o                         
  -3  13   7        291.98        293.73         6.86 o                         
  -2  13   7         30.35         31.30         2.26 o                         
  -1  13   7        373.25        382.17         9.95 o                         
   0  13   7         65.15         55.57         3.07 o                         
   1  13   7        370.39        374.25        11.48 o                         
   2  13   7         31.16         31.10         2.92 o                         
   3  13   7        293.54        292.13        11.69 o                         
  -2  14   7        233.18        232.31         5.44 o                         
  -1  14   7         16.93         15.06         1.65 o                         
   0  14   7          9.90         13.22         1.67 o                         
   1  14   7         16.32         17.36         1.95 o                         
   2  14   7        229.74        216.63         9.85 o                         
  -1  15   7        224.24        209.66         8.62 o                         
   0  15   7         35.18         39.28         3.58 o                         
   1  15   7        224.46        200.17        20.11 o                         
   0   0   8       1919.54       1716.30        32.20 o                         
   1   0   8         43.16         30.01         1.95 o                         
   2   0   8         54.28         73.83         2.43 o                         
   3   0   8          1.85          0.70         0.85 o                         
   4   0   8          1.03          0.79         0.87 o                         
   5   0   8          0.71          0.49         0.76 o                         
  -5   1   8          3.32          2.12         1.06 o                         
  -4   1   8        424.46        424.31         5.75 o                         
  -3   1   8        215.88        245.95         3.30 o                         
  -2   1   8         29.39         36.14         1.46 o                         
  -1   1   8       1716.57       1663.01        22.69 o                         
   0   1   8        297.59        403.72        11.90 o                         
   1   1   8       1716.46       1698.81        46.12 o                         
   2   1   8         28.74         33.39         1.59 o                         
   3   1   8        216.72        244.62         3.58 o                         
   4   1   8        425.11        419.86         5.38 o                         
   5   1   8          3.44          2.97         0.76 o                         
  -5   2   8        919.83        872.46        10.26 o                         
  -4   2   8        914.88        929.11         9.01 o                         
  -3   2   8        485.29        457.64         5.57 o                         
  -2   2   8        593.91        643.39         9.81 o                         
  -1   2   8        530.35        571.93         9.00 o                         
   0   2   8        290.96        308.79         6.96 o                         
   1   2   8        529.70        594.09        12.84 o                         
   2   2   8        589.99        622.48        10.12 o                         
   3   2   8        486.37        449.56         5.59 o                         
   4   2   8        914.08        935.82         9.64 o                         
   5   2   8        920.03        871.54        10.00 o                         
  -5   3   8        438.20        426.02        14.24 o                         
  -4   3   8        135.61        117.10         2.57 o                         
  -3   3   8        385.53        382.68         5.24 o                         
  -2   3   8        134.53        146.79         3.01 o                         
  -1   3   8         65.11         61.03         2.49 o                         
   0   3   8        300.33        269.42         7.29 o                         
   1   3   8         65.41         65.12         3.07 o                         
   2   3   8        134.65        148.39         4.47 o                         
   3   3   8        387.04        384.50         5.23 o                         
   4   3   8        136.36        122.62         2.71 o                         
   5   3   8        435.78        442.27         7.03 o                         
  -5   4   8        123.93        117.69         4.35 o                         
  -4   4   8         18.09         15.68         1.41 o                         
  -3   4   8        368.74        372.66         5.03 o                         
  -2   4   8       1252.68       1321.48        15.85 o                         
  -1   4   8        571.06        618.97        13.66 o                         
   0   4   8      11352.58      11612.25       208.53 o                         
   1   4   8        574.47        651.88        11.90 o                         
   2   4   8       1249.53       1307.73        15.29 o                         
   3   4   8        363.18        379.70         5.36 o                         
   4   4   8         18.06         17.17         1.58 o                         
   5   4   8        125.42        126.82         3.76 o                         
  -5   5   8        264.33        266.87         4.52 o                         
  -4   5   8         80.73         82.33         2.62 o                         
  -3   5   8        159.35        159.55         3.42 o                         
  -2   5   8        148.05        149.60         4.11 o                         
  -1   5   8        448.43        466.80        13.76 o                         
   0   5   8       3601.66       3552.56        61.43 o                         
   1   5   8        448.59        476.24         9.76 o                         
   2   5   8        149.74        154.04         3.13 o                         
   3   5   8        158.78        166.04         3.35 o                         
   4   5   8         81.27         82.50         2.43 o                         
   5   5   8        259.11        266.56         4.67 o                         
  -5   6   8         22.62         13.22         1.66 o                         
  -4   6   8        849.26        854.08        10.83 o                         
  -3   6   8        416.97        437.39         6.03 o                         
  -2   6   8        590.58        597.56         9.31 o                         
  -1   6   8        877.73        880.56        19.34 o                         
   0   6   8       1882.95       1958.50        98.11 o                         
   1   6   8        873.77        863.22        15.81 o                         
   2   6   8        592.58        583.22         8.26 o                         
   3   6   8        412.70        425.31         6.26 o                         
   4   6   8        852.10        847.30        10.61 o                         
   5   6   8         22.55         19.43         1.10 o                         
  -5   7   8         85.68         86.90         4.12 o                         
  -4   7   8         10.86         10.51         1.10 o                         
  -3   7   8       1057.00       1003.36        11.02 o                         
  -2   7   8          4.82          1.89         1.94 o                         
  -1   7   8        405.04        391.29        12.51 o                         
   0   7   8          4.06          7.18         1.21 o                         
   1   7   8        404.32        420.73         7.49 o                         
   2   7   8          4.55          2.30         1.20 o                         
   3   7   8       1056.83       1004.09        10.92 o                         
   4   7   8         11.08         10.96         1.15 o                         
   5   7   8         87.21         93.58         2.11 o                         
  -5   8   8         10.59          8.00         1.85 o                         
  -4   8   8        106.51        102.72         3.29 o                         
  -3   8   8        333.72        316.53         7.77 o                         
  -2   8   8        590.23        571.28         9.91 o                         
  -1   8   8        313.42        288.09        11.35 o                         
   0   8   8        177.74        177.29         4.54 o                         
   1   8   8        313.66        306.43         5.04 o                         
   2   8   8        591.83        582.61         7.64 o                         
   3   8   8        335.11        317.89         5.63 o                         
   4   8   8        104.71         96.87         2.95 o                         
   5   8   8         11.02          8.98         0.73 o                         
  -4   9   8        109.01        103.32         4.41 o                         
  -3   9   8        190.99        190.28         4.93 o                         
  -2   9   8        482.15        471.88        10.09 o                         
  -1   9   8        147.51        142.91         4.78 o                         
   0   9   8        198.25        198.57         6.32 o                         
   1   9   8        147.77        151.28         4.60 o                         
   2   9   8        481.74        467.26         6.74 o                         
   3   9   8        190.54        193.11         4.37 o                         
   4   9   8        107.84         95.39         3.65 o                         
  -4  10   8        326.09        330.90        10.73 o                         
  -3  10   8         51.28         43.05         3.52 o                         
  -2  10   8         43.05         51.29         4.92 o                         
  -1  10   8          8.81          5.61         1.28 o                         
   0  10   8       2580.19       2530.91        40.93 o                         
   1  10   8          8.48          6.55         2.19 o                         
   2  10   8         43.57         51.65         2.54 o                         
   3  10   8         52.23         47.30         1.96 o                         
   4  10   8        325.31        328.67         6.49 o                         
  -4  11   8         44.88         36.42         2.63 o                         
  -3  11   8         37.70         38.43         3.70 o                         
  -2  11   8        185.70        195.84         5.09 o                         
  -1  11   8        995.28       1088.53        29.00 o                         
   0  11   8        720.76        682.23        12.69 o                         
   1  11   8        996.60       1044.56        38.74 o                         
   2  11   8        185.95        185.40         4.53 o                         
   3  11   8         38.71         42.84         2.77 o                         
   4  11   8         45.15         37.96         3.69 o                         
  -3  12   8         36.90         39.92         2.23 o                         
  -2  12   8         51.81         48.35         2.92 o                         
  -1  12   8        314.48        301.79         6.74 o                         
   0  12   8       1049.62       1044.64        17.53 o                         
   1  12   8        312.42        291.89         9.40 o                         
   2  12   8         51.58         54.16         7.52 o                         
   3  12   8         37.46         39.55         3.79 o                         
  -3  13   8        102.00        107.49         5.74 o                         
  -2  13   8         48.96         48.82         2.67 o                         
  -1  13   8        114.84        130.32         5.09 o                         
   0  13   8        217.65        222.75         7.17 o                         
   1  13   8        114.61        116.44         4.75 o                         
   2  13   8         49.45         48.64         6.09 o                         
   3  13   8        100.93        110.77         6.15 o                         
  -2  14   8         74.03         70.07         2.84 o                         
  -1  14   8        397.67        410.76         7.71 o                         
   0  14   8        120.07        116.32         3.77 o                         
   1  14   8        400.76        390.27         9.06 o                         
   2  14   8         73.50         61.75         5.13 o                         
   0  15   8         35.07         32.90         3.04 o                         
   1  15   8          9.77         10.46         2.67 o                         
   1   0   9       1058.83       1107.95        15.61 o                         
   2   0   9         27.15         22.64         1.66 o                         
   3   0   9        792.99        831.35         8.42 o                         
   4   0   9          1.24          3.47         0.93 o                         
   5   0   9        153.65        154.66         3.17 o                         
  -5   1   9        426.02        430.86         6.03 o                         
  -4   1   9        105.42        103.30         2.51 o                         
  -3   1   9        314.71        327.23         4.33 o                         
  -2   1   9        128.28        124.07         4.17 o                         
  -1   1   9        128.85        121.72         2.69 o                         
   0   1   9          7.46         17.64         3.69 o                         
   1   1   9        129.55        119.77         3.05 o                         
   2   1   9        129.18        122.83         3.71 o                         
   3   1   9        314.93        329.34         4.70 o                         
   4   1   9        104.88        105.92         2.51 o                         
   5   1   9        431.28        435.45         6.42 o                         
  -5   2   9        378.31        382.11         8.95 o                         
  -4   2   9       1714.04       1691.95        15.38 o                         
  -3   2   9        437.46        426.24         5.55 o                         
  -2   2   9       1497.27       1579.84        19.93 o                         
  -1   2   9         24.62         29.63         2.61 o                         
   0   2   9         25.40         25.43         2.26 o                         
   1   2   9         23.88         29.01         2.87 o                         
   2   2   9       1499.06       1628.63        26.68 o                         
   3   2   9        436.28        436.20         5.68 o                         
   4   2   9       1705.09       1708.47        15.67 o                         
   5   2   9        376.73        383.10         5.86 o                         
  -5   3   9        316.89        323.49        12.10 o                         
  -4   3   9         86.16         84.91         2.97 o                         
  -3   3   9        755.96        754.41         8.88 o                         
  -2   3   9       1511.35       1559.36        20.35 o                         
  -1   3   9        280.20        275.73         5.42 o                         
   0   3   9        145.96        155.40         4.23 o                         
   1   3   9        278.31        287.01         6.72 o                         
   2   3   9       1518.49       1581.37        24.81 o                         
   3   3   9        756.81        757.14         8.52 o                         
   4   3   9         87.52         84.82         2.58 o                         
   5   3   9        318.28        329.16         8.09 o                         
  -5   4   9          6.21          5.00         1.10 o                         
  -4   4   9         88.16         80.14         4.63 o                         
  -3   4   9        708.60        700.06         7.83 o                         
  -2   4   9        121.50        132.55         3.48 o                         
  -1   4   9        501.05        500.83        10.11 o                         
   0   4   9        820.03        819.47        27.30 o                         
   1   4   9        495.56        531.05        11.03 o                         
   2   4   9        121.68        133.91         3.85 o                         
   3   4   9        710.03        710.17        11.50 o                         
   4   4   9         89.98         86.96         4.42 o                         
   5   4   9          6.35          6.59         0.80 o                         
  -5   5   9        225.88        236.42         6.49 o                         
  -4   5   9        267.60        281.33         4.91 o                         
  -3   5   9         27.53         28.31         1.57 o                         
  -2   5   9         12.27          8.70         1.19 o                         
  -1   5   9       2440.96       2566.88        50.25 o                         
   0   5   9          6.56          4.79         1.74 o                         
   1   5   9       2437.62       2536.07        41.05 o                         
   2   5   9         12.83         10.71         1.14 o                         
   3   5   9         27.41         30.54         1.66 o                         
   4   5   9        267.33        279.05         4.54 o                         
   5   5   9        226.73        245.01         3.90 o                         
  -5   6   9        413.84        416.71        10.93 o                         
  -4   6   9        139.71        140.38         2.99 o                         
  -3   6   9        181.92        177.51         3.84 o                         
  -2   6   9        357.02        375.63         7.04 o                         
  -1   6   9        749.67        779.81        17.26 o                         
   0   6   9        810.73        812.33        13.50 o                         
   1   6   9        744.36        799.56        13.56 o                         
   2   6   9        355.88        360.91         5.35 o                         
   3   6   9        177.46        168.55         3.46 o                         
   4   6   9        139.27        137.87         3.37 o                         
   5   6   9        413.98        421.87         6.04 o                         
  -5   7   9         64.29         58.66         3.25 o                         
  -4   7   9        551.67        523.68        12.86 o                         
  -3   7   9        703.04        688.22         9.23 o                         
  -2   7   9        212.96        200.74         8.93 o                         
  -1   7   9         17.83         18.49         1.79 o                         
   0   7   9         19.91         12.87         1.46 o                         
   1   7   9         17.85         18.18         1.30 o                         
   2   7   9        214.60        208.27         4.21 o                         
   3   7   9        700.54        693.52         8.27 o                         
   4   7   9        553.44        519.40         8.10 o                         
   5   7   9         64.66         63.20         1.83 o                         
  -4   8   9        303.75        311.62        10.02 o                         
  -3   8   9         14.33         14.40         1.62 o                         
  -2   8   9         18.72         22.01         1.90 o                         
  -1   8   9         76.62         73.38         4.32 o                         
   0   8   9       3799.50       3873.31        47.89 o                         
   1   8   9         76.56         70.33         3.30 o                         
   2   8   9         20.33         22.86         1.55 o                         
   3   8   9         14.65         16.54         1.54 o                         
   4   8   9        306.56        310.53         6.35 o                         
  -4   9   9         50.14         51.17         3.20 o                         
  -3   9   9        268.75        274.34         6.96 o                         
  -2   9   9        123.01        125.89         4.39 o                         
  -1   9   9         82.00         81.40         3.19 o                         
   0   9   9         17.43         15.21         1.82 o                         
   1   9   9         81.60         74.73         3.22 o                         
   2   9   9        122.46        130.60         4.28 o                         
   3   9   9        266.78        270.22         4.69 o                         
   4   9   9         50.17         47.21         1.74 o                         
  -4  10   9         85.32         79.01         3.34 o                         
  -3  10   9        104.88        109.46         4.11 o                         
  -2  10   9         99.67         91.39         3.52 o                         
  -1  10   9        193.47        193.90         5.58 o                         
   0  10   9        100.38         92.41         3.58 o                         
   1  10   9        192.91        182.24         6.00 o                         
   2  10   9        100.18         93.95         2.83 o                         
   3  10   9        104.06        100.48         2.95 o                         
   4  10   9         84.95         76.98         2.19 o                         
  -4  11   9         92.59         83.77         3.45 o                         
  -3  11   9        106.10        105.46         3.65 o                         
  -2  11   9        109.13        114.57         3.78 o                         
  -1  11   9        261.25        259.33         6.72 o                         
   0  11   9        148.47        145.95         6.24 o                         
   1  11   9        261.66        257.74         6.74 o                         
   2  11   9        109.86        108.49         4.19 o                         
   3  11   9        105.02         97.49         5.12 o                         
   4  11   9         92.80         78.37         5.13 o                         
  -3  12   9        164.47        167.93         4.37 o                         
  -2  12   9        705.05        711.95        14.55 o                         
  -1  12   9         45.07         37.86         2.80 o                         
   0  12   9        200.02        203.51         5.84 o                         
   1  12   9         45.60         45.12         3.14 o                         
   2  12   9        707.02        693.12        16.26 o                         
   3  12   9        162.75        158.37         9.03 o                         
  -2  13   9         78.31         85.15         2.97 o                         
  -1  13   9        160.67        146.71         4.77 o                         
   0  13   9        160.06        154.88         5.35 o                         
   1  13   9        161.79        152.91         6.15 o                         
   2  13   9         78.08         78.94        14.46 o                         
  -2  14   9        207.48        197.76         8.82 o                         
  -1  14   9        220.03        211.16         4.83 o                         
   0  14   9         13.42         14.67         2.37 o                         
   1  14   9        219.88        209.45        10.26 o                         
   2  14   9        208.47        215.40         9.23 o                         
   0  15   9        197.98        197.76         9.03 o                         
   0   0  10         94.94         91.71         3.69 o                         
   1   0  10        744.80        702.11        11.97 o                         
   2   0  10          1.28          0.71         0.93 o                         
   3   0  10         83.82         72.76         1.95 o                         
   4   0  10        882.02        846.21         9.28 o                         
   5   0  10        415.86        402.29         6.12 o                         
  -5   1  10        109.58        107.80         3.11 o                         
  -4   1  10        468.23        444.80         5.46 o                         
  -3   1  10        504.35        535.86         5.74 o                         
  -2   1  10        542.45        511.14         8.43 o                         
  -1   1  10       1511.27       1515.17        42.75 o                         
   0   1  10        117.94        178.27         6.36 o                         
   1   1  10       1509.68       1535.08        24.26 o                         
   2   1  10        544.47        512.25         8.04 o                         
   3   1  10        507.75        540.47         6.60 o                         
   4   1  10        464.69        439.23         6.29 o                         
   5   1  10        108.50        107.52         2.80 o                         
  -5   2  10        324.48        331.35         8.84 o                         
  -4   2  10        172.54        178.68         4.61 o                         
  -3   2  10        289.95        296.43         4.67 o                         
  -2   2  10        146.13        134.67         3.42 o                         
  -1   2  10         66.46         73.04         2.48 o                         
   0   2  10       2009.69       2075.84        55.60 o                         
   1   2  10         67.72         74.28         2.26 o                         
   2   2  10        145.04        138.86         5.93 o                         
   3   2  10        287.39        303.00         4.50 o                         
   4   2  10        170.26        176.34         3.61 o                         
   5   2  10        325.51        332.91         5.05 o                         
  -5   3  10        672.61        676.15        12.98 o                         
  -4   3  10        386.16        378.63        16.20 o                         
  -3   3  10        484.53        482.49         9.15 o                         
  -2   3  10        395.20        405.25         8.32 o                         
  -1   3  10        149.32        147.95         4.20 o                         
   0   3  10        475.16        454.87        26.05 o                         
   1   3  10        150.49        153.98         4.36 o                         
   2   3  10        392.92        389.03         9.71 o                         
   3   3  10        485.09        485.06         7.13 o                         
   4   3  10        384.11        419.89        11.98 o                         
   5   3  10        677.74        676.61         8.46 o                         
  -5   4  10        261.34        268.46         6.39 o                         
  -4   4  10          0.65         -1.00         1.44 o                         
  -3   4  10        267.46        256.63         4.23 o                         
  -2   4  10        119.11        128.43         3.44 o                         
  -1   4  10        116.19        125.67         7.37 o                         
   0   4  10        209.28        229.58         7.68 o                         
   1   4  10        114.99        136.01         5.43 o                         
   2   4  10        120.18        139.91         3.02 o                         
   3   4  10        264.87        256.37         4.45 o                         
   4   4  10          0.72          0.15         0.84 o                         
   5   4  10        262.39        263.55         4.14 o                         
  -5   5  10         66.75         64.40         2.78 o                         
  -4   5  10        122.87        133.05         3.47 o                         
  -3   5  10        513.19        518.02         7.96 o                         
  -2   5  10       1111.01       1133.54        24.57 o                         
  -1   5  10         86.86         92.60         3.74 o                         
   0   5  10        886.34        881.83        19.77 o                         
   1   5  10         85.64         92.28         2.80 o                         
   2   5  10       1108.40       1152.70        12.45 o                         
   3   5  10        514.95        520.74         7.16 o                         
   4   5  10        124.26        134.23         3.51 o                         
   5   5  10         67.67         62.02         1.69 o                         
  -5   6  10         83.93         83.91         7.59 o                         
  -4   6  10        244.92        239.63         4.65 o                         
  -3   6  10        948.04        929.78        13.14 o                         
  -2   6  10        543.43        544.88         9.32 o                         
  -1   6  10         64.35         59.57         3.03 o                         
   0   6  10       2630.56       2570.07        51.43 o                         
   1   6  10         65.30         66.53         2.45 o                         
   2   6  10        543.26        547.33         7.07 o                         
   3   6  10        950.55        929.09        10.84 o                         
   4   6  10        242.44        230.91         4.59 o                         
   5   6  10         81.52         81.49         2.09 o                         
  -5   7  10         39.58         34.00         2.82 o                         
  -4   7  10        250.81        263.05         6.35 o                         
  -3   7  10       1209.94       1219.87        17.56 o                         
  -2   7  10         32.79         35.33         2.21 o                         
  -1   7  10         21.83         30.73         2.38 o                         
   0   7  10        642.80        639.93        10.22 o                         
   1   7  10         22.21         27.91         1.60 o                         
   2   7  10         33.74         40.69         3.16 o                         
   3   7  10       1207.44       1201.23        14.25 o                         
   4   7  10        254.01        266.51         4.83 o                         
   5   7  10         38.77         34.31         1.34 o                         
  -4   8  10        113.17        120.48         4.79 o                         
  -3   8  10        785.89        766.83        12.17 o                         
  -2   8  10        396.02        394.21         7.66 o                         
  -1   8  10        957.30        945.80        15.89 o                         
   0   8  10         92.05         99.55         4.05 o                         
   1   8  10        957.91        965.93        12.89 o                         
   2   8  10        394.21        395.38         5.62 o                         
   3   8  10        786.10        763.28        10.08 o                         
   4   8  10        110.06        117.03         3.23 o                         
  -4   9  10        421.72        404.92         9.06 o                         
  -3   9  10         70.78         65.48         3.39 o                         
  -2   9  10        112.34        111.97         3.90 o                         
  -1   9  10        616.49        590.26        10.01 o                         
   0   9  10        138.54        125.18         4.01 o                         
   1   9  10        615.91        581.89        10.15 o                         
   2   9  10        111.40        113.23         3.16 o                         
   3   9  10         71.88         68.54         2.46 o                         
   4   9  10        421.83        405.26         5.94 o                         
  -4  10  10        224.01        217.83         4.53 o                         
  -3  10  10        126.59        135.78         5.73 o                         
  -2  10  10         32.28         30.17         2.60 o                         
  -1  10  10        197.12        180.85         4.94 o                         
   0  10  10        677.44        669.72        11.13 o                         
   1  10  10        197.64        175.25         5.16 o                         
   2  10  10         32.77         28.08         2.10 o                         
   3  10  10        128.23        139.39         7.44 o                         
   4  10  10        222.19        204.13         4.09 o                         
  -3  11  10        163.95        157.73         4.39 o                         
  -2  11  10        612.87        623.50        10.57 o                         
  -1  11  10        107.00        117.57         4.04 o                         
   0  11  10          2.55          2.39         1.46 o                         
   1  11  10        106.57        111.17         4.12 o                         
   2  11  10        610.30        623.95         9.32 o                         
   3  11  10        162.72        148.63         4.93 o                         
  -3  12  10         11.82         16.57         1.66 o                         
  -2  12  10        347.37        387.62        11.65 o                         
  -1  12  10         24.34         23.37         3.18 o                         
   0  12  10         37.50         28.12         2.33 o                         
   1  12  10         24.15         17.75         2.55 o                         
   2  12  10        347.35        349.97        14.77 o                         
   3  12  10         12.24         13.75         2.87 o                         
  -2  13  10         13.33         13.21         1.47 o                         
  -1  13  10         20.83         27.37         2.16 o                         
   0  13  10        163.91        170.67         6.60 o                         
   1  13  10         21.36         22.22         3.39 o                         
   2  13  10         13.22         14.98         3.49 o                         
  -1  14  10         42.63         42.66         4.23 o                         
   0  14  10        614.32        632.59        15.66 o                         
   1  14  10         43.43         43.08         4.51 o                         
   1   0  11        532.82        522.04         9.36 o                         
   2   0  11        625.50        587.20         8.21 o                         
   3   0  11         74.43         74.58         2.39 o                         
   4   0  11       2087.84       2011.23        27.85 o                         
   5   0  11        366.38        321.97         5.18 o                         
  -5   1  11        149.91        155.66         3.58 o                         
  -4   1  11       1448.34       1432.63        25.43 o                         
  -3   1  11        387.78        388.22         4.80 o                         
  -2   1  11        234.93        236.85         4.67 o                         
  -1   1  11        194.28        174.58         5.08 o                         
   0   1  11       1713.75       1639.91        44.32 o                         
   1   1  11        195.43        176.63         5.80 o                         
   2   1  11        229.71        240.67         9.47 o                         
   3   1  11        388.61        390.28         5.84 o                         
   4   1  11       1449.28       1392.45        43.29 o                         
   5   1  11        151.79        159.33         3.00 o                         
  -5   2  11        366.17        373.46         7.96 o                         
  -4   2  11        302.09        300.65         4.84 o                         
  -3   2  11        211.21        210.37         3.53 o                         
  -2   2  11        426.39        439.30         7.76 o                         
  -1   2  11        436.70        420.95         8.54 o                         
   0   2  11       1586.73       1700.23        46.16 o                         
   1   2  11        434.50        409.55         7.76 o                         
   2   2  11        424.68        437.40         7.44 o                         
   3   2  11        209.88        211.04         4.39 o                         
   4   2  11        302.93        295.63         5.12 o                         
   5   2  11        365.92        365.98         5.17 o                         
  -5   3  11        241.29        234.59         5.70 o                         
  -4   3  11        245.91        246.23         4.99 o                         
  -3   3  11        108.57         96.38         2.81 o                         
  -2   3  11        462.57        474.96        12.20 o                         
  -1   3  11       1401.30       1577.74        54.97 o                         
   0   3  11        126.35        119.39         4.47 o                         
   1   3  11       1396.97       1469.38        25.33 o                         
   2   3  11        462.71        476.44         7.51 o                         
   3   3  11        111.39         95.99         3.05 o                         
   4   3  11        246.34        249.70         4.09 o                         
   5   3  11        243.44        237.47         3.75 o                         
  -5   4  11         34.56         35.50         2.81 o                         
  -4   4  11        132.70        133.67         4.12 o                         
  -3   4  11        635.06        616.83         8.89 o                         
  -2   4  11       1593.02       1588.22        27.88 o                         
  -1   4  11         26.16         29.56         1.91 o                         
   0   4  11         74.59         73.41         3.68 o                         
   1   4  11         25.56         31.17         1.90 o                         
   2   4  11       1599.05       1585.44        17.27 o                         
   3   4  11        632.52        621.27         8.76 o                         
   4   4  11        136.84        143.37         3.31 o                         
   5   4  11         34.34         38.48         1.44 o                         
  -5   5  11        417.18        418.86         8.36 o                         
  -4   5  11        137.80        135.62         4.82 o                         
  -3   5  11        619.60        604.85        10.17 o                         
  -2   5  11        181.13        194.73         6.23 o                         
  -1   5  11         39.17         32.94         3.28 o                         
   0   5  11         70.75         71.48         3.20 o                         
   1   5  11         39.64         31.60         2.14 o                         
   2   5  11        181.78        201.55         6.24 o                         
   3   5  11        617.29        604.29         8.01 o                         
   4   5  11        137.66        137.42         3.16 o                         
   5   5  11        415.63        427.65         5.95 o                         
  -5   6  11        120.91        127.23         4.49 o                         
  -4   6  11        196.82        185.91         4.84 o                         
  -3   6  11        222.94        214.22         5.22 o                         
  -2   6  11        967.49       1048.62        21.82 o                         
  -1   6  11        292.07        297.86         6.22 o                         
   0   6  11        673.95        702.71        12.52 o                         
   1   6  11        290.29        294.19         6.19 o                         
   2   6  11        969.83       1031.26        18.66 o                         
   3   6  11        223.36        214.03         4.11 o                         
   4   6  11        197.20        182.20         3.59 o                         
   5   6  11        121.26        127.11         3.47 o                         
  -4   7  11        193.72        200.24         5.14 o                         
  -3   7  11        162.71        143.38         9.89 o                         
  -2   7  11        180.36        169.40         4.53 o                         
  -1   7  11        405.97        416.86        19.07 o                         
   0   7  11        344.39        324.13         6.42 o                         
   1   7  11        406.55        412.07         9.89 o                         
   2   7  11        179.69        171.20         3.56 o                         
   3   7  11        162.65        153.50         4.46 o                         
   4   7  11        193.46        198.29         4.23 o                         
  -4   8  11         37.33         35.92         3.65 o                         
  -3   8  11        681.82        675.20        10.93 o                         
  -2   8  11         79.32         74.42         3.18 o                         
  -1   8  11        274.49        265.80         6.06 o                         
   0   8  11        114.60        112.95         4.96 o                         
   1   8  11        271.78        261.23         5.83 o                         
   2   8  11         80.04         76.91         3.45 o                         
   3   8  11        682.64        666.14         9.32 o                         
   4   8  11         37.28         39.98         2.39 o                         
  -4   9  11        359.42        349.54         7.95 o                         
  -3   9  11        165.39        156.43         4.31 o                         
  -2   9  11        145.74        138.22         5.46 o                         
  -1   9  11         30.18         22.65         1.94 o                         
   0   9  11         36.05         43.47         2.65 o                         
   1   9  11         30.43         26.61         2.11 o                         
   2   9  11        148.45        140.45         4.68 o                         
   3   9  11        166.57        159.88         3.93 o                         
   4   9  11        358.61        366.96         5.28 o                         
  -4  10  11          6.05          5.95         1.44 o                         
  -3  10  11        273.16        291.79         8.45 o                         
  -2  10  11         76.66         77.07         2.98 o                         
  -1  10  11         82.42         80.37         4.00 o                         
   0  10  11        339.57        330.23         7.02 o                         
   1  10  11         83.90         78.08         4.94 o                         
   2  10  11         75.57         72.30         3.13 o                         
   3  10  11        275.14        280.05         7.19 o                         
   4  10  11          6.31          6.38         1.54 o                         
  -3  11  11          2.52          5.10         1.16 o                         
  -2  11  11         72.23         71.51         5.39 o                         
  -1  11  11        205.05        196.63         6.74 o                         
   0  11  11        732.06        714.53        11.64 o                         
   1  11  11        203.85        194.77         5.38 o                         
   2  11  11         73.28         67.66         3.36 o                         
   3  11  11          2.42          0.86         1.29 o                         
  -3  12  11         15.43         15.86         1.86 o                         
  -2  12  11         16.07         12.48         1.63 o                         
  -1  12  11        206.49        225.72         5.39 o                         
   0  12  11          0.48         -1.11         1.95 o                         
   1  12  11        208.99        219.15         7.10 o                         
   2  12  11         15.89          9.64         3.49 o                         
   3  12  11         15.58         16.62         3.08 o                         
  -2  13  11         68.33         68.95         6.15 o                         
  -1  13  11        243.94        227.61         5.50 o                         
   0  13  11         14.82         11.96         2.33 o                         
   1  13  11        242.89        265.67        12.31 o                         
   2  13  11         67.88         75.30         5.74 o                         
  -1  14  11         25.24         33.88         2.77 o                         
   0  14  11        250.03        262.18         8.27 o                         
   1  14  11         25.65         30.52         2.97 o                         
   0   0  12       3378.24       3432.65        90.07 o                         
   1   0  12        305.66        330.64         6.57 o                         
   2   0  12       1551.05       1611.03        26.21 o                         
   3   0  12         12.59         12.71         1.27 o                         
   4   0  12          7.59          7.09         1.08 o                         
   5   0  12        124.40        136.54         3.16 o                         
  -5   1  12         51.08         49.11         2.18 o                         
  -4   1  12        158.35        158.78         3.54 o                         
  -3   1  12        618.79        615.12         8.10 o                         
  -2   1  12       1025.62       1023.51        14.21 o                         
  -1   1  12        472.68        498.82        11.36 o                         
   0   1  12         61.55         66.06         3.69 o                         
   1   1  12        469.83        491.74        11.31 o                         
   2   1  12       1025.80       1055.96        11.50 o                         
   3   1  12        619.91        612.92         7.75 o                         
   4   1  12        156.24        149.26         3.65 o                         
   5   1  12         49.69         52.25         1.92 o                         
  -5   2  12         27.46         23.01         1.75 o                         
  -4   2  12        423.58        421.34         6.39 o                         
  -3   2  12        565.07        570.95         8.14 o                         
  -2   2  12       2180.40       2207.40        37.19 o                         
  -1   2  12        450.28        489.25        16.04 o                         
   0   2  12        744.14        762.10        22.36 o                         
   1   2  12        452.54        466.63         9.59 o                         
   2   2  12       2184.97       2279.74        28.37 o                         
   3   2  12        565.24        572.86         6.97 o                         
   4   2  12        422.11        425.12         5.86 o                         
   5   2  12         28.08         29.63         1.39 o                         
  -5   3  12         77.11         82.20         3.76 o                         
  -4   3  12          3.12          4.73         1.27 o                         
  -3   3  12        259.29        256.57         4.82 o                         
  -2   3  12          0.88          4.69         1.39 o                         
  -1   3  12        881.76        962.36        21.02 o                         
   0   3  12         52.43         61.21         3.34 o                         
   1   3  12        882.72        945.72        12.44 o                         
   2   3  12          1.00          2.88         1.07 o                         
   3   3  12        258.62        252.75         4.14 o                         
   4   3  12          3.55          4.39         0.95 o                         
   5   3  12         76.14         81.08         2.10 o                         
  -5   4  12        121.38        125.77         4.46 o                         
  -4   4  12        653.62        648.40        13.70 o                         
  -3   4  12        260.78        253.98         5.37 o                         
  -2   4  12        949.57        914.55        17.92 o                         
  -1   4  12        353.86        384.33         7.49 o                         
   0   4  12        780.15        813.63        15.24 o                         
   1   4  12        356.62        388.24         7.63 o                         
   2   4  12        955.80        952.09        18.27 o                         
   3   4  12        265.04        265.06         4.50 o                         
   4   4  12        652.32        635.82         9.00 o                         
   5   4  12        122.02        124.84         2.51 o                         
  -5   5  12        145.55        162.88         6.36 o                         
  -4   5  12        557.37        586.72        10.57 o                         
  -3   5  12        290.89        295.71         6.28 o                         
  -2   5  12        759.78        748.79        25.21 o                         
  -1   5  12        715.76        726.95        12.59 o                         
   0   5  12       1071.49       1072.28        19.50 o                         
   1   5  12        718.15        736.37         9.82 o                         
   2   5  12        754.82        757.75        19.07 o                         
   3   5  12        290.60        290.70         4.56 o                         
   4   5  12        550.75        557.74         7.48 o                         
   5   5  12        145.06        160.32         4.09 o                         
  -5   6  12         94.94         90.89         5.74 o                         
  -4   6  12          8.09          9.25         1.98 o                         
  -3   6  12        123.50        119.29         4.26 o                         
  -2   6  12        464.83        448.33         9.05 o                         
  -1   6  12          1.55          1.86         2.87 o                         
   0   6  12       1207.17       1291.40        17.84 o                         
   1   6  12          1.44          0.42         1.10 o                         
   2   6  12        457.17        450.44         7.38 o                         
   3   6  12        122.79        116.16         3.53 o                         
   4   6  12          7.43          7.85         1.09 o                         
   5   6  12         95.39         92.14         2.41 o                         
  -4   7  12         52.91         58.52         4.51 o                         
  -3   7  12        498.00        469.57         8.47 o                         
  -2   7  12         74.99         72.24         4.35 o                         
  -1   7  12        927.22        916.32        15.85 o                         
   0   7  12        153.90        167.36         4.50 o                         
   1   7  12        932.92        952.83        15.55 o                         
   2   7  12         74.72         69.83         2.64 o                         
   3   7  12        496.32        467.32         7.24 o                         
   4   7  12         51.96         57.31         2.69 o                         
  -4   8  12        131.14        140.49         7.41 o                         
  -3   8  12        114.09        115.65         3.64 o                         
  -2   8  12        484.29        473.58        11.19 o                         
  -1   8  12        219.54        221.18         6.54 o                         
   0   8  12       1568.33       1587.48        28.07 o                         
   1   8  12        220.82        219.49         5.23 o                         
   2   8  12        487.39        475.77         8.15 o                         
   3   8  12        115.25        114.75         3.09 o                         
   4   8  12        132.35        135.28         3.77 o                         
  -4   9  12          5.36          6.57         1.44 o                         
  -3   9  12        219.33        196.85         4.67 o                         
  -2   9  12        191.93        189.76         5.00 o                         
  -1   9  12         38.44         32.38         2.38 o                         
   0   9  12         27.42         23.46         2.42 o                         
   1   9  12         38.56         31.46         2.64 o                         
   2   9  12        192.40        196.11         5.15 o                         
   3   9  12        219.05        196.86         3.95 o                         
   4   9  12          5.77          4.96         1.02 o                         
  -3  10  12        206.30        203.69         5.21 o                         
  -2  10  12         81.82         79.75         3.26 o                         
  -1  10  12        920.99        891.44        13.94 o                         
   0  10  12          9.56          1.99         2.38 o                         
   1  10  12        918.60        917.87        15.76 o                         
   2  10  12         83.11         84.71         3.39 o                         
   3  10  12        206.69        201.79         4.77 o                         
   4  10  12         76.15         64.63         4.72 o                         
  -3  11  12         48.47         46.96         3.25 o                         
  -2  11  12         99.22        107.24         4.70 o                         
  -1  11  12        446.99        442.93         9.43 o                         
   0  11  12        731.93        734.57        13.27 o                         
   1  11  12        450.02        444.92        11.20 o                         
   2  11  12         99.32        103.59         5.80 o                         
   3  11  12         50.26         47.65         5.07 o                         
  -3  12  12         36.24         30.74         5.85 o                         
  -2  12  12         24.75         38.03         3.34 o                         
  -1  12  12         38.47         37.62         2.91 o                         
   0  12  12        163.82        156.23        11.59 o                         
   1  12  12         38.27         26.67         4.31 o                         
   2  12  12         24.63         33.44         5.13 o                         
   3  12  12         35.55         27.70         3.49 o                         
  -2  13  12         71.58         76.43         3.79 o                         
  -1  13  12         52.05         53.55         3.65 o                         
   0  13  12          6.38          6.90         1.87 o                         
   1  13  12         50.93         51.91         5.33 o                         
   2  13  12         70.86         78.37         5.95 o                         
  -1  14  12        133.77        140.51         5.14 o                         
   0  14  12        122.06        129.93         5.07 o                         
   1  14  12        134.19        142.23         5.15 o                         
   1   0  13        213.88        197.64         4.31 o                         
   2   0  13        231.47        243.30         4.45 o                         
   3   0  13        563.69        503.89         6.50 o                         
   4   0  13         87.16         86.26         2.65 o                         
   5   0  13        716.08        684.17        10.50 o                         
  -5   1  13         64.24         50.20         6.54 o                         
  -4   1  13        203.17        208.50         4.00 o                         
  -3   1  13         95.00         95.32         2.49 o                         
  -2   1  13          8.90         11.11         1.19 o                         
  -1   1  13        143.87        146.17         4.41 o                         
   0   1  13        166.17        176.42         7.18 o                         
   1   1  13        145.73        142.27         5.08 o                         
   2   1  13          8.66          8.65         1.24 o                         
   3   1  13         93.96         95.54         3.25 o                         
   4   1  13        201.64        202.54         3.83 o                         
   5   1  13         62.30         48.91         1.92 o                         
  -5   2  13        134.90        136.88         5.55 o                         
  -4   2  13        110.27        112.13         3.26 o                         
  -3   2  13        126.52        124.10         3.39 o                         
  -2   2  13        121.72        124.08         3.96 o                         
  -1   2  13        598.49        647.50        16.91 o                         
   0   2  13        613.51        684.68        12.62 o                         
   1   2  13        598.39        657.28        15.93 o                         
   2   2  13        120.76        118.53         4.46 o                         
   3   2  13        125.74        125.53         2.66 o                         
   4   2  13        112.36        119.59         3.07 o                         
   5   2  13        135.68        139.13         2.87 o                         
  -5   3  13         60.52         73.05         3.38 o                         
  -4   3  13        147.31        138.24         4.61 o                         
  -3   3  13        192.43        193.64         4.87 o                         
  -2   3  13         45.53         45.99         2.78 o                         
  -1   3  13        788.15        837.78        13.34 o                         
   0   3  13         93.59        106.20         3.49 o                         
   1   3  13        786.08        835.21        12.47 o                         
   2   3  13         44.76         46.43         1.96 o                         
   3   3  13        191.73        190.14         3.54 o                         
   4   3  13        148.63        151.00         3.61 o                         
   5   3  13         59.93         70.19         2.62 o                         
  -5   4  13        125.99        118.38         4.17 o                         
  -4   4  13         68.47         68.38         3.64 o                         
  -3   4  13         44.43         36.91         2.79 o                         
  -2   4  13       1377.66       1328.77        23.59 o                         
  -1   4  13        249.62        241.89         5.13 o                         
   0   4  13        594.21        605.54        13.89 o                         
   1   4  13        251.81        238.19         7.00 o                         
   2   4  13       1382.53       1340.53        20.91 o                         
   3   4  13         44.13         31.72         1.69 o                         
   4   4  13         68.15         68.09         2.28 o                         
   5   4  13        127.04        123.03         3.61 o                         
  -5   5  13        182.54        194.88         8.82 o                         
  -4   5  13        435.71        442.17         8.59 o                         
  -3   5  13         96.88         86.89         3.65 o                         
  -2   5  13        153.16        134.59         4.40 o                         
  -1   5  13        455.77        461.93         8.42 o                         
   0   5  13        207.05        211.93         4.47 o                         
   1   5  13        457.06        466.82         8.14 o                         
   2   5  13        154.05        142.52         3.58 o                         
   3   5  13         97.01         89.19         2.80 o                         
   4   5  13        432.89        438.65         7.09 o                         
   5   5  13        182.95        197.74         3.84 o                         
  -4   6  13         30.61         26.24         2.22 o                         
  -3   6  13        214.12        207.08         5.05 o                         
  -2   6  13        760.84        747.30        12.01 o                         
  -1   6  13        433.42        456.67        11.26 o                         
   0   6  13       1423.97       1459.74        23.37 o                         
   1   6  13        434.86        458.45         8.54 o                         
   2   6  13        762.72        763.37        10.53 o                         
   3   6  13        217.19        215.68         4.35 o                         
   4   6  13         30.32         24.24         1.50 o                         
  -4   7  13        360.39        358.93         8.50 o                         
  -3   7  13        293.09        297.84         6.20 o                         
  -2   7  13        270.78        257.49         7.24 o                         
  -1   7  13        169.35        158.10         4.42 o                         
   0   7  13        133.79        127.71         4.27 o                         
   1   7  13        169.97        159.86         4.31 o                         
   2   7  13        271.43        248.66         5.08 o                         
   3   7  13        295.91        296.11         5.33 o                         
   4   7  13        358.26        352.21         5.66 o                         
  -4   8  13         66.18         60.32         6.15 o                         
  -3   8  13        168.34        163.67         4.88 o                         
  -2   8  13        395.10        416.18        12.87 o                         
  -1   8  13        148.21        152.56         4.44 o                         
   0   8  13        899.99        855.46        14.59 o                         
   1   8  13        148.28        157.42         5.65 o                         
   2   8  13        391.47        412.86        17.23 o                         
   3   8  13        169.35        165.21         4.37 o                         
   4   8  13         64.48         55.64         2.24 o                         
  -4   9  13         15.38          5.92         1.33 o                         
  -3   9  13         38.84         38.30         2.14 o                         
  -2   9  13        114.64        112.27         3.86 o                         
  -1   9  13       1195.93       1223.58        20.50 o                         
   0   9  13        224.95        213.68         8.10 o                         
   1   9  13       1194.38       1210.64        20.84 o                         
   2   9  13        115.80        112.37         3.91 o                         
   3   9  13         39.28         34.89         2.34 o                         
   4   9  13         15.23          9.63         0.99 o                         
  -3  10  13         77.20         75.86         6.54 o                         
  -2  10  13        740.95        790.21        11.06 o                         
  -1  10  13        219.92        215.35         6.17 o                         
   0  10  13        276.81        243.17         7.53 o                         
   1  10  13        217.96        209.94         7.32 o                         
   2  10  13        739.19        736.06        16.44 o                         
   3  10  13         77.36         78.11         2.73 o                         
  -3  11  13         24.13         27.08         3.08 o                         
  -2  11  13         37.06         32.28         4.66 o                         
  -1  11  13         98.93        112.73         4.38 o                         
   0  11  13          0.70          3.07         2.66 o                         
   1  11  13         97.79        104.00        16.10 o                         
   2  11  13         37.96         37.72         3.98 o                         
   3  11  13         23.98         25.80         2.76 o                         
  -2  12  13         30.74         36.07         3.06 o                         
  -1  12  13        173.04        171.91        13.85 o                         
   0  12  13       1152.73       1136.35        27.35 o                         
   1  12  13        171.64        166.37        10.05 o                         
   2  12  13         30.20         29.95         4.10 o                         
  -2  13  13         36.93         37.56         2.71 o                         
  -1  13  13         41.44         45.19         3.30 o                         
   0  13  13        106.16        106.28         5.14 o                         
   1  13  13         41.17         45.55         4.72 o                         
   2  13  13         37.24         40.21         3.90 o                         
   0  14  13         77.98         75.01         3.63 o                         
   0   0  14       1447.20       1565.85        46.16 o                         
   1   0  14        653.99        674.40        10.96 o                         
   2   0  14         14.89         19.96         1.69 o                         
   3   0  14          0.18          0.36         0.95 o                         
   4   0  14         57.33         63.85         3.20 o                         
   5   0  14        193.60        199.52         9.26 o                         
  -5   1  14         17.33         17.44         1.74 o                         
  -4   1  14        266.63        269.50         4.60 o                         
  -3   1  14        184.21        177.55         4.70 o                         
  -2   1  14        406.09        415.86         7.55 o                         
  -1   1  14        322.43        313.07         5.54 o                         
   0   1  14        462.42        467.69        11.56 o                         
   1   1  14        322.04        305.90         6.65 o                         
   2   1  14        400.09        397.90         6.62 o                         
   3   1  14        185.37        189.57         3.66 o                         
   4   1  14        268.23        274.26         5.08 o                         
   5   1  14         17.59         15.39         2.77 o                         
  -5   2  14         26.14         21.83         3.18 o                         
  -4   2  14        147.72        147.79         5.00 o                         
  -3   2  14        663.64        656.81         8.99 o                         
  -2   2  14        180.06        174.47         4.56 o                         
  -1   2  14        791.01        821.05        11.90 o                         
   0   2  14        143.79        128.36         4.13 o                         
   1   2  14        789.71        813.51        13.82 o                         
   2   2  14        179.79        174.35         3.98 o                         
   3   2  14        664.46        666.69         8.17 o                         
   4   2  14        147.42        152.49         3.38 o                         
   5   2  14         26.99         19.79         1.54 o                         
  -5   3  14         59.62         64.74         9.75 o                         
  -4   3  14        142.50        149.68         6.15 o                         
  -3   3  14        238.77        213.70         5.23 o                         
  -2   3  14        365.09        351.66         8.81 o                         
  -1   3  14         17.86         16.13         1.66 o                         
   0   3  14       1807.45       1837.95        23.89 o                         
   1   3  14         17.59         23.56         1.66 o                         
   2   3  14        367.78        349.88         6.92 o                         
   3   3  14        239.31        223.82         4.07 o                         
   4   3  14        142.50        152.29         3.35 o                         
   5   3  14         61.50         60.62         2.23 o                         
  -5   4  14         84.56         81.15         3.39 o                         
  -4   4  14         56.77         62.04         3.85 o                         
  -3   4  14        275.60        267.44         7.20 o                         
  -2   4  14       1442.15       1367.60        17.51 o                         
  -1   4  14        333.62        358.54         7.96 o                         
   0   4  14          0.17          2.72         1.15 o                         
   1   4  14        332.20        354.75         6.48 o                         
   2   4  14       1437.26       1401.31        16.93 o                         
   3   4  14        272.06        251.91         4.85 o                         
   4   4  14         55.91         59.48         2.30 o                         
   5   4  14         83.68         81.98         2.24 o                         
  -4   5  14        193.40        207.06         5.76 o                         
  -3   5  14       1697.76       1638.23        24.70 o                         
  -2   5  14        165.60        164.87         4.49 o                         
  -1   5  14         26.19         23.79         1.99 o                         
   0   5  14        427.17        437.35         7.20 o                         
   1   5  14         25.80         21.05         1.88 o                         
   2   5  14        166.95        166.02         4.49 o                         
   3   5  14       1696.51       1620.47        17.82 o                         
   4   5  14        194.52        197.30         3.99 o                         
  -4   6  14        100.33        125.46         4.33 o                         
  -3   6  14        610.53        587.44         9.86 o                         
  -2   6  14        365.82        344.34         7.74 o                         
  -1   6  14          9.38          7.46         1.37 o                         
   0   6  14        267.69        262.48         6.94 o                         
   1   6  14          9.84          9.71         1.80 o                         
   2   6  14        367.15        343.92         6.86 o                         
   3   6  14        612.41        598.33         8.53 o                         
   4   6  14        101.16        123.65         4.02 o                         
  -4   7  14        397.22        391.54        10.64 o                         
  -3   7  14        163.47        174.51         4.97 o                         
  -2   7  14         91.85         85.25         3.70 o                         
  -1   7  14        876.18        830.96        12.93 o                         
   0   7  14       1302.55       1233.53        19.49 o                         
   1   7  14        875.58        839.25        12.33 o                         
   2   7  14         90.52         79.95         3.32 o                         
   3   7  14        166.11        183.51         4.68 o                         
   4   7  14        398.86        376.06         6.24 o                         
  -4   8  14        138.45        125.42         4.77 o                         
  -3   8  14        131.57        121.86         5.45 o                         
  -2   8  14         14.22         12.03         1.56 o                         
  -1   8  14        894.94        900.61        15.53 o                         
   0   8  14       2220.54       2117.47        31.09 o                         
   1   8  14        894.66        893.64        13.94 o                         
   2   8  14         14.37         12.43         1.80 o                         
   3   8  14        129.88        118.57         4.00 o                         
   4   8  14        138.53        121.43         3.32 o                         
  -4   9  14         64.57         66.61         3.10 o                         
  -3   9  14        107.93        103.09         4.08 o                         
  -2   9  14         45.99         44.17         2.71 o                         
  -1   9  14        264.45        257.04         7.23 o                         
   0   9  14        561.37        505.79        32.30 o                         
   1   9  14        264.60        257.22         6.60 o                         
   2   9  14         45.63         41.74         2.51 o                         
   3   9  14        109.78        116.34         3.57 o                         
   4   9  14         63.94         61.09         3.40 o                         
  -3  10  14         30.72         36.98         7.08 o                         
  -2  10  14         11.34          7.37         1.77 o                         
  -1  10  14        251.62        280.60         6.92 o                         
   0  10  14        135.22        141.85         5.68 o                         
   1  10  14        253.48        277.19         7.07 o                         
   2  10  14         10.64          6.44         1.90 o                         
   3  10  14         30.01         29.43         2.09 o                         
  -3  11  14        148.42        149.31         5.17 o                         
  -2  11  14         40.29         35.10         7.18 o                         
  -1  11  14         43.47         43.52         3.28 o                         
   0  11  14        484.88        477.71        11.20 o                         
   1  11  14         43.83         44.34         3.99 o                         
   2  11  14         39.93         44.69         3.70 o                         
   3  11  14        148.96        144.00         7.39 o                         
  -2  12  14         24.06         27.08         5.95 o                         
  -1  12  14         42.81         48.39         3.70 o                         
   0  12  14        117.75        125.10         5.94 o                         
   1  12  14         42.33         34.67         4.92 o                         
   2  12  14         23.57         26.67         3.69 o                         
   0  13  14         25.39         19.48         2.22 o                         
   1  13  14         20.15         18.88         3.49 o                         
   1   0  15        457.20        443.94        11.37 o                         
   2   0  15        376.98        392.62         7.38 o                         
   3   0  15          3.68          3.97         1.38 o                         
   4   0  15         65.59         69.46         3.08 o                         
   5   0  15        353.90        381.38        20.00 o                         
  -5   1  15        133.23        149.98         6.67 o                         
  -4   1  15        554.13        581.03        10.90 o                         
  -3   1  15        485.71        452.41         7.46 o                         
  -2   1  15        191.26        197.35         5.38 o                         
  -1   1  15         29.18         21.67         1.95 o                         
   0   1  15         34.87         33.64         4.93 o                         
   1   1  15         28.81         26.63         2.18 o                         
   2   1  15        194.33        198.80         5.71 o                         
   3   1  15        485.87        458.47         7.66 o                         
   4   1  15        550.29        580.73        10.80 o                         
   5   1  15        132.73        134.68         3.70 o                         
  -5   2  15        217.83        216.80         5.96 o                         
  -4   2  15        220.24        217.07         8.56 o                         
  -3   2  15       2057.18       2019.53        26.56 o                         
  -2   2  15         21.26         20.38         1.99 o                         
  -1   2  15        722.43        740.57        12.00 o                         
   0   2  15          0.17         -1.15         1.22 o                         
   1   2  15        723.22        742.45        10.36 o                         
   2   2  15         21.54         16.87         1.74 o                         
   3   2  15       2058.34       2028.86        24.74 o                         
   4   2  15        223.08        221.23         5.20 o                         
   5   2  15        215.03        212.83         4.60 o                         
  -5   3  15        394.26        387.75         9.00 o                         
  -4   3  15         19.92         19.63         2.19 o                         
  -3   3  15        228.09        213.28         6.78 o                         
  -2   3  15         14.18         14.66         1.42 o                         
  -1   3  15         18.31         13.06         1.38 o                         
   0   3  15         22.06         22.88         1.76 o                         
   1   3  15         17.93         16.02         1.46 o                         
   2   3  15         14.60         15.83         1.95 o                         
   3   3  15        228.08        215.79         5.81 o                         
   4   3  15         19.53         19.09         1.85 o                         
   5   3  15        392.05        373.77        12.51 o                         
  -4   4  15        256.86        256.94         8.46 o                         
  -3   4  15         54.80         53.67         2.89 o                         
  -2   4  15       1166.19       1122.33        16.03 o                         
  -1   4  15        373.28        379.06         7.96 o                         
   0   4  15        155.07        155.98         3.90 o                         
   1   4  15        371.91        380.35         8.69 o                         
   2   4  15       1160.93       1115.16        13.98 o                         
   3   4  15         54.53         48.84         2.44 o                         
   4   4  15        258.53        257.44         7.38 o                         
  -4   5  15        521.01        530.24        14.25 o                         
  -3   5  15         32.53         32.84         2.61 o                         
  -2   5  15         40.07         44.39         2.75 o                         
  -1   5  15        163.20        152.15         3.85 o                         
   0   5  15        370.75        381.44         7.47 o                         
   1   5  15        163.02        152.48         4.17 o                         
   2   5  15         41.61         42.53         2.51 o                         
   3   5  15         32.56         31.36         2.69 o                         
   4   5  15        523.10        519.11         7.59 o                         
  -4   6  15        267.56        255.15         7.83 o                         
  -3   6  15        523.76        499.49        11.22 o                         
  -2   6  15        432.35        429.83         9.24 o                         
  -1   6  15        153.69        155.12         4.29 o                         
   0   6  15        125.92        121.72         3.65 o                         
   1   6  15        155.34        156.29         4.59 o                         
   2   6  15        432.05        430.63         7.95 o                         
   3   6  15        524.36        512.91         9.00 o                         
   4   6  15        265.89        262.56         4.87 o                         
  -4   7  15         50.75         51.49         4.72 o                         
  -3   7  15        146.38        137.42         4.90 o                         
  -2   7  15        121.02        125.45         4.87 o                         
  -1   7  15         28.50         33.84         2.36 o                         
   0   7  15       2118.11       2059.62        27.09 o                         
   1   7  15         29.60         35.19         2.33 o                         
   2   7  15        117.58        124.90         4.16 o                         
   3   7  15        146.06        139.08         4.48 o                         
   4   7  15         51.30         53.54         2.14 o                         
  -4   8  15        145.46        144.17         4.83 o                         
  -3   8  15         13.03         13.34         2.31 o                         
  -2   8  15         23.96         25.05         2.09 o                         
   0   8  15         65.28         64.35         3.45 o                         
   1   8  15        877.33        881.42        20.65 o                         
   2   8  15         23.99         23.31         2.64 o                         
   3   8  15         13.65         12.38         1.69 o                         
   4   8  15        145.35        142.74         3.64 o                         
  -3   9  15        290.14        274.97         6.68 o                         
  -2   9  15        181.40        180.37         5.05 o                         
  -1   9  15         70.26         79.37         3.58 o                         
   0   9  15         12.88         10.55         1.92 o                         
   1   9  15         70.32         76.34         3.61 o                         
   2   9  15        180.71        184.81         4.72 o                         
   3   9  15        290.09        268.50         5.64 o                         
  -3  10  15        104.85        103.72         4.43 o                         
  -2  10  15        116.94        119.30         8.41 o                         
  -1  10  15        707.72        752.94        13.40 o                         
   0  10  15        142.58        139.59         4.94 o                         
   1  10  15        704.62        754.06        16.06 o                         
   2  10  15        117.30        116.20         4.25 o                         
   3  10  15        102.93         99.20         3.30 o                         
  -2  11  15        269.79        283.55         8.91 o                         
  -1  11  15          1.83          3.28         2.46 o                         
   0  11  15         17.71         16.62         2.66 o                         
   1  11  15          1.87          4.45         1.95 o                         
   2  11  15        272.76        280.81        10.06 o                         
  -2  12  15         34.29         41.95         4.00 o                         
  -1  12  15          5.09          4.05         3.49 o                         
   0  12  15         10.59         10.96         2.16 o                         
   1  12  15          5.21          1.34         1.52 o                         
   2  12  15         35.29         36.39         7.18 o                         
  -1  13  15        218.78        219.02         6.59 o                         
   0  13  15        383.75        415.99        10.80 o                         
   1  13  15        217.70        211.43         6.53 o                         
   0   0  16       1796.15       1818.12        37.57 o                         
   1   0  16         78.64         79.76         3.39 o                         
   2   0  16        446.31        446.03         8.36 o                         
   3   0  16         90.93         82.81         5.14 o                         
   4   0  16         40.69         41.51         2.17 o                         
   5   0  16         82.51         76.51         3.39 o                         
  -5   1  16          2.63          0.82         1.54 o                         
  -4   1  16          6.64          7.83         1.34 o                         
  -3   1  16        312.54        289.21        10.02 o                         
  -2   1  16        107.76        104.41         3.71 o                         
  -1   1  16        221.38        241.35         8.00 o                         
   0   1  16       1211.60       1246.11        19.18 o                         
   1   1  16        222.08        239.60         5.90 o                         
   2   1  16        107.38         96.47         3.33 o                         
   3   1  16        310.09        315.83        10.62 o                         
   4   1  16          6.49          7.58         1.56 o                         
   5   1  16          2.52          0.21         1.03 o                         
  -4   2  16         95.71        113.58         4.35 o                         
  -3   2  16         44.58         49.76         2.31 o                         
  -2   2  16       1224.58       1223.79        17.13 o                         
  -1   2  16        328.77        335.01         8.10 o                         
   0   2  16       1292.16       1382.23        17.24 o                         
   1   2  16        327.13        344.09         8.79 o                         
   2   2  16       1224.30       1200.86        15.99 o                         
   3   2  16         44.82         47.55         2.73 o                         
   4   2  16         95.74        112.11         4.74 o                         
  -4   3  16        179.16        196.12        11.28 o                         
  -3   3  16        707.07        668.58        10.51 o                         
  -2   3  16         51.57         43.87         2.33 o                         
  -1   3  16        412.90        412.16         6.95 o                         
   0   3  16         89.75         75.44         2.87 o                         
   1   3  16        415.10        420.84         7.09 o                         
   2   3  16         51.81         45.35         2.37 o                         
   3   3  16        708.89        679.99        11.32 o                         
   4   3  16        179.45        185.07         4.48 o                         
  -4   4  16          3.90          4.53         3.08 o                         
  -3   4  16         45.01         39.34         2.65 o                         
  -2   4  16         47.08         58.84         2.70 o                         
  -1   4  16        297.77        299.89         5.68 o                         
   0   4  16        251.81        235.70         5.13 o                         
   1   4  16        298.34        317.61         7.58 o                         
   2   4  16         47.57         57.92         2.59 o                         
   3   4  16         45.34         36.74         2.13 o                         
   4   4  16          3.87          2.63         0.87 o                         
  -4   5  16        117.19        131.98         5.16 o                         
  -3   5  16        201.52        198.35         6.09 o                         
  -2   5  16        225.71        213.09         5.77 o                         
  -1   5  16        521.64        493.19         8.04 o                         
   0   5  16          0.12          1.60         1.15 o                         
   1   5  16        524.32        530.19        12.16 o                         
   2   5  16        224.97        218.36         5.26 o                         
   3   5  16        201.59        194.23         4.36 o                         
   4   5  16        116.11        125.72         3.50 o                         
  -4   6  16         85.41         86.55         5.64 o                         
  -3   6  16        408.30        399.31        13.52 o                         
  -2   6  16        106.67         96.70         3.94 o                         
  -1   6  16         38.88         39.47         2.41 o                         
   0   6  16        392.49        406.60         7.73 o                         
   1   6  16         39.10         42.62         2.61 o                         
   2   6  16        105.25         94.51         3.56 o                         
   3   6  16        411.25        407.15         8.80 o                         
   4   6  16         86.32         87.30         4.47 o                         
  -4   7  16        125.42        126.40         7.18 o                         
  -3   7  16         66.33         62.44         5.43 o                         
  -2   7  16         22.34         24.68         2.17 o                         
  -1   7  16         94.56         91.74         3.86 o                         
   0   7  16          8.01          8.91         1.52 o                         
   1   7  16         95.82         93.93         3.82 o                         
   2   7  16         22.33         27.41         2.33 o                         
   3   7  16         66.02         60.77         3.05 o                         
   4   7  16        127.93        133.98         4.76 o                         
  -3   8  16          6.11          5.97         1.27 o                         
  -2   8  16        491.20        497.65        11.42 o                         
  -1   8  16         78.11         64.07         6.08 o                         
   0   8  16       1548.29       1465.58        20.62 o                         
   1   8  16         76.60         68.13         3.26 o                         
   2   8  16        490.61        507.03         9.01 o                         
   3   8  16          6.25          5.89         1.16 o                         
  -3   9  16          6.99          7.36         1.41 o                         
  -2   9  16        423.21        443.61        10.20 o                         
  -1   9  16         93.63         76.80         3.65 o                         
   0   9  16         57.16         63.62         3.67 o                         
   1   9  16         94.59         80.16         3.66 o                         
   2   9  16        425.85        446.48         9.66 o                         
   3   9  16          7.04          8.21         1.69 o                         
  -3  10  16         17.62         16.53         2.87 o                         
  -2  10  16        166.09        157.59         5.36 o                         
  -1  10  16        265.53        282.81        10.32 o                         
   0  10  16        464.62        467.61         9.83 o                         
   1  10  16        262.54        275.92        13.95 o                         
   2  10  16        167.25        151.23         4.67 o                         
   3  10  16         17.44         14.06         4.31 o                         
  -2  11  16         14.02         14.56         2.05 o                         
  -1  11  16         18.28         15.90         2.49 o                         
   0  11  16        148.21        156.49         8.70 o                         
   1  11  16         17.62         19.51         3.63 o                         
   2  11  16         13.78         13.91         2.18 o                         
  -1  12  16         19.66         23.18         2.74 o                         
   0  12  16         74.00         66.40         3.99 o                         
   1  12  16         20.92         29.54         4.31 o                         
   1   0  17        208.74        213.09         6.35 o                         
   2   0  17        205.42        211.45         4.86 o                         
   3   0  17        569.91        579.64         9.86 o                         
   4   0  17         50.51         51.10         2.99 o                         
  -4   1  17         85.54         88.09         3.93 o                         
  -3   1  17        622.77        595.42        10.01 o                         
  -2   1  17        400.04        407.69         7.94 o                         
  -1   1  17        405.50        400.21         7.82 o                         
   0   1  17        229.58        238.67        11.31 o                         
   1   1  17        406.90        398.19         7.62 o                         
   2   1  17        397.96        407.50         7.26 o                         
   3   1  17        623.65        597.37        10.07 o                         
   4   1  17         86.72         89.99         2.69 o                         
  -4   2  17        377.43        368.54         8.33 o                         
  -3   2  17        416.37        417.57         8.69 o                         
  -2   2  17        949.14        961.76        14.23 o                         
  -1   2  17        158.32        172.14         5.18 o                         
   0   2  17         11.63         14.65         2.14 o                         
   1   2  17        161.73        168.57         4.88 o                         
   2   2  17        950.97        945.32        13.25 o                         
   3   2  17        413.95        417.71         7.77 o                         
   4   2  17        379.18        375.00         6.35 o                         
  -4   3  17         69.52         69.37         3.76 o                         
  -3   3  17        256.49        240.69         5.70 o                         
  -2   3  17         85.89         86.96         3.28 o                         
  -1   3  17        321.40        317.13         6.63 o                         
   0   3  17          4.90          7.12         1.46 o                         
   1   3  17        321.86        316.15         6.66 o                         
   2   3  17         85.63         87.82         5.40 o                         
   3   3  17        256.00        248.67         5.44 o                         
   4   3  17         69.73         67.14         2.23 o                         
  -4   4  17         59.78         72.31         3.64 o                         
  -3   4  17         36.56         38.93         3.20 o                         
  -2   4  17         74.72         75.08         3.23 o                         
  -1   4  17        321.40        314.43         5.89 o                         
   0   4  17       3609.94       3545.26        37.71 o                         
   1   4  17        321.65        325.81         6.50 o                         
   2   4  17         72.40         70.71         4.69 o                         
   3   4  17         37.49         37.70         2.25 o                         
   4   4  17         60.92         71.53         2.21 o                         
  -4   5  17        242.27        254.63         5.72 o                         
  -3   5  17        150.80        140.62         6.38 o                         
  -2   5  17       1676.35       1679.41        22.60 o                         
  -1   5  17        145.12        149.44         3.96 o                         
   0   5  17        114.41         96.53         3.25 o                         
   1   5  17        146.61        148.12         4.65 o                         
   2   5  17       1676.02       1677.00        21.62 o                         
   3   5  17        152.17        152.57         5.26 o                         
   4   5  17        243.56        244.89         5.94 o                         
  -4   6  17         31.79         22.36         2.46 o                         
  -3   6  17        122.80        109.98         4.13 o                         
  -2   6  17        131.87        117.27         3.82 o                         
  -1   6  17         39.68         33.37         2.26 o                         
   0   6  17          9.62          8.27         1.45 o                         
   1   6  17         38.84         37.22         2.45 o                         
   2   6  17        133.08        120.78         4.19 o                         
   3   6  17        122.16        105.30         3.81 o                         
   4   6  17         31.15         25.24         3.49 o                         
  -4   7  17        112.76        115.49         6.36 o                         
  -3   7  17         60.70         61.47         2.97 o                         
  -2   7  17        211.67        213.81         6.49 o                         
  -1   7  17        127.05        127.02         4.07 o                         
   0   7  17        403.56        400.32         8.26 o                         
   1   7  17        127.47        131.95         5.23 o                         
   2   7  17        212.70        208.02         6.38 o                         
   3   7  17         61.25         55.83         2.64 o                         
   4   7  17        111.50        101.43         2.89 o                         
  -3   8  17         28.72         27.56         2.07 o                         
  -2   8  17         44.09         40.41         2.92 o                         
  -1   8  17        153.78        145.62         4.89 o                         
   0   8  17        805.63        783.27        12.52 o                         
   1   8  17        156.03        151.68         4.45 o                         
   2   8  17         45.39         47.52         4.24 o                         
   3   8  17         30.08         30.12         1.79 o                         
  -3   9  17          4.87          1.98         1.33 o                         
  -2   9  17         54.90         50.91         3.04 o                         
  -1   9  17        192.69        193.01         6.32 o                         
   0   9  17         21.24         19.49         2.93 o                         
   1   9  17        192.01        193.09         6.10 o                         
   2   9  17         53.82         45.85         3.36 o                         
   3   9  17          4.47          5.08         1.37 o                         
  -2  10  17         29.59         35.04         2.50 o                         
  -1  10  17         18.00         19.72         2.35 o                         
   0  10  17        117.62        122.59        11.08 o                         
   1  10  17         17.63         23.40         2.90 o                         
   2  10  17         29.43         37.83         2.69 o                         
  -2  11  17        235.17        246.36         7.21 o                         
  -1  11  17         19.09         16.70         2.27 o                         
   0  11  17        182.62        178.17        11.19 o                         
   1  11  17         19.02         16.15         1.90 o                         
   2  11  17        235.15        242.28        10.05 o                         
  -1  12  17          2.42          2.55         4.10 o                         
   0  12  17        148.59        146.40         8.62 o                         
   1  12  17          2.51          3.22         1.81 o                         
   0   0  18       2177.58       2178.26        44.90 o                         
   1   0  18         10.44          5.74         1.39 o                         
   2   0  18        169.48        179.71         4.48 o                         
   3   0  18         21.42         19.80         1.82 o                         
   4   0  18        158.10        167.53         4.07 o                         
  -4   1  18         90.43         86.95         3.29 o                         
  -3   1  18         39.26         37.22         2.63 o                         
  -2   1  18        362.58        346.08         7.17 o                         
  -1   1  18          0.31         -0.05         2.01 o                         
   0   1  18        349.08        339.84         7.00 o                         
   1   1  18          0.26          0.44         1.17 o                         
   2   1  18        361.98        343.61         6.47 o                         
   3   1  18         38.73         40.25         2.27 o                         
   4   1  18         90.28         88.39         2.49 o                         
  -4   2  18         81.79         83.49         7.01 o                         
  -3   2  18        306.05        307.57         6.96 o                         
  -2   2  18        619.00        624.53        11.71 o                         
  -1   2  18        132.52        126.21         4.64 o                         
   0   2  18         80.52         91.06         3.53 o                         
   1   2  18        131.06        126.52         4.01 o                         
   2   2  18        623.21        606.31        11.42 o                         
   3   2  18        304.21        311.64         6.20 o                         
   4   2  18         82.59         86.72         2.49 o                         
  -4   3  18         69.91         71.26         5.23 o                         
  -3   3  18         71.61         78.78         3.58 o                         
  -2   3  18        250.55        237.80        11.54 o                         
  -1   3  18        300.88        297.25         7.27 o                         
   0   3  18        667.09        674.14        18.16 o                         
   1   3  18        299.71        280.76         7.32 o                         
   2   3  18        251.54        248.97        12.94 o                         
   3   3  18         71.16         78.32         2.89 o                         
   4   3  18         69.76         67.90         2.69 o                         
  -4   4  18          9.73          7.65         1.44 o                         
  -3   4  18        265.03        255.08         5.88 o                         
  -2   4  18        197.23        178.77         4.27 o                         
  -1   4  18        408.24        400.28         7.04 o                         
   0   4  18        391.75        389.51         6.84 o                         
   1   4  18        408.90        406.16         9.24 o                         
   2   4  18        200.65        186.60         4.94 o                         
   3   4  18        267.08        255.25         5.82 o                         
   4   4  18          9.63          4.26         1.06 o                         
  -4   5  18         81.40         90.73         3.70 o                         
  -3   5  18        527.01        519.92        11.06 o                         
  -2   5  18        310.34        311.22         6.39 o                         
  -1   5  18       1156.69       1197.28        23.75 o                         
   0   5  18        969.54        934.77        13.10 o                         
   1   5  18       1162.81       1205.66        20.18 o                         
   2   5  18        309.72        323.59         7.76 o                         
   3   5  18        526.24        548.35        11.66 o                         
   4   5  18         81.32         85.35         5.74 o                         
  -4   6  18          1.96          1.23         1.85 o                         
  -3   6  18        158.14        159.29         4.86 o                         
  -2   6  18        396.84        386.25         7.64 o                         
  -1   6  18        119.91        108.63         3.80 o                         
   0   6  18        112.01        117.48         4.21 o                         
   1   6  18        118.60        105.98         3.79 o                         
   2   6  18        398.64        394.99         8.50 o                         
   3   6  18        158.25        157.70         4.98 o                         
   4   6  18          2.01          0.05         0.83 o                         
  -3   7  18         32.45         33.22         2.25 o                         
  -2   7  18         46.51         40.24         3.94 o                         
  -1   7  18        593.22        579.58         9.87 o                         
   0   7  18        140.08        124.78         3.84 o                         
   1   7  18        597.58        585.00         9.26 o                         
   2   7  18         45.77         38.15         2.57 o                         
   3   7  18         32.76         28.55         3.10 o                         
  -3   8  18        198.87        208.04         5.22 o                         
  -2   8  18        301.34        297.34         8.06 o                         
  -1   8  18         27.35         27.51         3.11 o                         
   0   8  18         14.83         20.96         2.04 o                         
   1   8  18         28.09         26.07         2.09 o                         
   2   8  18        299.15        308.46         7.35 o                         
   3   8  18        198.45        213.35         5.50 o                         
  -3   9  18          3.20          2.46         2.26 o                         
  -2   9  18         12.63         13.33         1.89 o                         
  -1   9  18        194.70        215.87        11.39 o                         
   0   9  18        409.27        444.62        13.37 o                         
   1   9  18        193.75        206.49         5.58 o                         
   2   9  18         12.27         16.02         1.82 o                         
   3   9  18          3.31          1.44         1.85 o                         
  -2  10  18         87.18         95.87         4.29 o                         
  -1  10  18        143.96        152.26         4.98 o                         
   0  10  18        347.63        357.37         8.67 o                         
   1  10  18        145.65        159.57         5.17 o                         
   2  10  18         86.13         91.27         4.28 o                         
  -1  11  18        194.36        187.71         7.20 o                         
   0  11  18        190.93        188.31         5.94 o                         
   1  11  18        193.24        178.17         7.23 o                         
   1   0  19        258.41        225.61         6.06 o                         
   2   0  19        686.42        684.52        11.14 o                         
   3   0  19        167.24        171.95         4.70 o                         
   4   0  19          0.89          2.14         2.01 o                         
  -4   1  19         67.56         61.21         4.18 o                         
  -3   1  19         43.77         38.17         2.40 o                         
  -2   1  19        135.72        132.20         3.87 o                         
  -1   1  19        137.32        122.96         4.51 o                         
   0   1  19        391.85        408.22         8.07 o                         
   1   1  19        137.15        134.09         4.16 o                         
   2   1  19        135.32        130.34         4.02 o                         
   3   1  19         44.13         44.35         2.45 o                         
   4   1  19         67.36         58.06         2.53 o                         
  -4   2  19        181.29        187.40         5.61 o                         
  -3   2  19        382.32        360.19         7.53 o                         
  -2   2  19         49.79         49.66         2.92 o                         
  -1   2  19        399.02        415.49         9.54 o                         
   0   2  19         10.73          7.59         1.62 o                         
   1   2  19        401.55        431.96         8.23 o                         
   2   2  19         49.16         51.70         3.12 o                         
   3   2  19        381.73        373.77         6.84 o                         
   4   2  19        179.70        179.01         4.23 o                         
  -4   3  19         51.52         52.55         2.80 o                         
  -3   3  19        170.88        169.84         7.59 o                         
  -2   3  19        181.84        183.07         5.33 o                         
  -1   3  19        424.33        399.54         8.81 o                         
   0   3  19         84.84         73.03         3.83 o                         
   1   3  19        426.40        392.83         7.98 o                         
   2   3  19        180.65        178.59         5.07 o                         
   3   3  19        169.78        171.30         4.74 o                         
   4   3  19         51.01         47.30         2.61 o                         
  -4   4  19         94.32        102.63         3.84 o                         
  -3   4  19         34.23         27.65         2.74 o                         
  -2   4  19          3.83          4.72         1.44 o                         
  -1   4  19         99.76        116.55         5.88 o                         
   0   4  19          1.49          0.24         1.34 o                         
   1   4  19         99.92        110.97        15.39 o                         
   2   4  19          4.23          6.16         1.65 o                         
   3   4  19         34.27         30.28         2.60 o                         
   4   4  19         95.61        101.68         3.10 o                         
  -3   5  19         17.67         15.20         1.91 o                         
  -2   5  19        277.54        284.51         6.77 o                         
  -1   5  19        562.04        556.20        10.77 o                         
   0   5  19       1662.35       1613.52        22.49 o                         
   1   5  19        559.50        529.30        16.22 o                         
   2   5  19        278.80        275.76         7.84 o                         
   3   5  19         17.79         16.98         1.87 o                         
  -3   6  19         91.25         91.61         4.76 o                         
  -2   6  19        202.30        200.65         5.39 o                         
  -1   6  19         93.72         90.37         3.93 o                         
   0   6  19         40.34         30.26         2.22 o                         
   1   6  19         92.12         85.98         3.65 o                         
   2   6  19        200.15        192.60        11.64 o                         
   3   6  19         90.49         93.69         4.09 o                         
  -3   7  19        216.82        210.84         6.70 o                         
  -2   7  19         22.96         26.43         2.78 o                         
  -1   7  19        354.01        363.54         7.91 o                         
   0   7  19        403.46        395.29         8.02 o                         
   1   7  19        351.03        369.44         7.62 o                         
   2   7  19         21.95         24.70         3.01 o                         
   3   7  19        216.37        208.05         6.36 o                         
  -3   8  19         52.52         60.32         3.55 o                         
  -2   8  19         63.18         63.30         3.21 o                         
  -1   8  19        256.37        264.65        15.08 o                         
   0   8  19         15.13         16.98         2.22 o                         
   1   8  19        254.47        271.35         5.63 o                         
   2   8  19         63.96         62.71         2.97 o                         
   3   8  19         52.14         57.12         2.71 o                         
  -2   9  19        100.27        104.46         3.66 o                         
  -1   9  19          3.20          0.88         1.42 o                         
   0   9  19         15.56         19.43         2.32 o                         
   1   9  19          3.40          2.83         1.37 o                         
   2   9  19        100.85        104.02         3.83 o                         
  -2  10  19         14.14         15.39         2.87 o                         
  -1  10  19         92.15         92.89         3.59 o                         
   0  10  19         70.10         67.90         3.37 o                         
   1  10  19         90.74         91.07         4.15 o                         
   2  10  19         14.23          8.82         2.67 o                         
  -1  11  19         17.97         13.13         2.87 o                         
   0  11  19        116.71        107.05         7.58 o                         
   0   0  20        116.16        113.95         9.70 o                         
   1   0  20       2672.45       2651.14        66.52 o                         
   2   0  20        744.35        759.66        13.23 o                         
   3   0  20        163.06        175.06        10.37 o                         
   4   0  20        450.30        472.25        20.62 o                         
  -4   1  20          5.12          5.33         1.44 o                         
  -3   1  20        669.91        712.39        13.50 o                         
  -2   1  20        361.96        370.17         7.32 o                         
  -1   1  20        394.96        436.93        15.84 o                         
   0   1  20        572.17        549.82         9.93 o                         
   1   1  20        392.98        420.17        15.40 o                         
   2   1  20        360.45        370.85         7.94 o                         
   3   1  20        665.11        686.69        12.01 o                         
   4   1  20          5.12          4.99         1.44 o                         
  -4   2  20         63.77         70.58         3.90 o                         
  -3   2  20        237.05        239.28         6.47 o                         
  -2   2  20       1423.91       1453.63        22.38 o                         
  -1   2  20        136.13        135.46         6.35 o                         
   0   2  20        150.68        155.84         5.79 o                         
   1   2  20        134.48        126.94         5.07 o                         
   2   2  20       1423.40       1444.89        22.28 o                         
   3   2  20        235.41        234.39         5.75 o                         
   4   2  20         63.80         67.48         3.12 o                         
  -4   3  20        105.83        108.72         4.92 o                         
  -3   3  20         41.01         44.64         2.76 o                         
  -2   3  20        103.02        119.30         4.18 o                         
  -1   3  20        278.08        259.42        10.28 o                         
   1   3  20        276.19        271.28         7.16 o                         
   2   3  20        104.78        122.16         6.84 o                         
   3   3  20         40.35         40.81         2.64 o                         
   4   3  20        105.28        105.84         5.54 o                         
  -3   4  20        298.96        301.39         7.32 o                         
  -2   4  20        772.78        803.07        13.57 o                         
  -1   4  20         23.23         20.68         3.02 o                         
   0   4  20         94.69        108.36         4.85 o                         
   1   4  20         22.64         22.48         2.78 o                         
   2   4  20        771.93        784.36        16.03 o                         
   3   4  20        300.14        314.92         7.98 o                         
  -3   5  20        145.93        143.06         5.37 o                         
  -2   5  20         13.54         15.85         2.14 o                         
  -1   5  20        387.68        389.98        10.75 o                         
   0   5  20        451.25        466.35         9.72 o                         
   1   5  20        390.25        357.67         9.37 o                         
   2   5  20         14.19         15.99         1.96 o                         
   3   5  20        143.98        138.88         4.37 o                         
  -3   6  20         69.87         60.52         4.31 o                         
  -2   6  20         86.69         76.95         7.93 o                         
  -1   6  20        515.93        513.58        11.55 o                         
   0   6  20        158.70        172.16         7.26 o                         
   1   6  20        515.79        530.33        11.64 o                         
   2   6  20         87.46         81.75         8.62 o                         
   3   6  20         69.86         63.44         2.94 o                         
  -3   7  20         79.15         71.43         3.50 o                         
  -2   7  20          7.67          5.81         1.56 o                         
  -1   7  20        334.95        367.71         7.71 o                         
   0   7  20          2.80          3.76         1.78 o                         
   1   7  20        333.56        358.22         8.91 o                         
   2   7  20          8.03          6.80         1.29 o                         
   3   7  20         78.74         68.55         2.53 o                         
  -2   8  20         23.65         17.88         1.93 o                         
  -1   8  20        146.39        144.94         4.95 o                         
   0   8  20        163.96        152.05         5.22 o                         
   1   8  20        145.78        155.40         4.86 o                         
   2   8  20         24.76         17.74         2.60 o                         
  -2   9  20          3.73          1.03         2.67 o                         
  -1   9  20        148.27        149.91         4.63 o                         
   0   9  20         13.65          6.34         2.13 o                         
   1   9  20        150.49        130.95        11.59 o                         
   2   9  20          3.74          4.10         2.05 o                         
  -1  10  20        117.71        123.59         5.08 o                         
   0  10  20        140.34        137.51         5.54 o                         
   1  10  20        117.82        123.08         6.57 o                         
   1   0  21        407.23        389.44         8.43 o                         
   2   0  21         16.26         19.50         2.14 o                         
   3   0  21         73.14         64.19         2.84 o                         
  -3   1  21         83.97         84.38         3.33 o                         
  -2   1  21         65.65         69.34         3.49 o                         
  -1   1  21        180.38        167.62         5.20 o                         
   0   1  21          6.44          7.17         2.01 o                         
   1   1  21        176.19        164.15         5.06 o                         
   2   1  21         64.49         71.55         6.40 o                         
   3   1  21         83.48         78.83         2.90 o                         
  -3   2  21          5.08          5.56         1.30 o                         
  -2   2  21        522.46        509.82        10.07 o                         
  -1   2  21        563.96        574.83        12.62 o                         
   0   2  21          5.39         10.12         1.79 o                         
   1   2  21        565.32        576.71        10.91 o                         
   2   2  21        524.74        502.72        11.44 o                         
   3   2  21          5.41          4.72         1.40 o                         
  -3   3  21         82.12         84.68         3.46 o                         
  -2   3  21         67.38         68.56         3.30 o                         
  -1   3  21        306.12        295.59         7.89 o                         
   0   3  21        249.68        238.76         7.92 o                         
   1   3  21        308.22        274.95         8.03 o                         
   2   3  21         66.52         70.54         3.52 o                         
   3   3  21         84.26         87.43         3.44 o                         
  -3   4  21         74.59         74.35         3.65 o                         
  -2   4  21        465.76        472.60        10.51 o                         
  -1   4  21         79.17         85.96         4.02 o                         
   0   4  21         68.46         69.84         3.97 o                         
   1   4  21         77.64         86.30         4.25 o                         
   2   4  21        464.84        458.40        10.50 o                         
   3   4  21         75.34         70.25         5.00 o                         
  -3   5  21         30.93         21.11         2.16 o                         
  -2   5  21         90.56         98.75         5.31 o                         
  -1   5  21         95.78         98.41         4.88 o                         
   0   5  21        161.05        157.54         9.91 o                         
   1   5  21         96.75        105.76         4.46 o                         
   2   5  21         91.08         97.86         5.65 o                         
   3   5  21         31.30         23.88         2.10 o                         
  -3   6  21         21.22         24.13         3.28 o                         
  -2   6  21         37.35         33.22         2.95 o                         
  -1   6  21         82.04         93.35         4.40 o                         
   0   6  21        457.45        450.85         9.74 o                         
   1   6  21         80.76         91.95         4.65 o                         
   2   6  21         38.57         30.86         2.40 o                         
   3   6  21         20.56         20.55         2.43 o                         
  -2   7  21        182.59        180.04         6.83 o                         
  -1   7  21          3.00          2.04         2.81 o                         
   0   7  21          0.24         -1.54         1.54 o                         
   1   7  21          2.77          3.22         1.46 o                         
   2   7  21        183.11        175.21         4.78 o                         
  -2   8  21         94.38        105.62         4.40 o                         
  -1   8  21        104.93        102.01         5.43 o                         
   0   8  21         48.93         46.84         4.70 o                         
   1   8  21        104.25        105.42         4.49 o                         
   2   8  21         94.25        108.99        13.22 o                         
  -1   9  21         35.72         35.96         3.15 o                         
   0   9  21          5.88          4.92         2.05 o                         
   1   9  21         35.82         33.03         4.72 o                         
   0  10  21        536.57        451.73        17.23 o                         
   0   0  22        713.27        708.43        18.05 o                         
   1   0  22         37.42         28.22         2.33 o                         
   2   0  22        408.99        406.50         8.20 o                         
   3   0  22         52.11         49.10         2.51 o                         
  -3   1  22         76.38         78.30         3.05 o                         
  -2   1  22         68.32         62.50         3.73 o                         
  -1   1  22         87.36         84.24         3.66 o                         
   0   1  22         60.30         57.96         3.85 o                         
   1   1  22         86.32         82.87         3.52 o                         
   2   1  22         68.97         67.03         3.03 o                         
   3   1  22         77.19         80.64         2.93 o                         
  -3   2  22        342.35        336.87         8.70 o                         
  -2   2  22        315.82        343.68        27.70 o                         
  -1   2  22         19.92         17.99         2.22 o                         
   0   2  22       1602.41       1545.43        27.48 o                         
   1   2  22         20.83         21.81         2.23 o                         
   2   2  22        315.85        328.37         6.89 o                         
   3   2  22        345.39        342.18         7.77 o                         
  -3   3  22        143.06        150.77         6.77 o                         
  -2   3  22         62.23         55.02         3.43 o                         
  -1   3  22        216.86        208.20         6.31 o                         
   0   3  22        408.77        417.63        10.11 o                         
   1   3  22        216.98        202.29         6.45 o                         
   2   3  22         62.52         50.47         6.36 o                         
   3   3  22        143.12        145.79         4.12 o                         
  -3   4  22         77.11         84.53         5.54 o                         
  -2   4  22        489.91        513.09        10.50 o                         
  -1   4  22         29.17         30.98         2.68 o                         
   0   4  22        345.76        331.55         8.57 o                         
   1   4  22         29.45         26.58         2.55 o                         
   2   4  22        487.35        493.56        11.79 o                         
   3   4  22         77.09         85.43         3.01 o                         
  -3   5  22        152.80        151.60         6.57 o                         
  -2   5  22        118.93        118.33         4.30 o                         
  -1   5  22         24.82         22.43         3.69 o                         
   0   5  22         25.49         31.31         3.16 o                         
   1   5  22         25.69         20.75         2.46 o                         
   2   5  22        117.67        121.47         4.18 o                         
   3   5  22        151.33        159.15         6.34 o                         
  -2   6  22         31.33         25.56         2.58 o                         
  -1   6  22         81.94         86.95         4.06 o                         
   0   6  22         28.10         28.66         3.18 o                         
   1   6  22         81.54         90.62         4.32 o                         
   2   6  22         31.75         25.93         3.80 o                         
  -2   7  22         81.12         81.66         5.13 o                         
  -1   7  22        203.77        183.97        21.13 o                         
   0   7  22         22.87         21.13         3.90 o                         
   1   7  22        203.37        206.49         8.51 o                         
   2   7  22         81.36         88.61         3.87 o                         
  -1   8  22         39.61         45.96         6.98 o                         
   0   8  22          6.20         10.67         2.26 o                         
   1   8  22         39.77         40.83         4.10 o                         
   0   9  22          4.84         -1.44         1.85 o                         
   1   0  23         21.77         20.75         2.02 o                         
   2   0  23          0.14         -0.34         1.13 o                         
   3   0  23        152.76        142.39        12.51 o                         
  -3   1  23         17.07         12.99         1.77 o                         
  -2   1  23        208.14        215.24         7.20 o                         
  -1   1  23         91.22         88.14         4.20 o                         
   0   1  23         93.93         94.57         3.89 o                         
   1   1  23         91.15         87.61         3.53 o                         
   2   1  23        208.27        212.05         5.06 o                         
   3   1  23         17.73         15.00         1.81 o                         
  -3   2  23        422.03        421.57        13.54 o                         
  -2   2  23         15.80         15.32         2.58 o                         
  -1   2  23        149.59        148.49         5.45 o                         
   0   2  23        767.69        776.08        15.52 o                         
   1   2  23        149.77        147.41         5.24 o                         
   2   2  23         16.07         20.01         2.08 o                         
   3   2  23        420.28        414.68         9.85 o                         
  -3   3  23        479.42        507.94        15.59 o                         
  -2   3  23        108.86        116.15         4.68 o                         
  -1   3  23         10.32          8.82         3.08 o                         
   0   3  23          4.95          2.90         1.38 o                         
   1   3  23         10.70         12.29         2.27 o                         
   2   3  23        108.55        117.19         4.13 o                         
   3   3  23        479.94        495.76        11.24 o                         
  -2   4  23         68.23         70.57         3.62 o                         
  -1   4  23        482.96        507.91        10.53 o                         
   0   4  23         44.60         53.15         5.74 o                         
   1   4  23        485.15        484.55        10.73 o                         
   2   4  23         67.88         73.12         3.13 o                         
  -2   5  23         30.97         27.90         3.28 o                         
  -1   5  23         92.32         85.35         5.74 o                         
   0   5  23        197.23        203.14         5.76 o                         
   1   5  23         92.75         84.91         3.54 o                         
   2   5  23         30.37         27.59         4.00 o                         
  -2   6  23        203.18        233.66         9.23 o                         
  -1   6  23          1.04          0.80         1.49 o                         
   0   6  23         12.52         14.36         2.56 o                         
   1   6  23          0.95         -1.67         1.80 o                         
   2   6  23        206.48        235.06         6.57 o                         
  -1   7  23         78.50         83.91         5.33 o                         
   0   7  23        407.30        405.16        15.39 o                         
   1   7  23         78.70         84.52         3.83 o                         
   0   8  23         17.76         14.57         2.67 o                         
   0   0  24         90.32         88.80         4.86 o                         
   1   0  24          8.28          7.38         1.60 o                         
   2   0  24        220.89        205.88         5.25 o                         
  -2   1  24        120.52        133.54         7.39 o                         
  -1   1  24          7.14          3.91         1.41 o                         
   0   1  24        168.93        174.72         6.74 o                         
   1   1  24          7.46          4.42         1.69 o                         
   2   1  24        122.38        119.98         4.85 o                         
  -2   2  24         42.42         41.75         2.44 o                         
  -1   2  24         18.73         21.55         2.13 o                         
   0   2  24       1125.29       1184.72        25.97 o                         
   1   2  24         19.51         27.00         2.35 o                         
   2   2  24         42.29         46.87         2.95 o                         
  -2   3  24        187.24        194.85         6.36 o                         
  -1   3  24         36.46         44.13         2.71 o                         
   0   3  24       1007.31        990.43        18.16 o                         
   1   3  24         36.52         46.19         2.79 o                         
   2   3  24        188.25        197.97         5.08 o                         
  -2   4  24         59.74         57.04         4.10 o                         
  -1   4  24         30.17         30.40         2.28 o                         
   0   4  24         15.56         20.50         2.95 o                         
   1   4  24         29.83         32.58         2.38 o                         
   2   4  24         58.62         55.78         2.82 o                         
  -2   5  24         88.13        109.54         5.54 o                         
  -1   5  24        364.42        381.50        13.44 o                         
   0   5  24         15.45         16.03         1.85 o                         
   1   5  24        361.21        385.41         8.15 o                         
   2   5  24         86.74         99.74         3.88 o                         
  -1   6  24         50.80         57.24         6.15 o                         
   0   6  24        310.32        284.49         7.88 o                         
   1   6  24         51.39         47.66         2.95 o                         
   0   7  24         94.13        110.97         5.95 o                         
   1   0  25          8.03          8.82         2.97 o                         
   2   0  25         25.96         27.43         2.31 o                         
  -2   1  25        204.87        190.03        18.98 o                         
  -1   1  25        135.13        142.66         4.37 o                         
   0   1  25        245.45        236.26         6.16 o                         
   1   1  25        135.09        137.65         5.43 o                         
   2   1  25        203.89        213.89         9.44 o                         
  -2   2  25        120.10        131.08         6.36 o                         
  -1   2  25        139.63        128.86        14.36 o                         
   0   2  25         84.32         82.74         3.51 o                         
   1   2  25        137.46        135.98         4.30 o                         
   2   2  25        120.28        120.82         6.05 o                         
  -2   3  25         19.45         22.16         3.08 o                         
  -1   3  25         50.52         54.01         3.34 o                         
   0   3  25          2.96          3.97         1.76 o                         
   1   3  25         51.27         49.15         2.58 o                         
   2   3  25         19.87         19.69         5.03 o                         
  -1   4  25        322.15        339.78         8.70 o                         
   0   4  25         90.22        107.45         3.66 o                         
   1   4  25        318.61        321.38        11.18 o                         
  -1   5  25         28.80         24.82         2.87 o                         
   0   5  25          0.17         -0.51         1.31 o                         
   1   5  25         28.81         25.03         2.16 o                         
   0   6  25        513.15        524.34        17.03 o                         
   0   0  26       1162.83       1198.65        35.49 o                         
   1   0  26        846.59        830.63        25.24 o                         
  -1   1  26         40.00         46.40         2.97 o                         
   0   1  26         63.29         63.52         3.34 o                         
   1   1  26         40.21         47.73         3.19 o                         
  -1   2  26         55.95         58.33         3.64 o                         
   0   2  26         88.50         87.28         3.74 o                         
   1   2  26         56.20         56.55         3.04 o                         
  -1   3  26        115.73        107.92         8.09 o                         
   0   3  26        101.44        101.65         5.68 o                         
   1   3  26        115.43        123.80         4.21 o                         
   0   4  26          0.02          0.82         2.05 o                         
                                                                                
